# Supplementary material for: Proteome expression profiling of red blood cells during the tumorigenesis of hepatocellular carcinoma
Source: PLoS One. 2022 Nov 8;17(11):e0276904. doi: 10.1371/journal.pone.0276904 (PMC9642896; doi:10.1371/journal.pone.0276904)
Supplement: S2 Table — (XLSX) [file pone.0276904.s002.xlsx]

## Sheet: Total proteins identified
PG.Genes	PG.ProteinAccessions	PG.ProteinDescriptions	PG.Qvalue	HCC-1	HCC-2	HCC-3	HCC-4	HCC-5	HCC-6	HCC-7	HCC-8	HCC-9	HCC-10	HCC-11	HCC-12	HCC-13	HCC-14	HCC-15	HCC-16	HCC-17	HCC-18	HCC-19	HCC-20	HCC-21	HCC-22	HCC-23	HCC-24	HCC-25	HCC-26	HCC-27	HCC-28	HCC-29	HCC-30	LC-1	LC-2	LC-3	LC-4	LC-5	LC-6	LC-7	LC-8	LC-9	LC-10	LC-11	LC-12	LC-13	LC-14	LC-15	LC-16
PGP	A6NDG6	Glycerol-3-phosphate phosphatase	0.00740849	Filtered	Filtered	Filtered	Filtered	Filtered	Filtered	Filtered	Filtered	Filtered	Filtered	Filtered	Filtered	Filtered	Filtered	Filtered	Filtered	Filtered	Filtered	Filtered	Filtered	Filtered	Filtered	Filtered	Filtered	Filtered	Filtered	77.2548	Filtered	Filtered	Filtered	Filtered	48.6508	Filtered	13710	Filtered	Filtered	Filtered	Filtered	Filtered	Filtered	Filtered	Filtered	Filtered	Filtered	Filtered	Filtered
SMIM1	B2RUZ4	Small integral membrane protein 1	0.00194091	101931	11114.8	Filtered	221646	520343	450966	302161	113549	440348	160472	Filtered	75774.6	11040.5	Filtered	Filtered	Filtered	Filtered	Filtered	Filtered	Filtered	30288.2	Filtered	439.22	138107	458.042	Filtered	639.278	Filtered	775.981	Filtered	Filtered	380.235	Filtered	Filtered	Filtered	Filtered	Filtered	Filtered	Filtered	Filtered	3641.74	127.683	18817.7	Filtered	Filtered	Filtered
CROCC2	H7BZ55	Putative ciliary rootlet coiled-coil protein 2	0.00386294	11869.8	28901.4	19978	Filtered	14295.4	Filtered	Filtered	Filtered	Filtered	9899.72	260545	Filtered	20146.2	39746.7	26315.8	30521.5	Filtered	Filtered	Filtered	28654.9	19281.1	59493	Filtered	27920.6	Filtered	Filtered	5010.25	39150.5	Filtered	74702.5	24882.3	19752.6	21871.7	60917.8	63392.2	35298	60672.1	Filtered	34689.9	Filtered	23351.1	Filtered	Filtered	47628.2	40332.7	95883.8
ACOT7	O00154	Cytosolic acyl coenzyme A thioester hydrolase	0.00160562	23844.4	20559.6	33189.4	24313.9	15299.8	18715	30664.6	23222.2	20700.9	18212.7	25418.7	14484.9	22854.6	18471.9	24252.5	23774.6	19650.1	Filtered	20977.1	17570.3	34296.2	18120	20607.9	28877.8	11967.3	23034.7	30142.2	23229.7	31749	15808.7	23485.3	36213.8	22006.6	25838.8	32317.1	25393.8	32610	32045.1	34388.3	33269.1	20767.6	22347	26189.6	38408.7	32079	24296
PSMD11	O00231	26S proteasome non-ATPase regulatory subunit 11	0.000378899	18555.3	19775.5	21220.2	16825.1	14099.7	16770.6	16916.8	15103	20572.6	15921.4	17778.1	22949.3	18605.9	13236.8	18307.1	18625.1	17786.5	10009.9	17499.9	14431.9	19741.4	15366.4	18018.1	19459.7	15667	17279.1	14934.3	17906	18729.1	18889	18924.6	16107.9	20891.9	22274.5	23561	16129.6	26924.7	17522.1	16504	15537.8	23200.3	12784.1	17747.1	18970.5	24762.3	19086.8
PSMD12	O00232	26S proteasome non-ATPase regulatory subunit 12	0.00133845	14916.6	13921.7	24409.8	19794.8	16775.2	18680.2	19763.9	16422.3	19149.4	13251.1	25363.8	20212.8	23036.6	18783.5	24150.6	23129.4	23518.1	25476.6	22647.8	17882.4	22720.2	29157.4	24724.1	23983.3	20807.5	22332.9	23222.9	27901.1	14962.4	24186.6	26209.3	28109.7	32863.7	34823	34307.6	21443.2	39881.4	152281	20261.9	23076.8	27768.3	22524.9	18771.3	21116.7	33263	25200.2
PSMD9	O00233	26S proteasome non-ATPase regulatory subunit 9	0.000841285	76525.9	60118.4	73074.3	49601.7	73763.1	72072.6	68580.8	74255.2	66165.4	58196.6	130618	65584.2	77416.7	47589.9	70223.5	73833.1	81937	69496.4	75573.2	72689.8	74440.5	60953.4	67763.2	80288.9	85631.1	64925.9	60906.8	59042.8	92166.6	86044.8	73630.4	79650	51856	78337.5	74218.8	89283.4	58856.9	59007.2	92877.2	87334.5	37178.6	52162.4	97000.4	73110.2	68508.8	71249.4
CLIC1	O00299	Chloride intracellular channel protein 1	0.0002426	43945.9	38808.9	31283.3	39561	28050	38524.4	36188.3	33445.5	40321.5	35576.2	30046	35142	31366.4	42554.8	34263.5	37057.7	32488.3	27910.1	37818.6	50365.7	21966.6	35626.8	38258.2	35905.6	44380.7	37575.1	47499.6	40139.9	25246.7	35759.3	27250.9	30071.2	39496.5	25723.7	36674.5	39330.7	26595.1	28704.9	48985.7	30300.7	61480.8	45730.2	52367.8	33864.4	33562.1	28274.6
IPO5	O00410	Importin-5	0.00258708	11548	18821.1	14354.5	11488	11651.5	10406.2	10817.7	9150.37	9701.76	11940.5	12000.9	16241.4	13851.7	14562.5	9322.71	20619.5	17971.8	12676	22071.9	21748.1	14525.4	8977.11	7733.12	8381.78	9292.09	9722.62	11034.1	10748.7	6583.14	12566	19800.7	9882.17	15077.2	12413.8	12060.7	16755.1	11107.5	6340.56	8117.31	10662.8	12730.9	12433.6	8899.94	9714.68	8141.78	10688.7
RTCA	O00442	RNA 3'-terminal phosphate cyclase	0.00385906	14176	12150.5	13455.6	12991.3	12232.5	11461.3	14026.3	11914.5	11741.9	13211.1	10827	13392.9	10169.8	12283	13873.1	10641.3	14096.3	Filtered	9943.71	11668	13429.3	12190.2	11785.3	11544.4	11737.1	13586.3	11850.4	11913.9	14790.1	13330.2	10798.6	11271.3	11695.6	12717.8	13517.6	10127.4	11759.2	11598.5	13225.8	12853	12531.3	11112.7	16717.8	15879.3	11383.1	10807.4
PSMD14	O00487	26S proteasome non-ATPase regulatory subunit 14	0.0016346	42499.3	42248.9	31106.4	48762.7	45228.8	47063	33854.5	47161.9	51647.7	29152	28702.4	32991.4	31912.7	18709.1	35639.9	19563	6720.09	13768.7	32510.9	24120.3	57784.5	34770.7	15793.3	30160.2	34785.1	27662	51219.1	26455.4	35073.5	55692.5	54616.3	27328.9	32217.7	42209.7	32327.1	53134.1	49904	Filtered	49556.8	9656.6	74534.3	36281.5	58234.2	40610.4	69437.4	46360.7
KPNA4	O00629	Importin subunit alpha-3	0.00669535	17781.6	15535.5	10571.2	18306.5	11941.6	15310.9	8648.32	15994.6	23367.8	7399.23	18464.5	8558.56	15682	18128.1	18407.2	19268.7	14815.9	Filtered	18842.4	26961.8	20674.6	10832.4	8415.15	17266.9	9150.13	16190.4	13524.1	Filtered	Filtered	18057.9	19458.1	11271.6	26802.4	11485.8	9567.74	20865.1	14289.8	12178.4	18732.8	Filtered	20077.8	10983.6	Filtered	26106.4	14557.3	27122.8
CCS	O14618	Copper chaperone for superoxide dismutase	0.00136747	105132	114168	82138	101395	119156	144428	87732	96285.1	82611.4	186749	93271.6	121490	109566	123990	121773	117775	144467	26406.2	89126.8	179898	94146.9	105229	46822.3	118914	56633.4	105886	73972.9	126235	86768.8	149979	130315	44447.2	104199	101324	98900.2	161258	102511	14574.1	154954	112252	117457	129471	164860	119310	62988.2	112975
PDCD5	O14737	Programmed cell death protein 5	0.00741449	10220.5	Filtered	Filtered	Filtered	Filtered	Filtered	3056.99	Filtered	9789.24	9116.87	Filtered	Filtered	Filtered	Filtered	Filtered	Filtered	Filtered	Filtered	Filtered	Filtered	Filtered	Filtered	Filtered	Filtered	Filtered	Filtered	Filtered	Filtered	11978.8	Filtered	Filtered	Filtered	Filtered	Filtered	Filtered	Filtered	Filtered	Filtered	Filtered	Filtered	10611.2	Filtered	8483.58	Filtered	Filtered	Filtered
PRMT5	O14744	Protein arginine N-methyltransferase 5	0.00124945	40670.7	30986.5	38802.6	39059	30206.4	34153.4	46324.1	38326.7	32508	35749.8	35875.6	38400.9	35140	29148.3	30813.2	35420.3	32775	54557	32720.1	31241.9	39731.5	37213.6	33548.8	21530.8	32094.4	35260.1	36131.9	32393.7	44838.7	30682	25692.3	38152	37607.3	41402.2	30306.1	34168.6	39303.6	44349.1	38089.4	36223.4	40806.4	33803.9	41073.3	38992.9	34633	27891.5
PSMA7	O14818	Proteasome subunit alpha type-7	0.00168857	106736	139715	120431	83960.6	107432	107667	125511	130328	96614.2	98893.9	94353.9	93579.5	104962	127475	108492	114620	90014.4	112457	102361	115742	80291.9	109095	106958	118839	108032	116548	136322	110237	87804.8	112238	110493	95736.3	139993	132233	128274	87574.2	110026	80296.4	120575	102240	194992	114440	87001.7	142963	125286	96760.6
MYL12B	O14950	Myosin regulatory light chain 12B	0.0036472	11857.8	24822.6	17015	18303.1	9357.64	10284.6	44554.4	10837.6	4432.67	9925.56	Filtered	32310.8	6051.23	32657.8	14238.9	4822.41	17794.6	14868	8872.01	22268.9	22220.2	6208.03	Filtered	10252.3	5228.23	8038.07	13767.4	6531.17	Filtered	19739.2	6076.73	5379.62	32313.2	22756.2	22883.4	27848.2	21020.6	25176.6	11780.1	8857.9	108785	Filtered	5699.85	26288.5	34700.7	4298.85
HGS	O14964	Hepatocyte growth factor-regulated tyrosine kinase substrate	0.00533216	Filtered	3748.27	2331.58	Filtered	Filtered	Filtered	Filtered	3459.62	Filtered	Filtered	Filtered	3899.17	6170.39	6602.2	8627.15	4224.78	9900.74	Filtered	13150.3	3473.72	5559.82	19807.1	1029.33	4831.51	1608.3	15779.1	Filtered	10822	Filtered	13329.3	7099.57	Filtered	19734.5	16461.4	21598.3	11026.7	14079.3	Filtered	14216.9	30762.8	1906.63	Filtered	Filtered	7211.85	14172.5	15255.1
XPO1	O14980	Exportin-1	0.00210352	14149	13939.8	14260.6	14671.6	13887.1	12894.2	12363.7	13660	15660.3	13477.8	13345.1	16963.8	14150.3	14580.2	13235.5	12054.7	12600.7	10472.6	12755	14115.9	15609.8	12231.7	10926.4	12700.7	11405.2	12210.6	10136.2	13585	12321.7	12138.8	13215.1	9824.84	12114.8	13559.2	10593.6	18376.4	11955.4	9448.79	13858.8	13052.9	7618.09	11265.7	12494.4	11838.8	13426.4	12603.2
PFAS	O15067	Phosphoribosylformylglycinamidine synthase	0.000951111	39835.5	30735.8	32679.3	33738.9	31548	32524.6	33328.7	35262.4	38144.2	39607.4	32199.4	32819.9	34643.2	32964.9	30231.2	31555	40655.5	38334.3	29516.3	30186.3	33370.8	29377.6	27617.1	29955	28847.5	39690.1	29575.5	33911.6	30193.2	32796.1	29734.3	34461.3	27788.1	30138.8	29882.6	30400.1	28786.1	33144.4	31391.9	30297	27163.5	30652.5	34007.1	34819.7	34323.8	30995.3
CLIC2	O15247	Chloride intracellular channel protein 2	0.00516259	Filtered	Filtered	Filtered	1882.89	1546.1	Filtered	Filtered	Filtered	Filtered	Filtered	Filtered	Filtered	994.827	1737.21	Filtered	1664.62	Filtered	Filtered	Filtered	1719.01	3846.66	Filtered	4319.79	4661.96	5552.63	Filtered	Filtered	Filtered	Filtered	Filtered	4442.22	10082.9	10307.8	8545.56	10519.1	3880.43	10701	Filtered	5353.43	4047.22	6131.57	Filtered	Filtered	3280.68	7599.2	Filtered
STX7	O15400	Syntaxin-7	0.00219383	6883.5	8657.52	7166.97	Filtered	7306.18	7646.23	9291.04	Filtered	4874.43	8406.45	Filtered	14046.2	8133.17	14537.2	12667.5	15917.1	Filtered	11616.3	6063.81	Filtered	16330.4	16077.3	13518.2	7124.31	11554.5	12605.7	9125.8	12077.1	7842.74	10038.7	12136.5	20169.8	15839.5	7560.18	14099.2	11665	16855.5	24084.7	9968.78	13012.3	10466.4	11848.9	1222.8	12673.4	13538.2	11811.3
YKT6	O15498	Synaptobrevin homolog YKT6	0.00634131	2939.17	Filtered	1452.02	1800.63	5520.8	5473.79	5833.23	1019.48	Filtered	6783.25	995.791	Filtered	4530.87	1315.3	2572.74	Filtered	1435.22	Filtered	5514.34	Filtered	5066.91	6432.76	4279.05	4602.48	3647.06	5330.81	4092.63	5263.33	6654.33	Filtered	4996.59	4953.92	4225.85	3424.01	4900.1	Filtered	3551.38	Filtered	Filtered	Filtered	2151.89	5345.35	Filtered	1168.81	891.369	2027.33
PSMD3	O43242	26S proteasome non-ATPase regulatory subunit 3	0.000548242	14424.3	15578.6	16164	13576.4	12433	13510	13620.4	11389.2	15652.6	12980.4	16289.1	17615.9	14441.5	10902.2	15109.8	14490.1	14362.3	14758.4	15012.9	12792.9	16691.7	16543.8	11719.6	16343.3	10895.8	14632	10564.2	16333.3	15141	17012	15540.1	11308.6	19006.2	19315.5	19156.3	14281.3	23062	97551	13940	14244.7	20958.4	9643.62	15362.1	15109.2	20347.1	13892.4
TXNL1	O43396	Thioredoxin-like protein 1	0.0012752	36911.1	35314.1	33145.6	24296.4	32158.4	42945.4	21089.7	22446.3	25834.7	32352.9	41720.3	66416.1	27615.6	32042.1	33615.3	46791.4	36628.8	144427	44460.4	59246.1	59533.6	52933.5	43682.4	56029.4	83130.7	26956.8	51242.5	27365.3	43547.2	26241.4	29464.2	60418.7	72872.2	54584.8	33347.5	65189	36092.5	52380.8	51078.4	41947.8	46890.6	51261.1	47046.9	47448.9	40615.1	31226.9
AKR7A2	O43488	Aflatoxin B1 aldehyde reductase member 2	0.000566331	59017.8	60626.3	37039.2	43536.9	48507.6	63199.5	48117.3	39056.4	22640.2	28481.5	42542.4	30538.9	59066.6	51874.9	28488.7	25346	38480.9	23208.4	45378	26228.3	34622.6	48389.5	34769.5	28767.5	31222.7	33734.4	43990.5	57484.3	30913.5	34456.6	60225.2	31354.2	32500.6	52150.5	35121.5	18040.7	31032.8	31287.8	32348.6	28444.1	26213.6	23276	44969.5	23980.8	34712.6	30715.9
DNPH1	O43598	2'-deoxynucleoside 5'-phosphate N-hydrolase 1	0.00069028	42082.2	37861.6	36031	47093.1	36321.8	22232.7	40858.1	40937.9	53323.6	56417.4	70065.3	40015.7	38509.7	39052.9	40162.9	35450.4	55292.4	142524	53148	47987.9	36046.3	33581	43699.7	34286.9	66791.2	54222.6	37822.9	40371.9	144384	83169.8	38769.9	42449.3	37955.1	39122	43247.2	54417.4	36185.2	43021.5	40308.2	51456.4	34654.1	53785.2	78189.8	73252.3	56847.9	70951.1
ASNA1	O43681	ATPase ASNA1	0.0004372	64291.1	69945.3	62182	59797.7	61473.8	69889.4	59568.9	65286.7	80653.5	68284.7	71524.1	51780.6	63818.9	67754.9	59516.1	65218.4	79439.6	98137.1	70408.4	63979.3	66165.6	69533.7	65271.4	63728	45612.6	66623.8	64220.4	63772.5	116112	70980	68018.5	59304.7	58109.6	68897.6	66667.6	51848.7	66452.9	92755.9	61692.8	63400.8	45124.3	73022.9	116161	75532.6	71653.8	71252.1
ACTN4	O43707	Alpha-actinin-4	0.00480959	Filtered	13321.8	4540.97	15482.5	Filtered	2172.34	3774.17	Filtered	Filtered	Filtered	Filtered	2354.93	Filtered	7809.84	Filtered	9570.98	Filtered	Filtered	Filtered	6231.93	3230.01	5005.01	Filtered	2929.34	3134.88	Filtered	Filtered	Filtered	Filtered	Filtered	Filtered	3008.76	11772.9	5414.07	Filtered	10397.1	5754.13	Filtered	Filtered	Filtered	14731.6	8010.41	Filtered	Filtered	Filtered	Filtered
SGTA	O43765	Small glutamine-rich tetratricopeptide repeat-containing protein alpha	0.00316661	10500	16629	26199	16838.9	16521.8	15027.3	18683.8	15623.8	13747.2	11723.3	41892.2	19091.2	43720.1	31504.7	33854.7	41939.5	81803.9	40718.8	75390.6	16120.4	38357.8	57188.8	3926.87	15467.5	4142.26	83937.1	2852.54	134708	Filtered	154530	55454.1	7427.64	62808.9	84148.7	96740.6	83462.3	114531	8766.13	76201.4	228928	16368.8	10359.1	2323.94	74333.4	67491.2	83057
LANCL1	O43813	LanC-like protein 1	0.00196482	21925	19533.7	28836.6	25372.5	26701.3	24417.7	19165.3	22910	21649	20591.5	46759.7	17728.3	18401.7	31896.9	21818	22683	29356	42103.6	20645.4	23944.4	27466.8	23538.8	20109.9	16711.6	20137.7	28514.6	19746.5	24417.5	32372.2	29928.5	17693	16241.7	28032.6	16414.4	22072.5	25465	45993.5	43626	27785.3	23239	30155.7	18288	21338.7	30326.9	21870.7	24597.3
GMFG	O60234	Glia maturation factor gamma	0.0056148	6585.29	2840.02	5305.67	4921.14	3593.48	8697.9	Filtered	3711.26	Filtered	Filtered	Filtered	Filtered	Filtered	5558.8	Filtered	5991.48	Filtered	Filtered	4049.45	Filtered	Filtered	5572.17	6448.75	4035.59	7768.4	5999.39	7182.39	6113.89	Filtered	Filtered	Filtered	6036.51	8639.3	Filtered	Filtered	6401.52	Filtered	Filtered	5530.5	Filtered	Filtered	4789.35	4066.34	Filtered	Filtered	3475.32
PRPSAP2	O60256	Phosphoribosyl pyrophosphate synthase-associated protein 2	0.000788696	18196.4	16789.4	8787.28	14031	16685.3	17968.2	18986.6	16048	17162.1	16557.9	11454.9	14442.8	15796.6	16120.2	13178.6	15866.5	15002.5	24798.9	17409.2	18675.5	20478	14047.1	18223.2	16759.5	19574.8	17198.6	19527	14373	13791.9	19916.8	18985.4	17451.2	19848.4	16123.3	16891.7	15399.6	17445.7	17987.2	14621.7	16922.7	21330.2	18415.8	21507.9	18762	16248.4	17636.2
NME2P1	O60361	Putative nucleoside diphosphate kinase	0.00368036	28932.4	Filtered	Filtered	Filtered	Filtered	Filtered	Filtered	Filtered	29925.1	Filtered	Filtered	16254.3	Filtered	Filtered	Filtered	Filtered	Filtered	Filtered	4218.8	9994.81	Filtered	13891.7	12378.5	Filtered	4844.64	Filtered	2772.35	Filtered	Filtered	Filtered	Filtered	16635.8	Filtered	Filtered	Filtered	Filtered	Filtered	Filtered	Filtered	Filtered	18372.4	17217.3	Filtered	Filtered	Filtered	Filtered
DIAPH1	O60610	Protein diaphanous homolog 1	0.00716267	2325.22	4243.92	3833.12	3761.3	Filtered	3068.64	2074.53	4079.24	3703.08	6252.3	1673.09	5377.15	2984.06	4716.45	4881.46	2396.79	Filtered	6307.65	3165.54	4889.19	3802.25	4001.74	3417.24	2539.68	3694.89	3285.3	3836.43	4573.74	4006.51	3264.23	4210.12	5099.36	5871.17	5305.8	4435.27	6162.61	5274.46	4495.56	7632.04	5526.34	8722.97	2593.7	1114.34	2603.08	4855.03	5297.99
PLIN3	O60664	Perilipin-3	0.0017196	14064.5	5786.98	10803.5	12032.5	13297.9	12529.3	11709.4	14067	12006.7	15041.7	12180.9	20812.3	14321.7	7900.4	19161.9	9938.57	15967.1	Filtered	9744.43	Filtered	12751.4	14548.9	15183.8	15350.3	14518.9	16344	14328	14572.8	21135.4	23502	27146	10981	38778.9	17859.3	15271.5	17312.8	16779.8	28520	14579.3	16419.4	Filtered	13044.5	29614.7	18945.9	28517.3	20500.3
KPNA6	O60684	Importin subunit alpha-7	0.00784786	15252.4	12923.9	17158.1	16747.4	Filtered	Filtered	17682.5	Filtered	17953.6	16531.7	Filtered	20525.3	13121.6	19498.2	11046.7	Filtered	14859.4	Filtered	Filtered	19352.4	Filtered	18075	Filtered	17695.1	15443.7	13650.8	10304.9	16044.3	16263.6	19554	15268.1	21354.9	19818.2	12499.9	10695.2	19598.6	17974.6	Filtered	13731.3	18388.6	15320.2	10319	Filtered	14926	18447.3	18935.9
HIST1H2BK	O60814	Histone H2B type 1-K	0.00333534	15312.1	110348	36592.3	86180	Filtered	44674.3	7578.27	36711.3	Filtered	16960.8	15709	13880.1	Filtered	60236	11083.4	35563.3	Filtered	77266.7	193768	62593.2	38324.8	81264.1	13805.9	34616.5	49656.7	Filtered	11225.7	Filtered	22646.2	35409.5	Filtered	23061.8	76391.6	55376.8	29153.9	21201.8	42346.9	Filtered	Filtered	2503.08	137183	56453.8	30316.9	Filtered	26187.6	Filtered
WDR1	O75083	WD repeat-containing protein 1	0.000788696	26622.9	36713.6	28233.9	41106.3	24814.7	29961.5	23607.9	37679	29131.9	25819.3	41408.8	32610.6	42302.4	39016.2	30397.4	28092	30948.7	30832.9	37476.7	16057.8	36019.1	41026.5	34339.4	35795.8	38668.4	35845.2	23290.3	16307	34209.5	41290.3	32499.3	46548	31099.1	39941	32396.7	35112.2	41878.7	32499.7	15910.3	33845.5	26736	33449.7	40334.4	43404.2	39358.5	35326
GGCT	O75223	Gamma-glutamylcyclotransferase	0.00052352	51173.2	28269.8	24493.9	17194	28795.7	30926.1	47131.6	42499.7	43583.4	36465.6	32676.1	27959	37547.4	28635.6	32334.1	30139.6	38096.5	Filtered	27412.8	35320.1	43183.6	20834.7	26173.8	28190.5	21292.7	25417.2	34266.4	26353.6	55607.8	41700.4	28483.1	15436.1	28018.2	27095.7	16737.4	22835	17447.1	14316.2	22954.5	18538	49228.3	26881.7	58946.4	41904.9	27674.1	35671.9
PDCD6	O75340	Programmed cell death protein 6	0.00163428	Filtered	11404.9	13391.6	15361	10325.7	9307.67	7783.4	Filtered	Filtered	Filtered	8159.63	Filtered	9442.2	15065.8	11905.2	15832.1	14615.9	17626.8	17620.3	Filtered	13471.6	12233.9	12613.6	7784.91	14442.4	10164	10245.5	10596.9	13136.8	15729.1	13368.3	11831.5	11067.7	10795.2	9744.46	15716.3	11197.4	11986.4	11996.8	13848.7	6813.71	11767.2	Filtered	Filtered	9377.44	11390.5
TBCA	O75347	Tubulin-specific chaperone A	0.00032405	78725.7	51391	51628.5	49055.3	54513.3	62333.5	56218.9	46317	54068.4	81290.6	56699.1	71732.6	58336.2	52766.5	70834.4	63855.8	76027.9	70752.3	65939.6	46579.2	69422.6	77754	55501.7	57635.9	63819.3	72911	72315.9	74478.3	55330.5	65858	59909.1	70029	50709.7	54387.5	55807.7	82321	59227	107131	73588.2	65219.8	65379.2	69261.8	58992.1	71253	61434.1	71099.1
SH3BGRL	O75368	SH3 domain-binding glutamic acid-rich-like protein	0.000253195	111113	96769.5	70469.3	83425.4	98644.7	116565	65613.2	74306.4	93052.2	99357.6	83055.5	105577	88684.8	76315.9	93488.4	87570.9	96973.8	109691	84725.5	108007	98723.6	84998.8	72859.8	97987.3	84369.2	80211.9	81588	99712.7	112717	89376.4	100447	64593.6	76546	90307.1	72905.4	92408.1	89783.1	79104.2	75942.3	82582.2	65813.2	79662.9	98212.6	83570.6	93316.9	115194
PSMD10	O75832	26S proteasome non-ATPase regulatory subunit 10	0.00384019	27630.8	41058.8	22629.6	25194.9	44502.7	41767.8	25492.2	41012.9	18023.4	35959.9	35217.6	39162	40459.5	39410.8	36118.3	47755.5	35333.8	42551.8	35759	42557.8	28645.7	41811.7	38512.6	34867.5	33756.1	37708.8	26551.1	46218.4	17155.6	47570.6	42336.7	35147	29863.9	34555.7	30687.6	38910.2	32667.9	41307	41883.2	47122	26448.1	40341.5	40565.8	36574.9	34491.1	39813.4
IDH1	O75874	Isocitrate dehydrogenase [NADP] cytoplasmic	0.0029865	Filtered	26799.7	Filtered	8387	13686.5	13417.6	14118	11063.4	5723.27	9137.01	14127.7	15711.3	17594.5	12756.2	8402.67	12647.4	8916.8	Filtered	22685.2	25031.3	9675.87	4576.14	7513.56	9807.97	11810.7	10511.4	4619.07	15728.6	17253.8	12360.7	10090.7	3244.45	18036	25899.7	23349.6	16933.9	15078.3	4086.84	11536.4	19982.3	29697.8	12488.2	16138.9	14587.8	17738	15528.7
FLOT1	O75955	Flotillin-1	0.00136747	33198.1	38168.6	26417.7	26991	48477.7	34830	40126	24228.8	30051.7	35903.8	57002.9	41507.2	60885.9	40023.9	45117.1	33447.4	90310	61849.1	79184	21378.5	42447	35289.8	22068	41969	27491.8	75321.2	36597.4	78923.1	27952.2	167481	63967.2	29373	81319.6	76060.8	90898	75592	61031	34970.8	64818	96749	31312.8	34399.7	31350.1	106295	70971.4	75809.8
GLRX3	O76003	Glutaredoxin-3	0.00165689	47069.6	48373.3	47538.9	48763.9	42324.5	41153.2	36543.9	39348.2	49101.3	46668.9	44343	47452.8	39852.7	46076.3	42577	40744.2	43726.3	36615.9	34846.9	51237.9	45324.8	32388.8	22840.6	44894.2	22831.1	43381.8	39141.8	36205.8	98360.9	42438.1	39603.4	38447.4	44929.3	47789.2	49736.2	43578	47157.7	36922.6	47303.2	46559.8	32180.3	39546.5	58424.8	46451.1	53169.3	47271.7
SEC14L2	O76054	SEC14-like protein 2	0.00402944	22002.9	19767.3	8626.86	11974.5	17620.4	12234.5	16798.9	9929.99	19331.7	16077.7	16658.3	11574.2	20115.9	21558.6	20391.9	17693.7	23899.7	19648.5	25394.5	10590.4	15828.9	30640.1	8026.6	10376	3611.29	24877.3	10038.6	11902.1	11971	Filtered	11962.1	6433.63	14774.3	13099.7	15565.6	21140.4	28478.9	6865.96	14788.8	19162.6	13815.8	7013.25	Filtered	28761	23432.4	23941.8
CIAO1	O76071	Probable cytosolic iron-sulfur protein assembly protein CIAO1	0.00978942	30290.8	8162.05	Filtered	Filtered	Filtered	3000.1	Filtered	4493.01	34816.7	19812.8	Filtered	12319.4	16134.9	15076.4	4045.01	17250.1	15525.9	Filtered	9010.86	6188	Filtered	26603.9	21464.9	2475.69	Filtered	9055.09	12543.6	Filtered	Filtered	Filtered	Filtered	Filtered	3131.43	8755.83	Filtered	18404	8022.99	3211.27	4245.89	Filtered	15503.7	Filtered	Filtered	Filtered	Filtered	Filtered
ENDOD1	O94919	Endonuclease domain-containing 1 protein	0.00490639	5253.29	Filtered	3089.16	4096.96	6152.3	5011.03	Filtered	7008.98	7302.89	4950.08	Filtered	3985.63	5778.07	5133.86	7963.9	9549.23	Filtered	Filtered	7166.42	6222.62	5356.63	11647.9	7811.49	4690.28	7980.1	6816.76	7786.14	5446.86	11569	2088.06	3849.14	6007.51	8494.55	4448.12	4546.81	2044.63	5959.46	8129.11	6481.03	5618.04	4723.41	9645.51	3573.83	5469.77	3202.26	4329.32
PGLS	O95336	6-phosphogluconolactonase	0.000662536	62188.1	52478.6	45443.5	58611.3	54803.8	57330.4	53160.3	61019.7	50004.3	58667	51698.1	60571.8	52620.4	60527.6	57203.4	66710.8	60040.6	43272.4	53343.7	71827.5	46999.1	58869.4	60017	50378.6	50875.6	61031.7	56745.7	48589.4	67624.1	61586.3	51550.5	53715.2	53000.6	52861.3	58069.7	52275	43134.7	58895.4	63885.8	51757.8	87793	69857.8	54201.1	60567.5	61902.3	53282.6
IPO7	O95373	Importin-7	0.00060127	13635.9	11518.1	12528.9	9346.45	14577.9	13365.1	9965.1	10274.6	9621.52	14518	10830.5	13079.6	10724	11914.4	14270.7	12168.8	14624	10232	11229.7	12164.3	12647.6	11758.9	11854.8	11230.8	11619	13250.5	12105.1	16279.3	11400.4	13688	11789.2	11916.2	11829.6	11676.7	11747.7	17415.5	14047.8	9410.62	12629.2	12528.9	10016.3	10567.5	17207.7	14771.1	10127.5	8416.76
ARIH2	O95376	E3 ubiquitin-protein ligase ARIH2	0.00641933	4620.42	4916.03	6130.69	Filtered	4744.89	3696.15	4995.85	5595.8	4933.14	5349.73	4843.29	5716.87	6670.09	Filtered	3844.25	Filtered	Filtered	7197.54	6370.02	6879.6	7015.97	5206.28	5733.18	Filtered	5724.27	Filtered	5669.83	5499.66	6776.22	6192	8772.21	5299.12	8061.59	5087.92	4696.56	9418.34	9532.54	6341.52	Filtered	Filtered	Filtered	7390.37	Filtered	7089.43	5244.08	7477.03
OXSR1	O95747	Serine/threonine-protein kinase OSR1	0.00017818	36345.1	40921.6	57761	57955.7	41801.5	53141.5	50075.9	44782.1	43588.2	41911.4	50252.6	40914.2	54297.7	55912.7	55181.1	51662.3	56111.6	44400.7	57718.5	32800.3	53213.4	67410.8	31757.7	56340.6	28469.7	102912	30787.2	87128.2	27814.8	102167	61757.3	31224	34137.7	91059.7	118149	52711.1	97709	43994.7	68737	141113	26180.4	30239.8	43510.1	73850.7	81976.5	90068
AP2A1	O95782	AP-2 complex subunit alpha-1	0.00217004	5072.06	10544.9	7668.61	14007.9	7160.56	6180.9	10930.5	8105.15	7730.36	5448.37	7062.28	16552.8	10596.2	6858.07	16062.4	10190.3	9685.4	Filtered	16456.4	8644.54	10280	14930.8	11280.7	13665.9	11692.9	6541.41	7252.41	9485.67	9773.77	14323.5	14713.1	10974.4	10698.2	18175.2	18473.1	8660.02	18182	29725.2	20540.4	11310.2	24240.6	13441.5	9609.18	12932.4	20809.3	13617.8
CYB5A	P00167	Cytochrome b5	0.00258708	15915.9	13813.8	18092.2	17002.8	15081.5	16418.7	15750	13391.5	18353.1	15770.5	26906	16914.2	23760.2	22175.9	22057.9	19903.2	21684.3	15563.2	29707.4	24359	19028.1	36733	2119.77	19994	2535.34	33940.1	2893.71	38550.7	22923.5	46293.3	26600.3	2518.81	28317	41142.1	48190.9	32446.2	40091.7	130873	42730.2	73712	26157.7	13659.1	30749.9	23949.5	31640.5	33800.3
LDHA	P00338	L-lactate dehydrogenase A chain	0.000437194	106081	73244.1	95167	85170	75091.6	81204	82581.3	95106.1	90688.7	91413.9	76736.4	69393.4	67932.6	74731.2	73805.2	81629.3	85041	99061.3	77464.3	74773.4	68458.4	98860.8	60125.1	78458.2	46259.2	101313	64681.8	75428.4	65873.8	65392.1	67040.4	71914.7	61571.2	87462.6	70999.8	63697.1	78267.8	70213.3	72090.5	79888.4	71904.9	85551	110628	89129.5	79500	68033.6
ALDH1A1	P00352	Retinal dehydrogenase 1	0.000190858	322850	447410	267421	320152	388642	390558	328568	338634	384860	323639	309053	297731	343379	368424	323058	314489	357092	358150	392932	325457	214045	277090	337867	352023	358292	313344	337635	345822	280988	355615	306345	284703	274761	280610	266868	312092	239103	194394	313910	298982	250556	364832	415156	234188	271714	248913
CYB5R3	P00387	NADH-cytochrome b5 reductase 3	0.00314278	41076.7	37255.1	18932.5	35438.2	28093	32930.2	27061.7	34328.4	31577.5	28005.7	31020.6	36457.7	27401.2	27676.8	33775.2	33884.4	36382.7	43128.9	35158.9	41763.3	18824.9	27644.4	34179.4	35223.1	26354.9	36990.5	25437.9	41204.2	33480.2	28621.7	24268.7	25204.5	36127.3	30374.4	38468.5	38525.1	27350	32386.5	32429.1	27994.5	35144.5	32797.7	44852.6	41088.4	27477.1	31188.1
GSR	P00390	Glutathione reductase, mitochondrial	0.000516681	32190.8	36748.5	26056.9	27826.2	25083.6	24144.9	23587.5	28434.4	41062.2	26543.7	30185.3	27715.7	25307.9	31724.2	27687.8	29185.3	30419.3	57670.5	26850.4	34855.4	34900	24372.7	18507.8	21625.4	24229.1	28098.4	22676.9	26315.5	31452.3	39459	19521.6	18717.5	48154.7	26697.7	22194.4	28109.9	20916.6	20323.2	35009.9	22415.4	36038.2	19901.4	28753.3	47954.9	27475	24412
SOD1	P00441	Superoxide dismutase [Cu-Zn]	0.00010682	523756	375130	464868	322880	440477	444890	356344	385624	432942	417196	325235	464914	369681	391559	368408	413379	373848	700515	388709	468076	283304	480996	429878	341250	792919	347834	389519	370112	517675	388270	360376	368768	373939	305661	332596	311527	301483	621866	391255	384861	630616	482034	511326	317017	272053	323303
PNP	P00491	Purine nucleoside phosphorylase	0.00017818	525029	533232	460558	467831	443825	515453	418317	459487	632113	582270	413888	581412	370236	539658	574024	528508	503852	1120156	381206	646969	483472	302296	308476	507103	292337	497440	340396	508053	847545	429436	500435	308726	491622	526365	474254	515697	506475	285601	503729	468186	586196	413276	562326	575443	452141	400804
HPRT1	P00492	Hypoxanthine-guanine phosphoribosyltransferase	0.000310969	147592	157770	133782	139396	126854	139536	127664	137176	131943	144188	135481	126924	134372	150053	141575	135689	164296	150214	133465	134737	122728	112180	122948	125831	129061	145318	133060	150835	110279	160486	136778	119877	153918	146886	139875	161935	122222	103787	152316	145851	131976	99532.6	155584	131367	116608	124825
PGK1	P00558	Phosphoglycerate kinase 1	0.00027982	175661	179936	184388	197572	167472	177260	194606	165131	207956	184348	195746	158235	175676	191912	172288	190000	186933	314329	162735	195064	176347	169015	192157	140163	193208	174971	201119	161335	278441	186417	160377	183857	180216	159865	152757	147900	145449	178258	192017	163869	224278	214179	219699	192076	157377	153984
AK1	P00568	Adenylate kinase isoenzyme 1	0.000233387	847466	718983	621084	607862	799358	814323	668386	860410	795628	728293	634549	713883	780907	669529	806483	697606	747887	723662	662321	695535	674443	477025	471644	742295	498115	696224	463769	692525	796994	791319	738269	444133	428580	637806	549650	602586	545986	384554	644502	671810	515559	494075	1.12902e+06	787067	668196	703960
CA1	P00915	Carbonic anhydrase 1	4.10074e-05	56488632	49316196	63186284	46625428	51188056	48811156	48151752	55489212	62125132	49146516	72725040	53206992	56039096	57518364	51565432	36775076	56290724	83227544	55199172	61105948	64479176	58741328	45952388	48379996	34259884	51362300	41890616	55257696	44289496	49679036	46518380	49313740	45409356	32535246	43524956	70791840	40432104	35739408	48629904	52350912	66658436	46221160	81584280	50381436	40770232	49384856
CA2	P00918	Carbonic anhydrase 2	4.10074e-05	6.01071e+06	5.31462e+06	7.17931e+06	5.48948e+06	5444766	4.73034e+06	6.61305e+06	5.94798e+06	6.26124e+06	6450499	5277104	6566394	5.53609e+06	5.52335e+06	5.77623e+06	4.95863e+06	6.37052e+06	7.82394e+06	5.08813e+06	5256186	7.87781e+06	4969471	4.95085e+06	4.68695e+06	4.64392e+06	5915349	4590627	5.31293e+06	4971853	5465024	4748254	4.80935e+06	5360960	4550177	3337774	7898961	5.4194e+06	5.91409e+06	5.62035e+06	5.95099e+06	7259350	4.18106e+06	6187092	6.00126e+06	4721085	5658547
KRAS	P01116	GTPase KRas	0.00229577	46230.5	28862.5	8316.46	27740.9	25676.4	27833.4	15011.3	26201.7	35584.1	36012.1	Filtered	38111.1	2609.99	7634.69	Filtered	Filtered	Filtered	Filtered	Filtered	18847.4	4250.9	Filtered	24581.8	4213.82	20475.2	Filtered	18344.8	Filtered	17858.3	Filtered	3332.71	35399.2	Filtered	2760.14	3227.28	Filtered	Filtered	Filtered	Filtered	Filtered	36642.6	14634.3	54007.4	Filtered	2545.09	3087.79
IGHG1	P01857	Immunoglobulin heavy constant gamma 1	0.00325247	Filtered	1648.59	Filtered	Filtered	Filtered	Filtered	Filtered	Filtered	Filtered	Filtered	Filtered	Filtered	Filtered	Filtered	Filtered	Filtered	Filtered	Filtered	Filtered	161321	Filtered	40539	19138	7496.65	Filtered	Filtered	Filtered	Filtered	Filtered	Filtered	Filtered	19626	183290	Filtered	4162.47	Filtered	Filtered	Filtered	Filtered	Filtered	209646	154044	Filtered	Filtered	Filtered	Filtered
IGHG2	P01859	Immunoglobulin heavy constant gamma 2	0.00347837	Filtered	Filtered	Filtered	Filtered	Filtered	Filtered	Filtered	Filtered	Filtered	Filtered	Filtered	Filtered	Filtered	Filtered	Filtered	Filtered	Filtered	Filtered	Filtered	77982.1	Filtered	30032.7	Filtered	Filtered	Filtered	Filtered	Filtered	Filtered	Filtered	Filtered	Filtered	Filtered	137426	Filtered	Filtered	Filtered	Filtered	Filtered	Filtered	Filtered	163035	41029	Filtered	Filtered	Filtered	Filtered
IGHG3	P01860	Immunoglobulin heavy constant gamma 3	0.00812999	Filtered	Filtered	Filtered	Filtered	Filtered	Filtered	Filtered	Filtered	Filtered	Filtered	Filtered	Filtered	Filtered	Filtered	Filtered	Filtered	Filtered	Filtered	Filtered	7211.71	Filtered	1691.45	Filtered	Filtered	Filtered	Filtered	Filtered	Filtered	Filtered	Filtered	Filtered	Filtered	Filtered	Filtered	Filtered	Filtered	Filtered	Filtered	Filtered	Filtered	Filtered	Filtered	Filtered	Filtered	Filtered	Filtered
HBZ	P02008	Hemoglobin subunit zeta	0.000253195	11642.6	Filtered	83459.5	14779.9	15942.9	150881	43289.3	7157.15	213903	14176	104240	35418.5	162702	16108.1	329912	116433	94665.9	124010	Filtered	72472.5	31624.9	8985.75	121578	5068.19	198356	187481	160930	12808.7	291797	18838.9	173897	64734.5	36755.5	51125.8	14882.9	169625	31410.1	25474.4	21565.2	61434.6	6200.65	44479.4	24330.4	111500	19431.1	87599.8
HBD	P02042	Hemoglobin subunit delta	4.10074e-05	808959360	489329184	172591120	429237792	314624448	527859168	243325456	514873792	758617984	732058304	140115760	678870208	566082944	528811264	199973440	624460672	676297792	823670976	632068160	426551712	443224672	662422912	373329440	580489920	494636320	623505472	393052416	804167936	452048000	868800448	479875456	373524864	1303527424	524517120	660154048	655655360	626242624	590334016	985379200	805128512	397783328	599679936	102242912	896608768	600733888	593518528
HBE1	P02100	Hemoglobin subunit epsilon	0.000362898	Filtered	29523.3	Filtered	Filtered	Filtered	25926.1	Filtered	Filtered	Filtered	10342.9	40027.4	Filtered	29153.1	61639.3	55405.7	37247.1	97911.6	81514.5	57308.2	21270.2	33781.8	21169.8	12266.1	44562.8	14350.4	73888.2	12358.2	78463.6	20617.6	Filtered	54948.7	10248.9	52039.5	23758.5	51744.1	77134.8	61398.3	20907.3	92581.7	Filtered	7107.56	10020	Filtered	81283.6	64278.6	63934.6
KRT14	P02533	Keratin, type I cytoskeletal 14	0.00160562	807.039	6428.99	Filtered	Filtered	Filtered	6531.69	Filtered	85594.9	2138.1	Filtered	1073.07	Filtered	Filtered	7838.42	Filtered	10523.1	Filtered	51190.7	Filtered	2275.97	1668.69	Filtered	Filtered	Filtered	Filtered	Filtered	38109.9	Filtered	23810	Filtered	Filtered	3856.8	13727	Filtered	2078.72	Filtered	Filtered	Filtered	Filtered	Filtered	Filtered	57158.9	Filtered	Filtered	Filtered	Filtered
SPTA1	P02549	Spectrin alpha chain, erythrocytic 1	0.000114466	838542	734394	839034	799874	881546	800882	724092	824232	797866	760614	975085	596665	987191	898300	931593	1.02221e+06	1.13021e+06	823679	1.22415e+06	961186	797117	1.48357e+06	714414	828056	657422	1.26372e+06	676622	1.24691e+06	913288	1.165e+06	910115	659724	851094	1.10647e+06	1.5409e+06	1.14207e+06	1094202	691442	1.24379e+06	1984092	622184	838058	899580	1.08128e+06	989352	1.03431e+06
GYPA	P02724	Glycophorin-A	0.000548242	24034.9	Filtered	Filtered	Filtered	246011	20576.1	22354.5	Filtered	137786	82216.8	6.22422	88082.3	89123	Filtered	7197.02	Filtered	29007.2	Filtered	Filtered	Filtered	11863	Filtered	25929.6	12461.1	Filtered	139656	115591	189678	Filtered	Filtered	138026	34784.1	Filtered	Filtered	5224.15	8307.97	8867.44	69238.1	200282	98068.3	Filtered	1539.57	256568	136579	Filtered	98200.5
SLC4A1	P02730	Band 3 anion transport protein	8.17942e-05	7.91896e+06	7.82049e+06	6897484	7290835	8.3028e+06	7845014	7151194	7514256	6104304	7.23872e+06	7636453	5782798	7765974	7806720	7311513	7770715	8847202	8320943	7274808	7650687	7.02663e+06	8399433	8477846	6.87933e+06	7.8023e+06	8446527	7904844	7.60503e+06	6.80553e+06	6940649	6.69751e+06	7.45244e+06	7943094	6.90441e+06	7885803	6.60607e+06	6.88631e+06	9543334	7711721	8577679	6465859	8.27467e+06	8400183	8387698	7.45529e+06	7306073
ALB	P02768	Serum albumin	0.000250485	34191.2	180730	6619.47	35553.7	72282.5	32657.7	27782.7	10082.1	9875.38	10986.2	21024.4	7864.82	6004.51	14446.1	14264.1	28488.6	44984.4	54536	4695.89	16598.2	16936.4	41487	8000.32	276260	8029.11	8155.06	5090.82	20037.2	4816.92	7471.77	7742.43	18218.6	46726	19226.4	19311.5	6270.43	9338.34	13110.6	Filtered	14324.9	43606.9	27196.1	21863.8	8603.9	7336.71	10252.7
PPBP	P02775	Platelet basic protein	0.00439633	Filtered	27722.2	4828.12	45189	Filtered	3938.43	Filtered	Filtered	Filtered	Filtered	Filtered	Filtered	Filtered	26996.4	Filtered	24928.5	Filtered	Filtered	Filtered	Filtered	Filtered	6964.23	Filtered	8887.61	Filtered	Filtered	Filtered	Filtered	Filtered	6087.48	Filtered	Filtered	21227.8	8782.19	7165.96	Filtered	4462.76	Filtered	Filtered	Filtered	9274.58	5052.49	Filtered	Filtered	Filtered	Filtered
CAT	P04040	Catalase	5.05032e-05	3740172	3.72043e+06	4.72898e+06	3.31904e+06	4245659	3.63785e+06	2.09991e+06	3.8039e+06	3.17209e+06	3.24741e+06	4004645	3.93709e+06	4960191	5.58543e+06	4.92487e+06	4.73016e+06	6.15101e+06	6568945	8516481	5.31901e+06	4.34989e+06	9343189	2782863	3.98052e+06	2.63901e+06	11429982	2.8873e+06	9106870	2.5005e+06	12596330	5230905	2.00568e+06	3.87854e+06	7153986	11281270	5.94414e+06	8457419	2267254	7944929	18461456	3256760	3.59504e+06	3.79212e+06	6497834	6.43996e+06	10637998
ALDOA	P04075	Fructose-bisphosphate aldolase A	0.000253195	207300	199824	203705	299627	232925	167656	228890	248724	230252	264077	197278	196152	181717	224279	252392	252233	292107	291153	223957	293478	206454	299404	209590	250366	235702	337154	240200	256499	207781	282800	208634	167559	312529	272557	239110	204684	294302	40455	314626	232780	276395	247989	274218	291908	273959	270007
CSTB	P04080	Cystatin-B	0.0035372	10215.1	Filtered	20633.5	14989	12641.4	Filtered	5570.06	3847.64	20511.7	Filtered	5517.29	13020.5	15399	Filtered	18279.8	16915.1	Filtered	21832.4	5332.79	14950	16624.3	6901.13	19308.8	15188.4	1948.62	18115.9	1588.1	Filtered	Filtered	Filtered	8668.14	23148.8	2066.42	11398.8	2231.94	9880.29	4006.03	Filtered	15821	11319.9	8287.5	6529.89	27324.8	Filtered	9656.49	Filtered
ANXA1	P04083	Annexin A1	0.00443651	5543.41	12027	10195.9	11905.6	3194.18	8732.12	5017.78	6149.48	5977.04	1937.96	5594.3	15488.7	4661.51	7558.07	5147.62	9473.29	7118.88	Filtered	16506.2	5396.65	2632.01	5513.27	5687.75	2838.93	7446.2	14022.8	4033.23	11740.5	Filtered	6963.15	6503.28	7665.89	6576.94	8688.92	3211.75	7321.86	16897.5	Filtered	Filtered	9588.16	5307.84	8420.14	Filtered	Filtered	5186.64	9521.96
APOB	P04114	Apolipoprotein B-100	0.00927543	Filtered	Filtered	Filtered	Filtered	Filtered	Filtered	Filtered	Filtered	Filtered	Filtered	Filtered	Filtered	Filtered	Filtered	Filtered	Filtered	Filtered	Filtered	Filtered	13887	Filtered	Filtered	Filtered	Filtered	Filtered	Filtered	Filtered	Filtered	Filtered	Filtered	Filtered	Filtered	13140.7	Filtered	Filtered	Filtered	Filtered	Filtered	Filtered	Filtered	11417.4	7061.31	Filtered	Filtered	Filtered	Filtered
KRT6B	P04259	Keratin, type II cytoskeletal 6B	0.00303939	Filtered	Filtered	55459.3	Filtered	Filtered	95302.8	Filtered	68463.3	73451.7	Filtered	61274.6	Filtered	Filtered	101579	Filtered	144212	Filtered	183608	Filtered	194233	81906.5	Filtered	19937.5	Filtered	16324.2	Filtered	21186.1	Filtered	177928	Filtered	21619.4	26754	65122.6	Filtered	36388.1	89095	47672.5	Filtered	60335	Filtered	31564.4	223480	34176.9	103530	30366.3	25423.3
KRT1	P04264	Keratin, type II cytoskeletal 1	0.000247995	Filtered	12782.7	24020.4	6978.58	11561.6	45108.1	6027.5	67439.4	35892.6	6967.6	34645.9	Filtered	10074.4	187389	4390.44	62899.6	15051.8	73749.1	9457.37	40371.9	40244.9	21210.2	11644	5952.4	12052.7	5615.52	10693.1	5968.39	100661	3257.28	10082.4	23772.7	24503	8448.28	12044.2	39285.5	13488.9	10582.2	31311.8	9366.89	18824.4	152556	16166.1	48923.9	15763.7	10780.1
GAPDH	P04406	Glyceraldehyde-3-phosphate dehydrogenase	4.10074e-05	1.2567e+06	618224	903284	911967	982882	980206	1.29933e+06	1037380	1.21934e+06	1.49198e+06	1.07377e+06	866681	954392	915609	1025298	838227	1.11975e+06	1.11658e+06	803202	883448	1.01479e+06	822226	1.24581e+06	1.0704e+06	1.03051e+06	1393099	1.28634e+06	1.17372e+06	1.1734e+06	1.15032e+06	1.045e+06	1114846	494515	901346	1.3338e+06	931541	952874	1.39721e+06	1.38697e+06	1.12411e+06	1.17675e+06	611252	1.39679e+06	1.43797e+06	1.1464e+06	1.12437e+06
ASL	P04424	Argininosuccinate lyase	0.00649406	8060.02	8823.87	11051.4	10876.3	9485.95	7056.32	7391.26	8452.37	10273.8	8275.65	Filtered	6170.03	9041.63	10353.1	12984.3	6632.72	15129.7	Filtered	11555.8	Filtered	15921.8	12128.5	7627.89	8304.45	9413.24	7238.23	8956.47	7910.46	3678.21	9649.7	7355.27	10119.7	5124.44	8498.34	6734.43	9418.46	8166.15	Filtered	8464.87	6730.36	Filtered	10192.1	7749.8	10766.7	6287.37	8337.77
CAPNS1	P04632	Calpain small subunit 1	0.000266209	55011.5	128818	140862	321044	141448	175365	117915	169890	126976	63870.5	56518.7	58732.2	59922.1	115826	74961.4	76433.6	53897.3	33536.8	66759.5	66510.4	58536.1	40872.6	61412.6	127534	58629	64326.6	59232.4	63277.4	39989	87554.4	63902.4	39578.1	40083.2	50560.9	53869	56862.5	47344.4	63659.5	61275.6	62780.1	52155.8	41124.7	62633.6	50469.4	64365.7	56513.2
HSPB1	P04792	Heat shock protein beta-1	0.00395413	Filtered	Filtered	Filtered	Filtered	Filtered	Filtered	42829.3	Filtered	Filtered	Filtered	Filtered	Filtered	Filtered	Filtered	Filtered	Filtered	Filtered	Filtered	Filtered	Filtered	Filtered	Filtered	Filtered	Filtered	Filtered	Filtered	Filtered	Filtered	Filtered	13603.2	Filtered	Filtered	Filtered	21350	Filtered	28105.7	7401.29	Filtered	Filtered	Filtered	9411.11	10075.1	Filtered	Filtered	Filtered	Filtered
ARG1	P05089	Arginase-1	0.00258708	30765.1	17914.5	9757.17	17617.5	14205.2	15105.3	8766.68	25810.8	24518.3	18438	25524.9	16224.4	12764	10537.6	14003.2	14739.7	17368.3	31169.4	20622.4	26104.9	23043.2	33772.1	18976.5	25782.8	22817.9	13765.9	12418.1	18329.7	19711.7	8370.01	14260.3	18847	15278.5	10584.1	13744.9	18722.5	16119.9	17111.2	9416.83	17085.6	16677.4	20152.4	24748.6	13564.9	11147.6	21777.9
S100A8	P05109	Protein S100-A8	0.00283986	Filtered	14057.8	18270	10205.3	Filtered	Filtered	Filtered	Filtered	Filtered	Filtered	Filtered	Filtered	Filtered	16894.3	Filtered	30183.5	Filtered	Filtered	33345.6	22124.1	Filtered	48531.7	16442.9	Filtered	23215.2	Filtered	4073.59	Filtered	Filtered	Filtered	Filtered	13714.8	57891.3	17411.6	22556.9	Filtered	19535.4	Filtered	Filtered	Filtered	56714	26336.7	Filtered	Filtered	Filtered	Filtered
MPO	P05164	Myeloperoxidase	0.00512461	Filtered	7459.5	Filtered	3401.57	Filtered	Filtered	Filtered	Filtered	Filtered	Filtered	Filtered	Filtered	Filtered	4970.66	Filtered	3630.24	Filtered	Filtered	26146.7	6296.52	Filtered	4508.91	Filtered	Filtered	5093.38	Filtered	Filtered	Filtered	Filtered	Filtered	Filtered	1313.02	9336.57	3476.64	Filtered	Filtered	1851.89	Filtered	Filtered	Filtered	15255.7	9656.55	Filtered	Filtered	Filtered	Filtered
EIF2S1	P05198	Eukaryotic translation initiation factor 2 subunit 1	0.00376807	Filtered	1553.78	2989.93	Filtered	Filtered	3966.48	4469.27	2590.21	Filtered	1737.3	Filtered	9657.05	2574.87	2995.35	2283.88	2775.71	Filtered	Filtered	1951.06	2905.61	2181.31	2578.62	4821.17	6061	3963.12	Filtered	4041.24	Filtered	9964.59	3323.62	11993.1	5441.96	4045.24	11277.5	10646.7	14841.1	11353.1	2997.16	Filtered	Filtered	12018.7	10588.2	Filtered	Filtered	12496.7	14954.7
UROD	P06132	Uroporphyrinogen decarboxylase	0.000664194	97607.3	58189.2	77378.9	68494.3	53174.1	91962.5	70118.4	79390.8	89104.5	87673.9	78056.9	100278	86698.1	82520.5	64691.2	98503	71464.9	91392.2	75481.1	95715.7	91267.5	77359.3	62802.6	57463.4	66258.3	82031.6	79397.6	97156.3	55180	67597.2	75996.1	52565.4	65800.9	65127.6	56304.3	125483	65646.7	58423.8	82251	69800	66670.5	81646.2	67994.7	84598.3	51573.7	77161.4
S100A9	P06702	Protein S100-A9	0.00433371	Filtered	13090.3	18006.2	8389.11	Filtered	Filtered	Filtered	6740.59	Filtered	Filtered	Filtered	Filtered	Filtered	20739.2	Filtered	22093.8	Filtered	Filtered	27324.7	23218	Filtered	Filtered	Filtered	4468.51	Filtered	Filtered	Filtered	Filtered	Filtered	14091.3	Filtered	Filtered	57667.6	6789.56	Filtered	Filtered	Filtered	Filtered	Filtered	Filtered	35367.2	Filtered	Filtered	Filtered	Filtered	Filtered
S100A6	P06703	Protein S100-A6	0.000165325	184740	237252	235127	317650	192643	241732	315309	202612	131375	133512	328805	173781	217148	209119	364067	229845	621019	208476	493070	79749.8	224502	216949	270313	581473	206929	357115	361957	561476	424632	535626	379141	322463	162590	391249	354183	489014	396515	255295	664737	389467	204388	407001	349292	342118	343044	396688
EIF4E	P06730	Eukaryotic translation initiation factor 4E	0.00697458	Filtered	Filtered	10058.5	12424.3	Filtered	Filtered	Filtered	Filtered	Filtered	Filtered	Filtered	Filtered	Filtered	Filtered	Filtered	Filtered	Filtered	Filtered	Filtered	Filtered	17514.2	Filtered	Filtered	Filtered	Filtered	14636.8	Filtered	9385.64	Filtered	Filtered	Filtered	Filtered	27565.9	23621.5	23591.6	24210.4	25468.6	Filtered	13078.5	16317	28854.9	5148.23	Filtered	Filtered	Filtered	16343.4
ENO1	P06733	Alpha-enolase	0.000725892	113211	89995.1	131310	117036	97927.8	102615	110597	91600.4	90905.3	128181	78248.2	87335.8	78694.8	104944	94886.9	109347	103292	61544.7	78342.1	95460.1	99229	114162	110065	79948.4	106061	133178	120022	90992.8	64865.1	100992	85810.8	114077	97940.6	111293	120041	96049.3	111729	110692	99265.8	103056	135413	121616	137823	113010	105461	103617
GPI	P06744	Glucose-6-phosphate isomerase	0.000437194	39388	26302.2	29376.6	23921.1	29051.6	26311.9	27470.5	27018.5	34071.3	22806.6	28065.2	27858.3	26978.4	25911.2	32386.7	32224.3	35291.3	45146.1	30565.9	41794.8	26455.4	44132.2	26960.7	22130	20841.6	32509.8	22034.2	26685.7	32069.5	22767.9	28264.4	27951.7	34266.4	26668.4	26001	20782.4	26858.2	16776.5	26010.4	23499.7	40486.4	26814.2	36876.8	22813.4	19350.2	16737.7
TPM3	P06753	Tropomyosin alpha-3 chain	0.000241057	276414	357177	330760	313077	332624	320843	302051	308485	246012	332510	386598	253312	447676	427145	410136	441548	565242	417278	558332	374036	322639	698582	230879	351569	268104	1.02332e+06	237096	920590	270685	1.31954e+06	487421	179515	398764	718698	1.12101e+06	580731	740800	182748	706387	1.66668e+06	207056	258888	297239	869156	591391	882777
LDHB	P07195	L-lactate dehydrogenase B chain	0.000226412	925588	604001	413779	578570	525965	561344	714227	582313	804151	993040	378656	756855	291279	385601	341358	300455	301378	304108	261549	526389	346399	359698	630747	334768	578029	339439	785969	259163	596772	272564	278142	625833	336571	291042	297995	266806	269792	562301	299098	287595	758540	743719	1260413	317200	283502	246830
GPX1	P07203	Glutathione peroxidase 1	0.000548242	161884	71996.4	119019	105349	104804	88591.3	90698.2	167371	151908	118461	124880	56228.2	116005	124196	78158.6	80725.3	98568.6	179376	72662.5	112392	105822	92360.6	36626.5	85664.2	44060.6	74689.2	53899.7	100713	117347	59281.5	62402.8	43758	54715.9	67778.8	67775.6	52075.1	62268.6	167933	111100	89502.4	81515.4	80145.5	156130	89177.3	103277	62210.5
P4HB	P07237	Protein disulfide-isomerase	0.00900363	Filtered	2058.69	Filtered	1896.37	2782.39	1300.1	Filtered	1985.01	1903.05	Filtered	2646.19	Filtered	Filtered	Filtered	6865.85	Filtered	Filtered	Filtered	3514.72	1559.6	2107.65	1005.91	1461.7	1533.08	2921.12	Filtered	10576.5	1557.62	1080.83	Filtered	1885.19	11563.1	4492.24	4302.51	4134.1	1141.9	2719.47	546.975	2515.14	Filtered	11101	622.182	Filtered	1556.53	1035	Filtered
ACYP1	P07311	Acylphosphatase-1	0.00239655	13304.8	8592.5	6191.21	12747.5	7706.67	8946.02	6985.73	13800.9	10899.6	13167	5137.55	14298.5	6454.39	13609	5071.1	8863.72	5634.45	7667.66	2409.99	13263.3	8337.56	17329.2	9138.12	5762.78	9737.77	7837.46	4656.85	8595.78	9279.28	8657.27	7769.55	8896.28	Filtered	Filtered	7013.73	5470.01	7463.62	10675.4	6569.62	Filtered	12103	8667.59	13874.1	8818.78	3577.46	Filtered
CAPN1	P07384	Calpain-1 catalytic subunit	0.000470336	89974.7	157256	98680.2	109353	99442.7	109771	75265.8	95017.7	110368	92098.5	74757.4	108907	100195	115645	108514	103197	105854	85816.5	109530	100728	65431.2	95829.5	95334.9	84860.9	98003.6	112458	110730	118999	77087.7	112716	99584.1	81730.3	100600	100686	95164.8	82353.5	87221.1	69943.5	97120.5	106918	145169	125506	121165	86401.4	102659	88121.9
CA3	P07451	Carbonic anhydrase 3	0.000566331	164859	221608	92646.9	86771.5	191251	184041	122644	121852	120069	110832	156961	105784	179030	224789	198277	82915.8	170733	176120	174676	167925	117222	155718	171213	171384	151115	95890.3	146609	120020	113936	155676	149802	83716.8	155156	97683	72111.2	212630	76476.5	99079.7	142021	157093	164441	170519	285463	83876.6	84776.9	112239
PRSS1	P07477	Trypsin-1	0.00499922	166866	750194	135714	531728	62639.2	236490	145884	60337.1	Filtered	Filtered	159370	129140	87899.1	180831	74718.6	93785.7	281119	281628	124777	233030	72394.3	61286.2	1343.72	139446	312.054	401152	318.517	188574	1091.19	353354	152422	378.22	669508	223588	451935	447673	336051	165433	152747	237025	919679	Filtered	23196.2	567204	94915.1	608739
PFN1	P07737	Profilin-1	0.00352352	10296	24138.7	24354.9	27311.7	Filtered	Filtered	24171.7	17366	Filtered	Filtered	Filtered	17668.6	Filtered	33064.4	Filtered	Filtered	31182.6	Filtered	Filtered	Filtered	Filtered	26402.7	21865.8	Filtered	12569.7	Filtered	33964.2	Filtered	11660.6	9153.56	Filtered	24126.2	63123.3	19820.1	Filtered	36759.9	Filtered	Filtered	Filtered	Filtered	297931	40557	Filtered	12306.5	Filtered	Filtered
BPGM	P07738	Bisphosphoglycerate mutase	0.000114009	1.20133e+06	1.14161e+06	1.32085e+06	1.37652e+06	1.12958e+06	1.14531e+06	1.09092e+06	1.26169e+06	1.00821e+06	1173897	1.16741e+06	921833	1.01265e+06	1.19496e+06	1.15664e+06	947248	1.1689e+06	2.59755e+06	994518	1.1562e+06	1.21132e+06	1.07952e+06	1.05587e+06	954346	1.13127e+06	1138778	972959	1.09901e+06	1902241	1.20725e+06	992656	1.20111e+06	1.04653e+06	830878	887055	954279	823626	1072324	960899	1.11004e+06	759216	1.09743e+06	1.38217e+06	1.33379e+06	1.21192e+06	1.13863e+06
APRT	P07741	Adenine phosphoribosyltransferase	0.000852355	41780.4	44754.3	29099.2	40141.1	37266.8	54409.9	65967.7	27500.7	28870.8	45715.7	40362.9	59652	38617.6	53787.4	45555.6	44259.1	36438.4	22719.4	46261.9	27086.4	48909.4	42089.6	35215.1	50240.8	50144.6	43681.5	46064.3	22989	22832.2	48582.3	58031.6	49096	45855	76326.1	78871.1	35758.1	84089	49368.9	32227.2	37924	44874.8	48498.4	34018.9	49024.7	55072.8	50970.2
HSP90AA1	P07900	Heat shock protein HSP 90-alpha	0.00027982	48196.7	76112.8	170968	64014.4	77580.2	74226.6	61865.6	63718.8	64686.8	70284.5	209103	65046.2	235496	151584	243661	244568	306750	122076	565957	70255.2	139733	111334	34453.1	105104	35372.4	247870	33988.3	363826	24425.4	528420	275066	41044.5	119631	277991	245679	448670	336920	28535.6	332932	690908	54306.6	39117.7	38551.7	240965	119302	322530
GALT	P07902	Galactose-1-phosphate uridylyltransferase	0.00446842	4531.06	10201.7	Filtered	34307.7	10391.7	13237.6	10221	25578.9	7148.54	3525.24	Filtered	4462.38	Filtered	Filtered	Filtered	Filtered	Filtered	Filtered	Filtered	Filtered	Filtered	Filtered	Filtered	Filtered	524.298	Filtered	233.868	Filtered	390.071	Filtered	Filtered	422.325	Filtered	Filtered	Filtered	Filtered	Filtered	Filtered	Filtered	Filtered	981.077	786.41	3165.88	Filtered	Filtered	Filtered
FH	P07954	Fumarate hydratase, mitochondrial	0.000628165	16233.9	18394	9145.96	19522.9	19190.3	20272	24972.6	25281.4	28349.5	20273.8	20563.4	21495.2	18161.3	24380.1	20634	16855.2	23023.6	30802	15763.1	22979.1	26811	16289.9	15392.7	17069.2	15695.1	16689.5	14977.4	18038.8	34327.7	22839.5	16146.8	16607.4	17032.6	21012.7	20731.4	15150.4	14184.5	21643.8	15094.1	16897.4	11319.8	14960	32765.4	21933.1	28279.5	15229.6
PFKM	P08237	ATP-dependent 6-phosphofructokinase, muscle type	0.00267616	22589.9	15716.9	15005.4	18435.5	20199.4	23916	17671.8	14919.5	21245.5	21447.5	14583.5	19384.9	22704.6	20849.9	23333	13255.4	25928.8	Filtered	21776.9	17414.7	11358.1	15602.4	27114.5	16179.9	22275.6	17363.8	23122.2	21477.7	17476.3	24106.1	15287.8	19061.2	16353.8	14749.1	12033.4	17710.3	13949.1	25721.9	19078.1	14406.3	11778.5	18197.7	29430.8	20654.6	16752.2	15954.3
HSP90AB1	P08238	Heat shock protein HSP 90-beta	0.00260229	22384.9	22106.2	17701.3	13670.1	20778.3	15812.4	14793.8	19217.3	17452.2	25414.5	21055.9	24870.2	19369.3	23012.7	20440.6	20971	17241.9	11833.9	23049.4	23111.9	30348.9	22102.2	16010.2	16586.5	20781.8	17527.5	15177	16036.6	14928.4	21470.6	17632.3	26622.8	10824.6	12621	13277	29612.1	15813.2	4984.04	19901.5	21581.4	18898.1	25832.7	22615	17633.2	12986.8	23467.5
CTSG	P08311	Cathepsin G	0.00713216	Filtered	Filtered	Filtered	Filtered	Filtered	Filtered	Filtered	Filtered	Filtered	Filtered	Filtered	Filtered	Filtered	Filtered	Filtered	Filtered	Filtered	Filtered	Filtered	Filtered	Filtered	Filtered	Filtered	Filtered	6462.24	Filtered	Filtered	Filtered	Filtered	Filtered	Filtered	Filtered	4245.41	2622.32	Filtered	Filtered	Filtered	Filtered	Filtered	Filtered	39930.9	7403.16	Filtered	Filtered	Filtered	Filtered
HMBS	P08397	Porphobilinogen deaminase	0.000250485	82415.2	72557.2	77289.9	88711.4	74515.4	86938.3	45622.4	70416	88778.9	105313	58036.3	103958	81552.3	80093.8	93951.2	81960.9	99664.9	41253.2	86724.3	87360.3	131087	68936.6	112588	80626.1	105587	97894.9	95768.4	90906.5	37672.1	73436.4	90275.5	99495.8	57767	66970.9	58822.2	110324	94565.4	63833.8	87755.4	105059	63725.8	96865	79525.3	86568.3	70243.3	107670
ANXA5	P08758	Annexin A5	0.00409374	4875.47	7804.38	3679.58	5824.84	6413.21	1889.51	2059.42	3582.55	Filtered	2091.04	Filtered	6847.54	Filtered	6617.72	3267.31	Filtered	5650.12	7179.45	5407.73	2202.36	2103.83	4317.36	3637.65	2322.71	5514.52	2385.51	3463.2	3195.12	1097.2	Filtered	2559.98	3685.74	3940.08	8892.99	3111.84	5271.52	1485.44	4664.03	3126.17	Filtered	8877.19	1889.04	Filtered	4921.12	2156.99	Filtered
ENO2	P09104	Gamma-enolase	0.00511925	17291.2	16581.5	14455.9	16048.2	14206	18112.2	17846.6	10764.2	12286.7	9741.13	8202.1	16783.6	10893.8	16548.9	15783.3	9326.63	12780.4	19449.5	13316.3	17882.1	12755	10567.9	11400.6	8668.63	12889.1	10801.5	10830.8	13784.4	10865.2	18105.3	13967.1	16510.2	14382.2	10254.1	20056.4	21402.8	14734.7	16420.7	12491.8	19518.8	37593.5	15910.9	45474.8	8889.18	14730.6	13208.4
HBQ1	P09105	Hemoglobin subunit theta-1	0.000241057	384515	388379	476700	357323	368265	358995	195315	335396	392233	219942	275432	286754	326193	313616	331570	319537	338077	337136	252295	335547	300600	235279	260150	297313	250115	347840	259603	282599	359498	422351	233732	226317	268321	287740	289957	381058	160126	241805	340295	306231	232375	367522	406977	316467	312537	339777
GSTP1	P09211	Glutathione S-transferase P	0.000391073	121581	126428	40441.7	42025.6	140481	65520.3	50939.5	48500.9	50711.9	77389.3	98660	76284.4	52884.7	122895	97753.6	44149.3	59876.1	82716.2	61128.7	90878.4	94415.8	32720.9	32234.3	53606.6	138398	65391.7	75636.7	92778.4	43532.6	98480.8	96811	61421.2	81455.9	64058.2	91441.7	187370	44592.7	42369.3	87962	79486.5	175895	78946.4	71435	63993.6	67915	32045.4
QDPR	P09417	Dihydropteridine reductase	0.000412753	61674.9	81981.4	162423	323556	141633	111382	117108	272522	110055	52936.6	65826.2	53775.4	52542.4	95866.2	55903	110364	63006.5	145687	59631.1	59446.9	84446.2	31273.8	23742.2	79498.1	19533.3	36291.6	23992	27394.7	22247.1	21934.1	43697.1	22432.4	37365.7	31859.2	29137.3	49447.4	25497.4	11248.5	45918.2	29511.6	47432.4	22663.7	30958.5	43125.1	35989.4	36121.9
TPM1	P09493	Tropomyosin alpha-1 chain	0.000841488	154323	136721	106840	131922	144659	133997	134405	132600	137879	240109	139159	125678	122724	127873	134694	124598	140170	224919	107852	142164	123113	110874	122757	113325	142437	135416	121411	110130	176028	203688	112646	114644	124356	97421.6	110599	111501	109242	99192.3	123291	121749	139007	151189	193055	149328	132165	130971
LTA4H	P09960	Leukotriene A-4 hydrolase	0.000374277	40630	33371.2	43808.3	43151.4	33180.1	34822	36714.5	41349	44849.5	33955.9	44708.4	37952.3	39782	44334	40666.9	43469.5	36554.6	46322.6	35528.1	52014.2	36602.7	26387.9	30037.6	28695.3	35495	54885.5	38217.9	29859.9	34241.8	34806.6	32851.9	49715.8	54806.7	45189.5	39018.4	37958.1	40537.5	35759.8	35012.7	40500.7	46964.6	39384.5	40673.4	33818.4	31809.7	44241.3
ALDOC	P09972	Fructose-bisphosphate aldolase C	0.000572683	98941.8	87924.9	93952.5	134376	53860.4	83523.8	233750	94267.8	280946	192054	52177.5	62672.8	79033.1	86961.1	78895.6	225481	80859.6	48415.6	96666.9	232945	187253	101581	112854	173690	106197	88020.7	69201.2	187049	172496	153461	167602	208894	236263	184508	205235	194626	178187	89340.1	216143	195847	260889	141310	213809	158120	148662	166385
POTEJ	P0CG39	POTE ankyrin domain family member J	0.00400472	176321	148203	167717	195493	150800	116776	135533	149696	134374	140530	151752	110312	154840	169509	131527	171260	131426	6.22422	150503	154428	134049	162977	95735	129188	120318	151273	101945	150531	6.22422	135768	135009	98548.3	234176	147031	185289	159266	174552	156173	168464	174506	251684	152432	141365	135989	113663	127105
UBB	P0CG47	Polyubiquitin-B	0.000132928	1.13546e+06	623393	1.2209e+06	1106697	649208	898544	1.15507e+06	951988	1.39482e+06	1.15861e+06	862364	830046	566196	611213	581800	814633	558002	729988	539793	738498	1.01842e+06	578839	887837	860642	614414	782505	896519	570768	1.15178e+06	589296	706832	939367	585999	497985	642963	706299	685404	701637	613422	730501	768812	708096	1.71401e+06	720908	556895	688283
HSPA1A	P0DMV8	Heat shock 70 kDa protein 1A	0.0002426	275105	122101	192991	135079	101432	242203	258303	134755	179991	274674	101108	169143	163854	187210	206465	174452	151495	131287	188562	142653	132344	185577	169611	162195	150657	177034	154465	136426	111791	211186	154445	165284	141966	157360	117905	161185	204492	137827	187786	162857	219020	143923	242686	166538	133646	151463
CALM1	P0DP23	Calmodulin-1	0.000362981	141252	126376	117895	95257	93973.7	125598	55786.4	97201.9	115378	121023	99198.9	154785	115247	97443.7	95133.9	123077	80144.4	92203.2	116481	179734	138808	126596	109760	134386	123100	101937	119667	135364	174625	89455	138487	114610	150184	120236	101305	161760	151930	135281	126864	97426.5	116527	106503	141809	77999.3	110188	124795
RNASE2	P10153	Non-secretory ribonuclease	0.00515139	Filtered	Filtered	Filtered	Filtered	Filtered	Filtered	Filtered	Filtered	Filtered	Filtered	Filtered	Filtered	Filtered	Filtered	Filtered	Filtered	Filtered	Filtered	Filtered	Filtered	Filtered	Filtered	Filtered	Filtered	Filtered	Filtered	Filtered	Filtered	69139.2	Filtered	Filtered	Filtered	Filtered	Filtered	Filtered	6060.96	Filtered	Filtered	Filtered	Filtered	25927.9	Filtered	Filtered	Filtered	Filtered	Filtered
TXN	P10599	Thioredoxin	0.000132928	635829	479736	624133	547852	527204	574419	526232	548940	552497	704675	500069	492752	515343	533703	535297	548868	564482	591830	477141	493100	502949	546359	515632	563772	532480	589776	548247	566191	579864	497634	532113	516425	439175	509072	515480	535852	527634	759387	578578	545069	426725	631123	694334	628867	552395	298745
PRKAR1A	P10644	cAMP-dependent protein kinase type I-alpha regulatory subunit	0.00352352	8301.02	12216.7	13196.2	13867.9	10112.7	7520	10340.9	9007.55	10993.1	9975.49	6766.79	12997.7	8855.75	8344.83	11381.8	6923.64	14643.7	5822.15	8245.03	8788.25	9152.17	10826.1	12110	20989.4	17366.3	13838.5	13202.9	9772	6526.29	8708.17	7122.15	12299.4	6674.32	8698.23	6205.33	8205.5	8152.75	11715.4	14269.1	5838.89	4557.87	10705.4	6984.89	9622.64	10352.7	21464.3
UROS	P10746	Uroporphyrinogen-III synthase	0.00205296	4092.36	12259.1	10348	5411.89	8681.95	6742.82	5081.68	6294.32	11099.7	4688.68	12111.2	35403.7	9418.6	5726.57	8571.94	13074.9	8166.04	8603.35	9552.13	7263.25	20958	19342.3	6934.17	11870	9770.18	12962.3	8054.33	6799.09	12315.9	19351.2	19534.7	8173.24	14991.5	17569.4	12755.5	22217.4	20855	17439.9	18749.9	13174.4	15289.4	6657.49	Filtered	10852.8	24700	12726.4
ESD	P10768	S-formylglutathione hydrolase	0.00117812	174149	138200	152872	157113	138560	155248	157453	158073	154990	87088.9	114546	137209	121571	153502	137949	53563.7	151602	126944	73096.3	149074	99136.6	86457.8	53992.9	91794.2	144576	88262.1	58446.4	113471	103139	110805	128301	104872	120421	96862.6	150668	104831	55739.9	55086.7	51170.2	143228	195078	89952.1	173280	152178	174903	83335.3
HSPA5	P11021	Endoplasmic reticulum chaperone BiP	0.00713216	Filtered	7794.27	4558.7	11076.4	6837.95	Filtered	Filtered	6683.15	6468.39	Filtered	5310.71	3271.46	Filtered	5713.23	12367.9	7541.83	Filtered	Filtered	Filtered	Filtered	8179.65	8297.48	5319.49	5369.98	13353.2	8297.82	4365.47	Filtered	9538.59	4746.57	6328	5107.07	11371	8767.36	9681.06	Filtered	10011.9	Filtered	9042.21	8236.47	12440.6	14711.7	Filtered	12273.8	7922.36	7700.55
HSPA8	P11142	Heat shock cognate 71 kDa protein	0.000224624	411585	345580	407976	330980	341650	338437	313020	317747	332761	335345	310130	311371	294988	335371	380482	369080	420312	578904	318796	396853	378187	396162	330165	346895	341625	293953	343193	261553	371005	340493	298594	361060	259626	283797	246308	276720	355352	279834	399261	283036	356781	334158	281882	385739	342010	311263
SLC2A1	P11166	Solute carrier family 2, facilitated glucose transporter member 1	0.000224624	1.66563e+06	1.44488e+06	1.34524e+06	1.24762e+06	1.52204e+06	1.35431e+06	1.19957e+06	1402786	1.44386e+06	1.38961e+06	1.08746e+06	1.19902e+06	1.32719e+06	1.07915e+06	1.57824e+06	1551371	1.61296e+06	1591169	1.18606e+06	1.02645e+06	1.12453e+06	1.42152e+06	1.25503e+06	1.23123e+06	1.1704e+06	1.47279e+06	1034815	1.32508e+06	1.11217e+06	1.02955e+06	1.22348e+06	1.02491e+06	1229676	1.05807e+06	1.48817e+06	852121	1.38911e+06	1.33323e+06	1.16168e+06	1.39245e+06	569512	1.02824e+06	1.32553e+06	1.28851e+06	1224249	1.10192e+06
EPB41	P11171	Protein 4.1	0.000238475	221477	117810	379231	267933	334605	267627	260770	234026	239992	247250	679859	156012	851168	278115	589102	475052	1.3597e+06	252573	1.08026e+06	196307	525286	552355	171229	358658	129442	1.13068e+06	160942	1.83508e+06	97409.2	1.80218e+06	1.03681e+06	144018	140915	970487	1.50504e+06	991763	1.14443e+06	1.84411e+06	1218489	2.97199e+06	46958.8	155401	184035	1069535	638628	1.5922e+06
SPTB	P11277	Spectrin beta chain, erythrocytic	0.000114009	1.32138e+06	1.27843e+06	1.04488e+06	1.172e+06	1.30263e+06	1184884	1067835	1.10736e+06	1.09265e+06	1.39164e+06	1.13936e+06	1.06892e+06	1.12535e+06	1.19283e+06	1.10584e+06	1.18503e+06	1371950	1.23808e+06	1.01059e+06	1.11951e+06	1.03405e+06	1071761	898005	1.05237e+06	891409	1.25448e+06	826685	1.0247e+06	1.22554e+06	1.19827e+06	1.0626e+06	747598	1.04676e+06	997674	1.12e+06	1.09204e+06	1.00587e+06	1.13406e+06	1.16194e+06	1.14318e+06	972259	934035	1.41601e+06	1.39123e+06	1.15492e+06	1.12804e+06
G6PD	P11413	Glucose-6-phosphate 1-dehydrogenase	0.0018594	30453.2	16485	31161.3	28070.6	35385	34421.9	41539.2	28286.3	36438.9	34238.3	40731.1	34078.8	37118.8	18310.5	46658.4	27374.8	39634.4	26282.5	36464.3	14052.7	33577.3	30364.4	14517.7	35178.5	19710.8	55195.2	17682.8	43335.7	31037.2	61571.1	41690.4	10433.6	31067.2	42324.9	36689.5	31818.7	48199.2	415194	39516.3	47586.2	7624.27	15039.6	37932.2	40718.7	49443.2	40948.4
MTHFD1	P11586	C-1-tetrahydrofolate synthase, cytoplasmic	0.00248363	7108.68	7844.55	7196.15	6175.71	5643.05	10853.4	5635.8	8734.57	10228.6	4719.7	8615.43	22479.8	7608.56	6405.83	10670.7	7438.83	Filtered	Filtered	11498.1	3669.62	25761.5	9893.75	11800.7	11815.6	9054.53	12923.8	17434.3	7910.89	15629.4	6971.87	11937	15580.3	13788.5	15970.4	10251	13077.6	14714.8	35806.2	10505	7806.79	4937.72	6608.53	Filtered	4163.56	39309.5	16874.5
ADH5	P11766	Alcohol dehydrogenase class-3	0.00304476	14841	15408.6	9884.51	15599.7	14465.9	12393.4	6263.64	16449.2	18291.5	11327.8	8343.96	14312.3	15587.9	13337.2	9954.44	19282.8	15396.3	14882.3	13988.3	18616.4	14091.6	16486.4	18380.9	9592.9	19522.8	8987.99	13747.9	17603.7	9029.68	9843.76	10951.9	16563.1	16768.3	11549.5	12948	14890	13913.6	10689	11728.3	10078.4	17006.7	25257.5	17658.1	9490.96	8370.32	7389.9
MYL4	P12829	Myosin light chain 4	0.00232191	15699.7	19297.8	38757.8	22287.9	20971.8	25759.8	82761	24515	18192	22458.7	21812.4	55117.6	20596.3	33577.7	33337.6	20339	29362.8	45718.2	21494.5	21815.1	52084	38531.6	15658.8	17186.5	20768.3	40451.8	21352.6	25641.8	25814.6	39760.4	24503.6	26145.8	56911.6	62335.8	54729.1	63557.6	59598.2	Filtered	38078.5	32463.1	198626	23202.8	26414.5	51923.5	44293.7	25467.2
PEPD	P12955	Xaa-Pro dipeptidase	0.00112337	38084.3	30912.4	35261.9	43020.1	34838.2	22395.8	32502.2	43751	26239.3	27761	19515.8	28584.5	31941.9	39370.6	29332.1	30455.6	29480.2	29570.8	22082.4	41423.8	33990	21676.7	35452.1	31118.8	43808.3	26435.1	46341.4	24775.6	33417.5	32788	27967.8	41051.3	30704.3	36059.8	28400.3	25710	25820.9	23184.3	32637.5	26978.6	49633.4	49462.2	40728.4	49675.3	36010.3	31462.2
RNH1	P13489	Ribonuclease inhibitor	0.000255675	157914	203028	151334	205724	205174	199441	201168	183322	198611	209088	329301	165900	222931	198476	178883	170842	177589	298564	231699	184080	162347	176417	226711	178510	190725	165579	145678	218730	360609	218435	171293	147383	132011	191634	175737	212405	166266	353475	185834	224330	136683	206138	317226	201196	195594	185416
EEF2	P13639	Elongation factor 2	0.00487611	Filtered	Filtered	11950.5	Filtered	Filtered	Filtered	1043.1	Filtered	Filtered	Filtered	Filtered	15963.1	Filtered	Filtered	Filtered	10880.3	Filtered	Filtered	Filtered	Filtered	Filtered	7484.76	Filtered	Filtered	8369.53	Filtered	6395.54	Filtered	13576.9	Filtered	23251.8	13956.1	18913.5	14783.4	Filtered	10357.1	18596.8	Filtered	Filtered	Filtered	153343	9476.72	Filtered	Filtered	Filtered	Filtered
KRT10	P13645	Keratin, type I cytoskeletal 10	0.0004372	5307.8	18399.3	75165	68450.6	42651.2	63111.9	13280.2	117111	49888.2	5443.99	46395.5	3399.7	16288.4	43772.1	6466.43	94560.1	15829.3	56153.2	13286.7	91441.6	29886	25767.6	3433.65	34860.5	2373.7	Filtered	5164.17	Filtered	25774.8	Filtered	15554.5	5693.28	19219.3	5809.53	6048.87	34142.2	5020.07	9855.47	6565.51	4779.56	21355.3	128962	4624.1	6984.9	2966.02	3523.34
KRT5	P13647	Keratin, type II cytoskeletal 5	0.00393845	Filtered	Filtered	Filtered	Filtered	Filtered	Filtered	Filtered	Filtered	Filtered	Filtered	Filtered	Filtered	Filtered	Filtered	Filtered	Filtered	Filtered	Filtered	Filtered	Filtered	Filtered	Filtered	Filtered	Filtered	Filtered	Filtered	1224.77	Filtered	103.995	Filtered	Filtered	74.2089	Filtered	Filtered	Filtered	Filtered	Filtered	Filtered	Filtered	Filtered	Filtered	1916.41	Filtered	Filtered	Filtered	Filtered
ALAD	P13716	Delta-aminolevulinic acid dehydratase	0.000114009	1.11671e+06	1.01244e+06	876178	1.31474e+06	1.10768e+06	949664	1.00509e+06	1.26638e+06	1.47772e+06	1.2081e+06	1.02028e+06	1.08568e+06	955729	1107248	986975	1.25045e+06	1.20829e+06	887836	1.02021e+06	1.05045e+06	979087	1.06276e+06	697777	656087	850448	1.00702e+06	955687	799835	877950	890217	920178	752936	1.16034e+06	865156	1.02698e+06	990314	886039	868881	887308	1.16986e+06	799780	1.0448e+06	1.08781e+06	1.30771e+06	857608	1.03023e+06
LCP1	P13796	Plastin-2	0.000550759	46007.5	44816.9	39539.2	60257.7	35894.1	37641.3	39811.1	45068	50375.3	44447.3	33011.4	29617.9	34821.1	43640.2	31579.7	42670	44965.4	41417.7	45904.7	57144.5	42769.1	43899.5	39978.9	33504	44664.1	49097.3	46775	41727.3	44031.1	28864.6	30882.4	45780.3	60194.4	37923.8	40435	32533.4	34100.9	30358.6	34527.6	26104.5	77261.9	48516.4	45625.4	31812.1	38791.6	22966.6
APEH	P13798	Acylamino-acid-releasing enzyme	0.000197893	490953	559110	533001	511059	487842	487537	471549	517379	506995	527922	484190	412366	492137	556737	327029	525109	579347	600202	510576	531720	450754	530629	397098	506721	432071	585377	357557	544988	449663	553080	473600	417092	373491	509202	544361	494078	490126	620967	641570	531690	499567	474459	641018	561239	515701	481442
ENO3	P13929	Beta-enolase	0.000595204	220978	181649	248397	232231	191565	207792	222463	206780	165547	231568	178204	158604	181693	194911	184523	218607	201324	195728	172882	199597	206409	224334	247673	158846	234871	242713	226135	157818	178472	177076	175837	241760	189446	194726	204036	150809	178578	199038	177362	159648	324581	167216	215922	212969	177437	148855
CD59	P13987	CD59 glycoprotein	0.00178718	7181.84	8520.72	7783.03	4592.43	10288.6	5832.89	3454.94	5333.5	3462.42	8116.49	5972.13	7905.03	25794.5	3648.02	7951.29	10919	17376.3	7936.86	11546	5105.01	5878.66	6439.79	2386.99	6553.7	2951.72	16121.6	3496.94	16461.6	3367.63	17151	12076.9	2989.63	7005.12	8252.03	8957.6	8647.34	8408.69	Filtered	11970.2	19445.2	1035.06	2709.7	7188.13	7707.26	10181.1	11837.4
MIF	P14174	Macrophage migration inhibitory factor	0.000252171	865571	653459	537754	769621	685876	736236	813927	659088	773241	809507	506364	783126	518917	717396	669958	665884	730278	768868	513965	763487	587220	439176	350153	369811	391993	611196	477414	640782	579581	559266	604901	321685	640786	343581	426752	490810	358641	399033	590959	617172	932979	601150	867785	660334	432619	661851
FDPS	P14324	Farnesyl pyrophosphate synthase	0.00228392	6767.22	10467.9	Filtered	4169.01	7815.7	49747.5	Filtered	Filtered	37328.5	Filtered	4925.55	6400.4	Filtered	38095.5	Filtered	5182.77	Filtered	Filtered	9909.36	8211.44	Filtered	11548.9	Filtered	1682.79	5594.07	4701.55	10711.1	8201.73	Filtered	Filtered	7279.49	9026.02	3387.43	3260.73	3708.8	16565.8	7229.67	Filtered	Filtered	Filtered	5173.81	7866.51	Filtered	Filtered	6755.31	3408.55
AKR1A1	P14550	Alcohol dehydrogenase [NADP(+)]	0.00260186	16389.5	15268.8	13036.3	17761.4	15670.4	16115.6	15421.3	15965.5	15402.9	19594.8	17043.6	16744.2	12533.3	16311.6	17508.8	15119.2	18281.8	11216.3	10985.8	17586.9	13237.8	12984.5	18249.6	15641.2	17853.4	18252.1	14282.9	16229.7	14940.8	16983.1	11696.6	16486.4	14662.5	14899.3	13882.5	12922.9	15031.1	16415.8	19195.2	15617.5	16568.2	19998	16197.9	15519.6	12349.9	9587.45
PKM	P14618	Pyruvate kinase PKM	0.00694836	Filtered	5139.89	Filtered	7424.62	Filtered	Filtered	Filtered	Filtered	Filtered	Filtered	Filtered	Filtered	Filtered	5972.7	Filtered	Filtered	Filtered	Filtered	Filtered	Filtered	Filtered	13237.5	Filtered	Filtered	Filtered	Filtered	Filtered	Filtered	Filtered	Filtered	Filtered	Filtered	14711.6	Filtered	Filtered	Filtered	Filtered	Filtered	Filtered	Filtered	13767.7	6288.38	Filtered	Filtered	Filtered	Filtered
HSP90B1	P14625	Endoplasmin	0.00723356	Filtered	Filtered	Filtered	Filtered	Filtered	Filtered	Filtered	Filtered	Filtered	Filtered	Filtered	Filtered	Filtered	Filtered	Filtered	Filtered	Filtered	Filtered	Filtered	Filtered	Filtered	6461.6	1621.99	Filtered	5714.38	Filtered	2424.79	Filtered	Filtered	Filtered	Filtered	Filtered	13831.9	9629.54	Filtered	Filtered	Filtered	Filtered	Filtered	Filtered	12085.9	Filtered	Filtered	Filtered	Filtered	Filtered
MYL6B	P14649	Myosin light chain 6B	0.00493583	Filtered	16501.2	Filtered	18972.8	Filtered	Filtered	Filtered	Filtered	Filtered	Filtered	Filtered	4342.28	Filtered	12591.8	Filtered	10326.8	Filtered	Filtered	Filtered	7052.02	5968.6	6653.89	Filtered	Filtered	Filtered	Filtered	2122.33	Filtered	Filtered	Filtered	Filtered	4530.61	36474.6	15290.4	9740.54	Filtered	Filtered	Filtered	Filtered	Filtered	62730.2	4633.98	Filtered	Filtered	Filtered	Filtered
IDE	P14735	Insulin-degrading enzyme	0.00331973	20286.5	19283	18483.6	16728.3	15927	16005	14920.6	18949.6	16630.3	17350.6	15027.5	12891.9	15922	16566.2	19060.6	16000.6	18298	Filtered	15447.6	14044.6	17122.2	24024.7	18185.1	17828.5	14879.5	19564.6	16812.2	16486	15559.2	15233.7	17333.2	23141.1	14861.2	18186.4	16737.5	15517	18959.8	19074.3	18157.1	16974.6	13268.6	12843.8	19113.6	18381.2	19326.2	18273.1
DARS	P14868	Aspartate--tRNA ligase, cytoplasmic	0.00187771	22389	22083.5	8731.88	25571.4	7679.3	9763.3	21645.8	8817.2	28560.7	17568	6911.04	22869.8	27712	25005.6	9888.56	8939.74	24279.8	11752.5	29272.9	29032.3	30580.6	26413	15111.1	21531.2	13437.8	12799.6	14979.9	12770.3	12762.9	69715.2	21159.9	15629.5	95665.6	21748.4	22785	22191.1	23099	28633.8	25503.6	27200.2	28882.9	15344.4	15991	14726.6	13312	20108.7
AKR1B1	P15121	Aldose reductase	0.00294885	19222	11845.8	11148.2	15438.3	12305.8	12682	9891.79	15089.8	14205.6	13714.9	12197.3	15632.3	9175.82	14633.6	12996.6	12940.9	15209.8	14010.8	11383.2	16741.7	13638.9	15082.5	10323.2	11416.5	11242.8	13885.7	13275.1	8818.07	5259.55	8385.37	8492.1	14785.3	12279.8	14230.3	13993.6	12165	9876.45	14970.6	13088.8	12328.1	20485.2	8088.64	21300	11613.4	11498.8	8481.87
EZR	P15311	Ezrin	0.00307634	15378.1	11996.7	17915.9	Filtered	10271.2	13924.8	13678.5	11299.6	13449.2	13923.5	19583	8913.47	13051.2	9945.51	13429.7	8441.49	17385.9	19404.3	9613.58	Filtered	23843.8	13755.4	17694.7	15323.1	16909.4	Filtered	13524.5	Filtered	10308.1	11232.5	15339.3	9098.37	Filtered	13918.8	12604.3	14470.7	18264.9	16038	8309.39	11581.8	Filtered	12777	9932.14	20362.9	12124.2	21965.6
UCHL3	P15374	Ubiquitin carboxyl-terminal hydrolase isozyme L3	0.000725892	62797.4	58333.4	66056.7	58602.9	68490.9	54079.2	68484.6	63431.6	48408.2	49441.8	68334.3	52993.2	55011.5	66152.4	67970.3	68486.9	71363.2	75649.5	65408.3	65355.8	54428.6	52506.8	47834.6	49649.9	46412.7	65525.4	43046.1	56747.7	68893.9	59921.5	54762.2	44053.5	70365.7	62036.5	67762.9	59239.2	65147.5	35765.3	61076	54236.6	58401.7	32689.4	65689.5	66606.5	58056.8	57387.7
NME1	P15531	Nucleoside diphosphate kinase A	0.00035251	204031	142432	173434	171667	158520	163589	206149	164098	164626	144334	196807	142592	159891	152815	166663	194880	191346	226649	155964	192396	165146	179736	177879	131826	148111	162812	165025	179977	175249	165629	151475	199238	183497	164614	227842	195667	190487	183457	200010	213209	269484	125131	174122	195575	130974	129049
CD44	P16070	CD44 antigen	0.00499922	Filtered	8404.67	Filtered	6889.03	Filtered	Filtered	Filtered	Filtered	Filtered	Filtered	Filtered	13759.5	Filtered	Filtered	Filtered	9879.69	Filtered	Filtered	8160.8	Filtered	Filtered	8180.25	7937.22	10282.3	8251.92	Filtered	7003.97	Filtered	9249.75	7319	Filtered	8638.89	16242.9	Filtered	Filtered	12036.1	Filtered	4737.08	Filtered	16102.5	Filtered	7582.64	13580.8	Filtered	11415.8	16903.1
NQO2	P16083	Ribosyldihydronicotinamide dehydrogenase [quinone]	0.00415436	21783.6	Filtered	Filtered	15450.2	Filtered	13395.5	10916.9	Filtered	Filtered	Filtered	Filtered	8321.46	4910.79	Filtered	7757.22	Filtered	Filtered	Filtered	Filtered	10313.9	Filtered	6303.08	3463.07	Filtered	Filtered	Filtered	2492.07	Filtered	Filtered	Filtered	5321.46	Filtered	Filtered	4377.15	Filtered	7004.78	Filtered	Filtered	8680.65	Filtered	Filtered	4268.7	Filtered	Filtered	Filtered	5447
CBR1	P16152	Carbonyl reductase [NADPH] 1	0.000824826	92375.9	132016	80051.8	92800.2	86626	96606.9	85522.2	130829	103025	84537.6	79551.4	43707.6	75256	95297.6	75841.2	95268.6	91869.1	114409	129391	141067	95770.2	73432.5	135634	39829.6	106124	65361.4	78941.3	88591.3	92030.1	85794.6	65577.9	86117.9	83913.4	77328.1	71873.6	90367.7	83395.4	84969.7	89177.5	76311.8	120062	115705	100393	95833.7	74764.1	105807
ANK1	P16157	Ankyrin-1	0.000114009	942044	672900	667299	785010	963413	850984	803233	813969	778144	924471	897638	718448	905431	753600	812289	758729	983258	1.48072e+06	686890	677989	739194	815487	967494	780418	833323	926448	943223	856589	1.65359e+06	998794	848653	815829	550752	686917	858840	816182	731554	777079	875862	957844	536491	700190	1.03981e+06	1.00038e+06	864103	940872
EPB42	P16452	Erythrocyte membrane protein band 4.2	0.000142507	466288	335375	268692	333197	341032	336413	319557	318855	347535	442813	336515	377590	318237	317772	318086	323614	351671	751367	314745	278478	281458	317402	349841	299721	319659	368531	329862	346737	1.03477e+06	368485	334917	311658	288972	279989	322102	315572	313040	329047	322696	421760	165492	304284	386594	384212	312207	339108
FAH	P16930	Fumarylacetoacetase	0.000691326	109103	55285.2	84344	94667	100781	97833.2	114612	63607.8	56979.1	92717.7	34227.2	83007.9	67850.5	51974.2	39341	44417.2	62616.1	48188.3	49701.2	66346.8	47808.2	44402.9	83926.4	45627.1	74841.2	43991	82915.6	23726.8	25825.5	23290.9	48260.4	92602.3	35032.7	21491.1	39655.6	41789	20390.5	11239.5	38118.1	16971.4	81157.4	67245.8	84282.2	75414.3	13898.9	50670.5
STMN1	P16949	Stathmin	0.00822261	Filtered	11600.8	10880.3	Filtered	Filtered	8427.12	Filtered	Filtered	6004.63	Filtered	Filtered	62358.6	Filtered	Filtered	10793.8	Filtered	Filtered	Filtered	Filtered	Filtered	9924.43	Filtered	Filtered	Filtered	Filtered	Filtered	Filtered	Filtered	11387.9	Filtered	Filtered	Filtered	Filtered	Filtered	Filtered	Filtered	Filtered	Filtered	Filtered	Filtered	Filtered	8929.96	Filtered	Filtered	Filtered	Filtered
YBX3	P16989	Y-box-binding protein 3	0.00368036	6565.56	1776.45	1860.98	Filtered	8832.89	Filtered	6545.21	Filtered	3784.08	6935.92	4098.71	9289.49	8920.69	2751.79	7887.66	2473.19	3872.6	Filtered	1996.58	Filtered	3931.48	4898.81	4436.49	3616.18	5727.08	10008.4	6984.83	10031.8	6625.32	5828.52	14188.1	4462.07	Filtered	3710.04	4346.29	7613.87	5050.84	191597	10489.6	7749.45	Filtered	1709.08	6242.08	8572.03	5898.9	14820.6
GOT1	P17174	Aspartate aminotransferase, cytoplasmic	0.0009472	46938.2	39664.6	49746.2	44428.6	47195.5	47789.8	53291.9	47360	39414.8	41261.3	43976.1	41976.3	39409.8	50738.2	51125.8	59092	55336.6	65759.8	50857	51719.1	51694	56194.1	43146.2	49530.6	41257.4	52616.5	37080.2	51506.1	50308.2	42526.5	45252.1	42635.1	65757	61113.2	54756.1	48731.1	61117.7	26659.1	66778.2	50190.6	98288.1	43331.5	49716.5	55462.7	52636	47930.5
PRKACA	P17612	cAMP-dependent protein kinase catalytic subunit alpha	0.00426638	7877.96	9367.62	12105	15813.9	901.941	Filtered	676.779	672.781	6965.31	8262.92	Filtered	8531.23	8987.92	Filtered	1335.55	Filtered	753.541	Filtered	11885.2	6334.02	5041.99	15994.8	8625.94	Filtered	11934.3	12164	7631.05	Filtered	9146.36	11345.8	Filtered	8926.63	Filtered	8731.4	Filtered	803.985	5760.35	8541.41	Filtered	Filtered	Filtered	6835.44	10326.4	Filtered	6105.18	14614.1
CAPN2	P17655	Calpain-2 catalytic subunit	0.00745475	Filtered	Filtered	Filtered	Filtered	Filtered	6002.84	3639.24	Filtered	Filtered	Filtered	Filtered	Filtered	Filtered	Filtered	Filtered	Filtered	Filtered	Filtered	Filtered	Filtered	4790.57	Filtered	4702.71	Filtered	4263.33	Filtered	2091.04	Filtered	3687.5	Filtered	Filtered	Filtered	Filtered	Filtered	Filtered	3565.34	Filtered	Filtered	Filtered	Filtered	Filtered	3333.78	Filtered	Filtered	Filtered	Filtered
CTPS1	P17812	CTP synthase 1	0.00529631	2998.66	Filtered	Filtered	Filtered	Filtered	Filtered	785.582	Filtered	Filtered	6064.48	Filtered	2999.1	1475.05	6745.18	Filtered	Filtered	Filtered	Filtered	Filtered	Filtered	Filtered	2079.78	1351.93	Filtered	1925.95	Filtered	1932.95	Filtered	2710.18	5959.75	Filtered	5250.97	Filtered	5120.89	3014.08	Filtered	5537.38	2888.55	Filtered	Filtered	Filtered	Filtered	Filtered	Filtered	3180.33	Filtered
PFKL	P17858	ATP-dependent 6-phosphofructokinase, liver type	0.00213104	43016.9	44442.3	43748.4	43234.7	49630.7	54720.5	37711.3	42330.1	39558.6	55743	39908.9	49630.9	47979.5	45905.1	51988.9	41390.6	39557.5	26647.8	54821.6	32583.5	36584.1	36399.1	42503	41876.9	46092.1	47583.5	49373.6	53210.3	29287.7	56211.5	45668.8	36879.2	18800.6	40038.4	31344.9	49984.7	42597.2	35035.2	36216	39379.5	16135.6	44655.3	53106.7	36720.4	43889.2	52553
LGALS3	P17931	Galectin-3	0.00515139	4569.86	5980.48	9732.18	Filtered	5150.04	6514.79	Filtered	5968.14	8532.79	Filtered	10787	20780.9	Filtered	Filtered	17067.6	Filtered	6763.02	6811.9	5797.38	4706	10367.9	6759.49	6128.08	6953	8050.37	Filtered	5319.13	4384.64	11788.1	8535.1	13166.1	6987.19	8106.5	8438.3	3701.92	13790.1	10251.6	Filtered	5602.7	3248.92	Filtered	5357.38	Filtered	Filtered	10143.1	10863.2
PSMC3	P17980	26S proteasome regulatory subunit 6A	0.000887025	74523.2	86682.2	63253.8	61171.1	69180.4	73441.6	71268	67958.6	73710.6	83459.9	51330.4	72799.5	67019.8	65724	71688.7	72592.1	81067.9	55675.5	72078.3	62191.2	66063.7	55781.9	68640.2	69674	71478.6	68836	72392.5	64046.3	61048.8	66015	66972.4	70446.2	71421.2	70894.2	82858.5	52943.9	75399.5	64594.7	60073.9	53822	98265.1	82241	91514.8	75475.2	73734.9	57455.1
TCP1	P17987	T-complex protein 1 subunit alpha	0.000143298	31714.1	51557.6	49610	72594.7	73608.6	74916.9	68719.4	47267	61935.5	62349	79914.9	129786	55878.6	85231.4	43823.2	46891.3	37137.3	54664.7	98710.7	29301	55587.4	29596.4	27039.5	87248.5	60635.8	21172	79240.8	50609.6	65531	57424.7	83908.5	88689.4	108260	108701	50363.9	107336	69859.4	62236.8	41450.3	25255.8	117830	60251.9	55921.8	42884.2	86813.7	55071.1
RHCE	P18577	Blood group Rh(CE) polypeptide	0.000433829	318342	177569	211242	228582	291447	190474	252991	248245	297249	201146	261053	174103	173698	234750	243118	267856	309798	283024	215571	225037	244605	242363	272786	218816	162432	276277	227204	249570	148003	223216	225465	211766	134765	216439	235543	220776	208889	232481	257179	253959	133748	142875	220327	188931	242064	250544
PGAM1	P18669	Phosphoglycerate mutase 1	0.00027982	96023.9	80572.9	54431.9	58890.4	102020	84242.1	93968.5	101057	95068.2	46017.7	46179.3	44823.8	49619	71143.1	37240.3	86720.1	45937.5	61100.6	46845.3	58350.4	54549.2	92036.6	68098.9	43576.3	68701.3	93708.8	80144	81094	51205.1	54632.1	28633.5	88716.2	93199.5	90466.6	72877.8	46048.5	86374.6	46990.3	115795	104999	75044.2	91212.5	46265.9	54169.4	46682	38925.2
HK1	P19367	Hexokinase-1	0.00875109	Filtered	Filtered	Filtered	Filtered	Filtered	Filtered	Filtered	Filtered	Filtered	Filtered	Filtered	Filtered	Filtered	Filtered	Filtered	Filtered	Filtered	Filtered	Filtered	Filtered	2567.05	2685.78	5556.15	Filtered	4928.24	Filtered	4923.96	Filtered	2926.27	1859.46	3195.55	6659.28	4673.11	33081.5	Filtered	4589.73	Filtered	Filtered	1922.45	Filtered	3899.38	Filtered	Filtered	Filtered	3360.79	Filtered
ATP2B1	P20020	Plasma membrane calcium-transporting ATPase 1	0.00331971	4877.79	6114.82	3547.92	3917.71	7557.92	5000.99	4737.97	4236.59	4602.35	5698.19	5006.64	5648.78	5633.73	4674.86	6185.87	6878.13	5147.8	Filtered	3631.8	Filtered	4714.87	5970.28	4864.96	4943.95	4614.87	5421.54	7961.82	6891.93	7561.15	6206.32	6353.73	3675.15	2441.29	3545.38	5299.26	3522.68	5518.55	36634.1	6789.39	5757.8	Filtered	6083.72	3667.78	6535.52	5391.5	6480.86
ANXA7	P20073	Annexin A7	0.000329908	117750	269999	454544	664950	247699	306343	344838	311420	321038	143390	226144	84243	108248	259220	179423	194971	151540	76100.8	228101	146361	261830	19293.5	22971.8	410423	17900.4	78765.6	21437.3	89967.2	26600.1	131565	163872	23552.3	51317.2	54130.6	40066.7	319525	73311.6	58378.9	81696.2	79240.5	32683.2	18456.3	45017.3	144779	115320	193611
PSMB1	P20618	Proteasome subunit beta type-1	0.000412753	144100	119554	105895	103155	101284	108658	123507	112137	137582	95138.2	98595.5	95823.4	105164	140340	101601	117732	118244	188062	98991.9	138851	92652.3	92031.8	83594.1	84972.4	89176	88818.5	85568.4	79137.7	145085	94215.6	88957.1	77432.2	111239	99044.6	112225	78432.4	89539.3	112349	109196	116209	154493	91462.9	157242	155773	94360.2	76885.5
CAST	P20810	Calpastatin	0.000238475	80850.2	79533.7	96829.8	99062.5	86002	95344.8	75295.2	90874.8	86199.7	84073.6	88973.4	91074.6	115590	94660.8	118328	114751	102286	126725	143921	92584	112815	118603	71753.5	101451	69982.3	123697	85168	158042	82145.6	149903	115223	70578.3	38586.3	170338	177043	186246	137415	411058	152108	236530	15381.8	78483.2	89789.6	98329.7	131426	131430
GSTM3	P21266	Glutathione S-transferase Mu 3	0.000680695	12981.8	11202	5088.23	2626.11	12654.4	11062.1	22533.2	9172.87	7896.28	12031.6	7047.08	15535.4	7432.04	9872.57	2443.49	7341.76	11017.4	Filtered	4063.64	14795.7	5656.43	8932.83	4980.33	6854.66	2259.71	7001.44	1903.85	9455.25	8842.04	8316.63	7374.46	2305.94	8956.33	11803.6	13811.3	33524.3	11164.6	3511.01	6707.36	10477.5	10365.1	6330.21	2889.93	Filtered	3098.75	11172.1
ATP6V1B2	P21281	V-type proton ATPase subunit B, brain isoform	0.00149637	26234.8	35627.1	44655	35886.8	32571.5	34572.2	38547.6	34295.8	32680.9	30261.8	32695.1	34748.5	34685.5	39307.7	41737.3	33802.2	36196.7	20145.8	39036.4	31236.2	45048.4	42985.2	21563.8	32843.2	20160	38288.5	24193.8	39553.7	19816.2	38824.6	36374.6	24629.1	41559.3	53276.7	35720.5	65496.6	45141.2	17134	33824.7	39624.8	29976.2	28327.6	26265.4	34742.6	45905.3	35591.5
FLNA	P21333	Filamin-A	0.00920788	Filtered	12120.7	2128.58	16906.3	Filtered	1352.5	127587	Filtered	Filtered	Filtered	Filtered	1613.63	Filtered	10573.6	Filtered	9687.68	Filtered	10477.2	Filtered	6212.01	2339.4	9237.17	Filtered	118829	Filtered	Filtered	Filtered	Filtered	2652.88	3784.09	Filtered	3074.57	21181.9	5927.74	4154.28	Filtered	7782.77	Filtered	Filtered	4899.32	6809.03	Filtered	Filtered	Filtered	Filtered	Filtered
TGM2	P21980	Protein-glutamine gamma-glutamyltransferase 2	0.000241057	135537	126124	181692	117396	172912	143270	206350	163528	164033	96163.4	174867	146365	169624	142679	124103	145877	124102	123212	230334	148386	148524	85982.1	144025	149695	133659	140092	131482	149437	182723	147730	154909	153301	163997	159311	173988	143733	191736	160890	164414	155853	154436	175555	178691	111703	159828	132946
PCMT1	P22061	Protein-L-isoaspartate(D-aspartate) O-methyltransferase	0.000412753	80139.4	94773.1	86815.8	85889.7	76346.8	85746.5	80650.4	81232.4	86303.1	81009.2	87121.5	82460.5	90477.5	88431.1	91938	81322.7	83967.4	178327	96660.7	88067.5	67857.4	60632.6	60872	82801.7	70341.6	152091	49044.3	157870	78024.6	158429	77781.6	57452.5	62033.9	110649	165009	84122.4	128744	129362	135238	90866.3	72626.5	92258.4	124562	97567.8	92169.4	147231
PAICS	P22234	Multifunctional protein ADE2	0.000294845	31870.3	34617.9	35307.9	25275.9	37942.2	39973.5	7687.92	28334.9	30178.7	27640.7	44020.7	43270	20770.2	40770.2	13554	30217.3	25111.8	30748.5	42560	43332.5	30719.1	40192.5	29930.8	27201.6	29389.8	20363.5	37492.3	36936.9	25440.3	25602.8	35124	43807.3	22340.7	30830.9	12656.3	44153.1	28145.4	10612.2	21607.8	18630.4	6586.98	28858.2	28903.2	8412.87	23133.5	36384.9
UBA1	P22314	Ubiquitin-like modifier-activating enzyme 1	0.000412753	78253.6	95077.7	108515	103980	90344.4	92669.8	53190.5	89078.5	84204.7	89113.2	136508	91380.7	139514	121868	119091	117091	226497	106976	203083	108348	112535	139515	71148	96864	83470.2	192746	70095.3	216227	87984.3	312779	158003	84953	125107	223035	225480	180166	176503	69976.4	194351	271330	85314.6	76502.3	61051.5	204086	136781	187708
NME2	P22392	Nucleoside diphosphate kinase B	0.000151292	401153	331346	406995	405465	367838	333103	412910	392020	353221	360315	341146	292543	332338	363720	359496	415226	391929	430724	416400	431233	387005	410402	325977	302001	266066	440181	333427	418303	312882	377547	329765	352307	505050	391518	477712	434794	415736	299352	498662	428381	526070	330778	485487	455997	339372	346623
KEL	P23276	Kell blood group glycoprotein	0.00149639	25486.4	23312.7	18840.3	23651.7	25724	22483.3	15844.1	15117.4	19796.1	13873.7	14280.9	17945	19560.4	17201.9	20163.4	22388.1	17671.4	20695.5	17317.1	21878.5	22260.7	22676.6	17754.5	18749.3	19813.8	19498.4	16193.1	18814.3	18492.4	20724.6	17372.6	17991.3	15904.7	15306.7	20989.4	17028.1	18477.3	21511.7	20670.3	20679.8	6361.36	19869.6	22119.3	21170.9	16530.4	19254.7
WARS	P23381	Tryptophan--tRNA ligase, cytoplasmic	0.0013094	9723.02	12679.6	12509.9	13293.4	8122.96	13835.2	14816.2	14331.8	9854.95	10507.2	11825.7	14443.6	12164.3	13534.1	12808.7	13885.8	14271.7	21311.4	15661.3	16716.2	19584.7	17032.1	14475.8	12665.7	14872.5	14936.6	14334.5	13227.6	19981.2	12827.3	12029.8	14499.8	19077.9	20000.3	18803.9	16609.2	17912.7	15496.1	13490.3	18118	47870.3	12612.7	8910.14	23150.4	12639	16334.8
AHCY	P23526	Adenosylhomocysteinase	0.000459375	266304	259672	273691	235819	205923	235606	250069	263668	267285	207764	257915	207128	243033	279934	245220	280240	281703	302738	246879	251932	251323	296740	192285	220375	211883	295268	235306	242228	204489	226486	227777	217721	274168	253938	289794	262153	255350	157595	287334	271570	265423	217519	261158	270922	243574	253676
CFL1	P23528	Cofilin-1	0.000224624	254178	104097	100108	127953	273824	188561	200268	129555	233867	285940	245737	216794	265283	134857	186810	135382	271593	226642	113927	94300.6	177590	139345	241276	171279	200480	257448	308275	313104	193918	180880	255133	226420	84146.5	113449	122424	248950	165081	304682	288609	328617	104417	105189	258642	213333	179664	305162
EIF4B	P23588	Eukaryotic translation initiation factor 4B	0.00384019	5110.71	Filtered	Filtered	Filtered	Filtered	Filtered	Filtered	Filtered	Filtered	Filtered	Filtered	Filtered	Filtered	Filtered	Filtered	Filtered	Filtered	Filtered	Filtered	Filtered	Filtered	Filtered	9690.13	Filtered	11680.7	Filtered	8069.72	Filtered	7849.58	Filtered	Filtered	7737.94	Filtered	Filtered	Filtered	Filtered	Filtered	6144.49	Filtered	Filtered	9834.07	11731.9	10867.8	Filtered	Filtered	Filtered
ATP2B4	P23634	Plasma membrane calcium-transporting ATPase 4	0.00368036	12236.1	16198.4	13523.1	14394.7	19949.7	16202.4	15933	14211	17981.1	13950.2	13637	14038.1	17750.9	Filtered	14947.6	20322.4	18113.9	14568	18966.3	13535.9	12383.1	15124	15098.3	14258.6	14602.1	12947.5	15734.7	12373.3	15402.3	17854.6	13994.7	12234.1	14113.5	10652.6	12860	10426.1	15116.6	16041.8	11062.9	15475.9	3043.54	17740.5	14087.1	12390.4	12337.2	14139
DTYMK	P23919	Thymidylate kinase	0.00496165	Filtered	5959.21	3908.73	Filtered	3586.46	Filtered	Filtered	Filtered	3317.72	5404.77	4061.88	5753.54	6554.17	Filtered	6450.89	Filtered	Filtered	Filtered	10705.7	Filtered	Filtered	Filtered	Filtered	3400.79	9660.33	Filtered	8893.91	7799.39	5678.05	Filtered	4371.69	7827.21	Filtered	6106.1	8614.14	3270.82	7193.35	3920.97	5491.49	Filtered	1448.64	3770.77	Filtered	Filtered	3821.71	Filtered
ACP1	P24666	Low molecular weight phosphotyrosine protein phosphatase	0.000197893	399514	176109	337349	272932	343065	368572	305340	360430	393964	426852	259837	312092	257352	279134	222459	361376	362588	271516	347119	359843	286901	296292	274997	307344	314633	384856	349639	282538	344366	326782	280858	287230	258308	278905	316115	240703	297061	414460	267648	389830	314007	321853	402578	200178	312780	216646
MPST	P25325	3-mercaptopyruvate sulfurtransferase	0.00123807	44432.1	39693.3	33928.4	47993.6	38610.7	53371.6	34235.9	43006.4	41199.8	46713.2	55809.1	38914.4	60601.3	50588.4	35164.9	40697.9	43749.9	42572.6	37451.5	49882.9	36580.2	57258.2	47044.3	44609.9	53712.3	40108.8	45153.4	38971.7	29010.4	57287.1	42844.6	38528.1	36332.5	45299.8	51956.4	39827.9	38071.4	46590.6	54187.7	45912	47185.9	61297.6	73582.5	39751.5	49802.6	47815.5
DNAJB1	P25685	DnaJ homolog subfamily B member 1	0.00443651	3402.36	5763.88	6774.32	7315.82	Filtered	4963.67	5627.07	3904.52	13063.3	5945.05	Filtered	6074.9	7148.52	8072.16	8301.85	Filtered	Filtered	Filtered	10160.3	3900.68	2371.65	5657.4	4078.66	5316.31	4236.59	4800.24	2477.38	4246.26	4836.71	Filtered	Filtered	2750.02	3810.34	6431.68	7318.04	9273.05	9512.87	Filtered	Filtered	5185.94	Filtered	7416.46	Filtered	Filtered	Filtered	Filtered
DNAJB2	P25686	DnaJ homolog subfamily B member 2	0.00161079	11909.7	8614.21	7889.89	9014.75	12755.1	10584.9	8334.39	7399.53	6954.26	13968	12084	18186.5	8240.42	15748.5	10365.3	12297.9	17159.2	Filtered	11765.5	10146.7	11233.3	8663.87	7948.66	6603.5	8584.44	12696.4	9918.68	11556	8606.42	12395.4	9973.68	13806.1	7273.96	10906.9	10523	13712.7	9135.6	5020.11	11796	12182.3	7416.48	14631.1	8972.33	11413.1	12950.7	13861.4
PSMA1	P25786	Proteasome subunit alpha type-1	0.000498726	81934.2	99781.2	117827	122461	87104.7	89174.9	110605	118632	83048.1	76317.8	81495.4	74691.2	99649.5	132670	140686	119802	130235	101349	106982	81243.9	96013.1	93487.5	65347.5	76538.9	65343.4	160511	65500.1	143221	79904.9	228226	123529	60032.6	89382.9	148705	159803	141260	169126	94197.1	137136	336172	119524	61035.1	129570	147211	132375	163903
PSMA2	P25787	Proteasome subunit alpha type-2	0.00140075	71983.9	99121.1	71094.2	74998.6	68326.5	77047.7	83149.9	79782.1	65595.2	68451.1	60450.9	63318.2	66074.2	78578.4	72494.3	72418	82990.2	111294	64242.7	55821.6	62201.8	72058.1	76672	72659.7	76575.5	81503.5	78947.2	72734.1	74873.6	76303.6	72845.4	57290.7	73350.1	94258.6	89284.4	55776.1	78139.7	89743.4	78916.8	81712.6	85953.5	82332.4	96108.4	90152.1	81381.7	66128.3
PSMA3	P25788	Proteasome subunit alpha type-3	0.00146593	60256.5	66913.1	63360.9	61420.3	59445	65117.3	72607.8	68083.4	64750.5	53363.7	55506.9	52392.6	59482.8	62912.5	56155.3	63361.9	62570.1	83451.5	48907.8	63793.2	58835.8	55937	57601	55094.1	49335.1	54171.9	63897.8	48680.7	58129.8	54497.7	53853	49542.1	61508.2	59120.4	58931.7	45832.8	51746.4	69858.3	57383.4	49630.8	91908.2	65218.6	78157.7	69544	58594.3	48269.7
PSMA4	P25789	Proteasome subunit alpha type-4	0.000307206	142078	107176	78369.8	83727.1	85522.3	92902.4	110077	95811.2	108397	118362	70338.2	108610	48287.8	68797.7	54002.7	59193.3	52897.6	77532.5	46712.4	86131.8	56291	55462.9	99067.6	60147.3	101929	67192.1	111473	55922.4	123221	65198.3	46230.9	122124	64292.9	63714.2	62734.8	49884	57843.8	53092.5	57066.8	51516	177924	118280	121698	73848.4	70655.1	58092.2
MSN	P26038	Moesin	0.000672496	73292	59678.1	60456.4	54653.4	61897.6	62892.3	46334.9	65919.8	46193	59006.5	57053	63421.7	51961.1	59091.7	50102.3	48648.1	62350.3	79191	52237.7	67099.8	54798.5	58228.3	50130.1	59493.1	56678.7	53428.1	47047.6	53344.2	62716.1	44435.2	46213.1	39729.7	42590.5	39389.4	44220.9	53865.2	50166.4	43400.6	58614.9	55635.9	37275.3	51463	69946.1	50861.7	51231.3	56272
S100A4	P26447	Protein S100-A4	0.00015595	2.15649e+06	1.96888e+06	1.81382e+06	4378639	1.66777e+06	2290906	1.23884e+06	3.41618e+06	1.34018e+06	3.51998e+06	1.51558e+06	2469883	3838592	3.41526e+06	3029651	2.21897e+06	2.56268e+06	4645084	1.43716e+06	2.02833e+06	2.04223e+06	1.04411e+06	919381	1.46867e+06	798786	1432826	750976	1276281	856685	1.77152e+06	1.53123e+06	520142	1.33602e+06	1.23772e+06	1.01796e+06	1.6156e+06	1259086	132321	1136776	3802088	2658531	964280	2.40232e+06	1.85324e+06	1409490	1.40099e+06
EEF1G	P26641	Elongation factor 1-gamma	0.00637516	Filtered	Filtered	Filtered	Filtered	Filtered	Filtered	Filtered	Filtered	Filtered	Filtered	Filtered	Filtered	Filtered	Filtered	31835.9	Filtered	Filtered	Filtered	Filtered	Filtered	Filtered	Filtered	Filtered	Filtered	Filtered	Filtered	Filtered	Filtered	Filtered	Filtered	Filtered	1464.06	Filtered	Filtered	Filtered	Filtered	Filtered	Filtered	Filtered	63504.4	Filtered	2220.29	Filtered	Filtered	Filtered	Filtered
STOM	P27105	Erythrocyte band 7 integral membrane protein	0.000192543	222679	232959	194695	200749	176019	210648	173980	264330	290254	145092	139079	187481	203529	189326	237156	319764	216730	171113	280382	272240	234157	267110	241736	212631	155753	198901	161698	235865	146273	186729	189234	156243	247051	177300	250579	178555	313174	240261	274666	390785	133443	217850	258360	209127	150020	223031
YWHAQ	P27348	14-3-3 protein theta	0.00136859	32174.9	106348	118765	328046	146311	106575	83093.9	269605	172156	41056.4	86758.5	51662.2	40129.2	131450	75081.8	109321	43492.6	36359.1	619612	57576.2	99071.5	49970.9	18950.8	134905	12416.5	197823	13198.6	214272	16119.4	685494	350905	20861	126592	216720	224245	81052.2	267548	12108.6	513487	500875	44832.4	18034	25096.1	526005	288022	417840
CANX	P27824	Calnexin	0.00492485	Filtered	Filtered	Filtered	Filtered	Filtered	Filtered	Filtered	Filtered	Filtered	Filtered	Filtered	Filtered	Filtered	Filtered	Filtered	Filtered	Filtered	7448.47	Filtered	Filtered	6076.3	2012.37	635.486	5944.41	Filtered	Filtered	Filtered	Filtered	8174.68	Filtered	Filtered	Filtered	Filtered	5578.25	8078.97	Filtered	8603.31	Filtered	Filtered	10191.9	Filtered	Filtered	5957.34	Filtered	4719.88	Filtered
PSMA5	P28066	Proteasome subunit alpha type-5	0.00123807	36715.2	44864.7	42817.5	48658.5	31723.6	46908.3	47025.6	51476.3	40497.1	33584.2	39611.3	32637.6	43697.9	45020.2	43700.8	42055.1	47324.6	25921.4	40948.5	31552.8	31240.7	29057.3	47103.5	31588.4	46853.8	40818.1	47660.4	42514.1	79419.5	38012.7	30662.3	43150.2	42311.4	46188	43734	30852	40851.8	39239.3	37051.8	41111.8	40846.7	29310.5	33674.4	45431.8	40775	28060.3
PSMB4	P28070	Proteasome subunit beta type-4	0.00045625	42114.1	39321.7	37463.6	43666.4	39643.5	43118.7	39800.5	37458.7	41303.8	34005.4	32705.5	31866	34150.5	36149.7	36896.1	39062.9	42756.4	64159.6	38056.5	41753.3	41845.1	32799.8	36459.3	27685.8	31650.6	31109.7	38647.9	32833.5	56079.5	35817.6	36932.8	30781.9	48826	37495.5	39480.8	31582.3	42411.9	34288.2	36346.4	36164.7	63501	42898.9	40716.4	39364	34399	33053.6
PSMB6	P28072	Proteasome subunit beta type-6	0.000437194	124844	109525	100390	112837	130963	113215	120406	130185	104467	115822	51108.6	90427.2	72787.1	94301.3	66184.7	60045.4	67282.3	124189	59357.2	121183	78299.2	25696.8	57291	78734.3	62108.3	42403.4	66315.6	38759.3	70076.5	50445.3	62362.6	56656.4	53359	32509.9	34268.3	34931.8	43414	165347	54727.6	42432.4	116552	76063.6	102690	57755.1	48766.8	36137.9
PSMB5	P28074	Proteasome subunit beta type-5	0.000995871	27570.1	32031	33867.9	30599.1	31649.1	23621.9	30912.5	38915.4	28505.6	20965.7	20841.5	46814.5	36234.6	47763.9	33042.1	40823	40897	40279.1	36001.7	22720.3	35981	38792.1	37098.3	32226.8	35549.9	45105	36306.8	49975.5	42822.3	41269.7	32706.8	29415.7	52237.7	48266.8	52377.5	33680.9	48986.5	45617.1	57422.3	51212.2	52882.3	41906.9	38369.8	43270.3	43996.4	32754.7
TMOD1	P28289	Tropomodulin-1	0.000576397	68364	62621.9	58605.1	46721.3	61240.5	55862.3	53165.7	70455.1	61004	67116.7	82290.2	49048.4	57479.2	42792.9	50289.5	49969.6	95857.7	57964.1	37723.7	43199.1	52180.8	36337.5	61803.4	56625.1	49837.6	65513.4	67965.8	57719.9	69441.9	60719.3	58584	56162.4	33996.4	44201.2	58951.2	58326.8	49037.8	25853	63748.3	63845.1	37704.3	67456.6	68255.3	71432.9	55732.7	65426.3
MAPK1	P28482	Mitogen-activated protein kinase 1	0.00343975	57936.7	26194.1	29333.9	Filtered	75648.3	65018.9	38110.6	27628.3	36819	61588.6	49750.5	79633.8	57313.3	49775	54095.9	55476.5	54270.1	Filtered	66749.7	60198	59518.5	20507.1	34345.9	39328.5	20877.4	17948.3	28853.8	63467.1	33745.9	38907.8	64557.6	13709.5	40384	45614.5	30091.7	44290.2	42123.4	17499.2	53738.5	44445.7	33859.3	30461.8	50240.9	44442.7	23101.8	60948.9
LAP3	P28838	Cytosol aminopeptidase	0.00932996	19095.1	3869.58	Filtered	21197.7	17382.5	16586.7	Filtered	4933.69	Filtered	15007.4	Filtered	11438.2	Filtered	22748.5	16784	22213.7	Filtered	Filtered	10828.1	24701.8	22787.9	3371.59	2997.64	5831.31	5311.7	Filtered	4214.08	5634.8	Filtered	Filtered	Filtered	2189.89	24906.5	4309.63	1711.79	Filtered	4981.84	Filtered	Filtered	Filtered	11511.6	Filtered	21021.6	Filtered	Filtered	11984.7
TPP2	P29144	Tripeptidyl-peptidase 2	0.00103076	38538	44676.5	37647.7	36472.9	34763.3	35138.5	35498.9	38143.7	34599.9	37837.8	35015.1	33088.9	36432.1	37350.3	37642.3	42394.6	38696.7	41082.8	36131.8	41220.8	34310.2	33450.4	44344.5	35741	38218.9	33511.4	42589.5	33919.4	40738.9	35453.4	33858.2	35756.6	35393.1	35341.6	36907.2	29008	33828.1	12333.7	41289	30972.1	54820.4	38331.1	51056.4	38222.3	33213	31718.1
IMPA1	P29218	Inositol monophosphatase 1	0.00358679	10333.1	12681.2	Filtered	6862.5	13449.5	7080.53	10351.8	9921.29	9669.99	8937.32	9720.96	9001.14	10695.3	Filtered	8027.24	Filtered	Filtered	Filtered	10542.2	11037	4473.96	5184	6432.82	9099.79	8274.12	11369	5772.04	Filtered	7876.55	9837.91	Filtered	6640.83	9364.98	8402.81	10490	Filtered	Filtered	Filtered	8175.22	Filtered	11073.3	11013.5	4374.64	7455.71	8183.23	7241.52
TKT	P29401	Transketolase	0.000294845	57845	89790	54068.5	72571.3	66346.6	65343	47795.7	73716	59913.4	60522	64500.3	40587.1	52972.6	99305.9	68310	82349	67288.3	62107.3	80137.5	76633.6	62833.1	61285.8	71088.1	52788.2	64453.6	60824	40125.4	60994.6	69251.6	62468.8	51341.3	55424.8	73693.5	45794.4	53166.2	68193.3	47245.7	58970.1	63703.6	45552.6	102270	76197	82726.7	47714.9	54630.1	67001.5
EEF1D	P29692	Elongation factor 1-delta	0.00492485	Filtered	Filtered	Filtered	Filtered	Filtered	Filtered	Filtered	Filtered	Filtered	Filtered	Filtered	Filtered	Filtered	Filtered	43272.5	Filtered	Filtered	Filtered	Filtered	Filtered	Filtered	Filtered	Filtered	Filtered	Filtered	Filtered	Filtered	Filtered	Filtered	Filtered	3161.85	1362.36	Filtered	3260.79	Filtered	Filtered	2802.13	Filtered	Filtered	25223	Filtered	2315.51	Filtered	Filtered	Filtered	Filtered
AQP1	P29972	Aquaporin-1	0.00245364	47679.4	Filtered	56776.1	54692.6	60274.3	57146.3	44280	52990.9	53220.5	32803.6	6.22422	50673.9	63732.9	30068.6	56937.8	64046	46661.2	6.22422	52341	35965.7	66267.1	31003.5	71839.1	81559.8	48834.5	65269.9	52674.6	96047.4	6.22422	76040.9	82535	51816.9	41838	51952.2	53098.7	86875.1	72546.5	42393.2	79077.9	69125.9	Filtered	73093.6	Filtered	70936.3	80070.8	96323.8
PRDX6	P30041	Peroxiredoxin-6	0.000114009	4513812	6553383	3.31025e+06	4.64705e+06	3.99018e+06	4.76827e+06	4.48146e+06	3.93078e+06	5084299	4746705	4325534	4.9945e+06	5350504	6454710	4197369	3534542	5.12871e+06	4.44102e+06	4.37626e+06	5243167	4.09388e+06	3.50548e+06	2.92805e+06	4.36038e+06	4867116	3.21228e+06	4357604	4714659	4.13445e+06	5962399	4.46752e+06	4.82106e+06	5302372	3.0663e+06	4.73436e+06	4.49742e+06	2.74538e+06	3.23827e+06	4128665	3216055	6920557	4.87023e+06	4790491	4445161	4136845	5.22685e+06
BLVRB	P30043	Flavin reductase (NADPH)	5.05032e-05	1.16937e+06	1304738	1.01406e+06	923974	1.08423e+06	1.22306e+06	1.03002e+06	1.18769e+06	1.27285e+06	1.06948e+06	804006	1.39417e+06	1.30743e+06	1.24937e+06	1.40789e+06	1.13071e+06	1.51914e+06	1.54387e+06	1.30958e+06	1.4112e+06	1.41164e+06	1.29509e+06	1.6617e+06	1.37896e+06	1.53852e+06	1.47279e+06	1.56775e+06	1.29274e+06	1.82725e+06	1617175	1410605	1.3288e+06	1322585	1.42657e+06	1.35215e+06	1.39911e+06	1399272	1.87124e+06	1.35977e+06	1448933	1.36222e+06	1.4985e+06	2.16838e+06	813144	1.67801e+06	878675
PRDX5	P30044	Peroxiredoxin-5, mitochondrial	0.0059906	Filtered	14748.2	Filtered	Filtered	Filtered	8288.9	Filtered	5615.33	6736.31	15522.4	3273.1	15273.7	12124	7476.12	5463.31	9700.37	4074.67	Filtered	10934.6	5753.87	9944.72	8486.02	4470.1	Filtered	7343.92	8374.92	10065.4	8751.1	9837.49	Filtered	9849.55	7651.16	13597.1	15959.7	5380.54	16578.4	11970.3	10489.1	3740.38	4953.02	7282.32	11940.2	8728.9	Filtered	9855.55	5503.46
DDT	P30046	D-dopachrome decarboxylase	0.000359948	152981	95953.7	67772.5	71988.8	85363.3	102636	90131	85690.1	96985.9	156761	53615.9	99394.1	56499.6	92733.3	80202.2	75466.5	95267.4	151664	63075.3	100481	88336.9	66948.6	58997.5	86910.3	52454.6	95519.8	51917.8	82897.4	112914	109970	87147.6	58869.6	69113.4	76349.2	72626.1	73587.7	58493.4	100360	75350.3	72681.1	57656.7	57256	156075	253686	98804.4	120446
CMPK1	P30085	UMP-CMP kinase	0.00166766	11099.1	20330.4	24111.3	16905.8	27078.5	27856.5	19531.5	14638.1	15346	32467.9	27879.7	48548.7	17584.2	23233.7	33385.9	26559.8	35598	29153.4	27028	18912.2	30505.8	36244.9	16003	37389.1	33419	8680.76	33460	14738.6	31977.1	36298.9	37134.4	15095.6	24538.4	27968.5	14215.2	16747.5	45526.6	35777.8	17857.4	34022	21272.9	25923.7	27642.1	29703.5	40964.5	29176.3
PEBP1	P30086	Phosphatidylethanolamine-binding protein 1	0.000253195	213235	207423	166164	187456	213335	204736	191060	194469	207183	194555	40761.2	300719	182504	209715	191982	186594	213272	64948.4	179593	304702	182666	185514	183307	171304	211802	196960	206030	174580	72541.1	227488	178109	162796	182069	170896	202672	192533	163817	192988	201909	184426	269072	242579	402516	210413	190733	186182
PDIA3	P30101	Protein disulfide-isomerase A3	0.00504216	Filtered	Filtered	Filtered	6435.18	Filtered	Filtered	Filtered	Filtered	Filtered	Filtered	Filtered	Filtered	Filtered	Filtered	3428.08	Filtered	Filtered	Filtered	Filtered	Filtered	Filtered	Filtered	2275.31	Filtered	3151.45	Filtered	2020.15	Filtered	2977.64	Filtered	Filtered	2564.02	5010.04	4119.56	5098.45	Filtered	2334.22	4724.9	Filtered	4525.23	6403.58	3821.8	Filtered	Filtered	Filtered	Filtered
PPP2R1A	P30153	Serine/threonine-protein phosphatase 2A 65 kDa regulatory subunit A alpha isoform	0.000548242	64955.7	75550.2	60437.9	59925	67297.3	68466.9	67461.8	67190.6	66378.2	62854.9	68943.8	62683.5	66384.6	69588.5	63357.4	63014.5	70769.4	47318.3	59795.6	61967.9	57876.7	61426.6	63411.7	51906.7	60898	64759.8	66240.1	67438.6	65973.5	66828.6	59728.3	54934.3	58186.1	62024.2	61138.4	65808.7	56827.9	53579.6	66285.8	63736.8	65770.5	71274.9	68699.8	77692	61619.2	64730.1
PPP2R1B	P30154	Serine/threonine-protein phosphatase 2A 65 kDa regulatory subunit A beta isoform	0.00446842	Filtered	2256.69	Filtered	Filtered	3191.33	2016.68	Filtered	Filtered	Filtered	2215.36	Filtered	5961.3	4961.29	Filtered	Filtered	Filtered	Filtered	42334.7	Filtered	Filtered	2841.84	Filtered	1704.86	4799.95	1529.56	4600.5	1540.26	4997.9	10964	Filtered	4220.54	1486.11	Filtered	Filtered	Filtered	6226.48	Filtered	3813.22	Filtered	Filtered	Filtered	171.725	Filtered	6536.73	Filtered	6212.38
ADSL	P30566	Adenylosuccinate lyase	0.000477606	67735.2	59446.2	64486.6	65145.9	67897.4	57766	77412.5	75960.9	65626.4	84922.2	50451.4	71420.3	61085	42186.8	56337.4	50184	64324.5	51554.1	49917.9	42346.2	54082	51260.7	54987.7	56650.8	53764	78894.8	66187.4	59467.5	46455.7	63779.7	54266.3	57908.9	47751.7	67059.5	49783.1	55479	48351.2	39344.1	58322	56101.4	44666.5	55995.8	83657.6	66020.5	63262	63633.4
PKLR	P30613	Pyruvate kinase PKLR	0.00107397	41913.4	60544.3	46724.9	62872.6	46611.5	53601.4	48848.8	46595.9	44716.1	48139.7	53979.1	67115.6	50236.1	65638.3	86871.5	46028.5	45730.1	36407.5	62867.1	50472.9	50684.5	75239.6	50617.5	61809.7	64564.7	44418.6	38067.1	31150	53679.3	66309.8	63648.6	69309.3	88409.3	73153.4	67179.3	84796.6	68323.8	55962.9	55225.5	45455.7	67256.2	51973.5	44921.2	49509	66575.5	57900.3
SRI	P30626	Sorcin	0.000399026	89758.7	101754	92436.9	79588.8	101276	104511	83411.1	111328	79828.1	99074.8	47239.1	127489	98353.2	98150	135561	92380.1	92921.3	114697	98872.7	82172.1	110773	83211.8	83355.2	86529.4	87062.1	83840.6	82449.8	99037.9	101499	94343.9	102391	101711	111255	103233	92028.4	154054	101544	41164.7	103009	99142	100068	86494.4	86981.1	111271	88699.6	107110
GSTT1	P30711	Glutathione S-transferase theta-1	0.00160562	18492	31708.1	6438.92	Filtered	Filtered	5796.64	Filtered	8044.31	32744.4	18855.6	11159.6	Filtered	32097	Filtered	2253.05	Filtered	19384	4168.73	19547.5	Filtered	Filtered	16514.5	Filtered	Filtered	40739.6	Filtered	17442.5	22717.5	Filtered	Filtered	Filtered	41489.4	22955.3	12681.4	21824.7	Filtered	13920.1	38824.5	Filtered	27284.9	Filtered	28616.4	23089.9	16875.3	31267	19434.4
SERPINB1	P30740	Leukocyte elastase inhibitor	0.00446842	9525.06	Filtered	6374.81	5338.76	27433.6	11462.7	15557.5	6711.95	15586.9	16679.2	12967.7	17491.3	9573	4794.32	9720.87	5399.36	10517.1	4651.72	19558.5	2526.81	5039.88	Filtered	5465.3	11614.4	2992.96	14467.2	9044.57	13333	12365.1	Filtered	12937.9	7629.53	5762.46	6425.57	8930.11	9322.06	7343.46	12706.3	12700.2	9941.96	Filtered	Filtered	21087.1	19344.1	5041.47	17107.1
GDI1	P31150	Rab GDP dissociation inhibitor alpha	0.000406671	12876.1	13012	21945.4	17823.3	17402.4	18123.2	17836.3	23320.9	28368.8	13507.9	Filtered	13655.8	19250.2	20069.2	17612	19276.7	19096	Filtered	21814.1	19998.7	30689.3	14897.2	18237.5	18277.8	11408.4	12227.3	11235.7	13944.1	7859.13	23870	26528.7	16143.6	25723.9	9139.66	17346.6	20779.4	14119.6	17065.9	Filtered	Filtered	13046.7	19960.2	12260.5	31298.4	17213.4	18941.9
MAT2A	P31153	S-adenosylmethionine synthase isoform type-2	0.00205778	7768.74	9983.69	10087.6	8332.89	11179.4	6778.53	7764.49	Filtered	8767.27	Filtered	6342.1	6955.55	11200	8268.2	9765.03	10110	11135.2	Filtered	11953	10345.4	7787.38	10633.9	11650.6	9477.69	11809.8	13451.4	9208.52	9857.66	4461.36	8194.32	10016.7	13567.4	Filtered	9357.34	7919.94	9795.41	9156.2	12005.3	10745.5	10122.1	12215.1	12231.6	8806.85	10614.3	7656.14	8541.2
ATIC	P31939	Bifunctional purine biosynthesis protein PURH	0.000224624	46039.4	46243.6	49880	70805.3	53417.1	53332.7	39264.4	54210	72223.3	54730.3	64767.8	54496.6	68123.3	44934.6	60062.6	58374.5	54840.8	64711.3	54932.8	39029.8	79193.3	25607.7	67174.5	46793.7	50612.8	60412.4	62807.5	56719.5	58023.8	29380.3	53160.1	46143.2	59213.5	68580.4	57165.9	46878.4	48876.2	67050.6	58184.1	62300.9	76263.2	55285.4	79715.9	45071.5	67593.2	61593.8
YWHAB	P31946	14-3-3 protein beta/alpha	0.0022875	25736	25972.7	27908.5	25609.3	26798.4	25815.2	33691.1	30038.7	28124.5	33659.5	43203.9	34405.6	19975.2	31339.2	33493.4	40493.4	46163.8	177816	34950	29252.7	38465.6	15947.8	15257.9	42469.2	12099	51766	17476.2	29502.2	5008.72	19335.4	24056	7661.31	39301.5	34236.6	18839.7	22299.6	46671.1	15502.1	50085.7	29172.2	72157	20487.4	32957.6	20182.6	21540.7	25141.6
STIP1	P31948	Stress-induced-phosphoprotein 1	0.000434878	125855	90423.9	113265	95482.4	113641	97540.9	128915	94904.6	133870	153757	83319.4	145744	91483.5	111020	123798	104268	101899	23259	80461.8	102851	100157	57725.7	65777.4	91643.9	73988.5	112751	59543.4	21025.5	113004	124535	108507	73469.7	83913.8	97395.6	77980.9	109424	98566.8	58782.5	115871	106297	151372	67657.5	116937	113912	93207.8	103825
PRDX2	P32119	Peroxiredoxin-2	6.36974e-05	10059932	10173108	6.64525e+06	6662764	7953675	7501270	6.88767e+06	7.4544e+06	7.46977e+06	10211932	6.29406e+06	8.24794e+06	7723221	10192864	9397344	9139682	10849911	12186280	3.85208e+06	8577069	7651983	7.06553e+06	9003017	8.21274e+06	8811602	9355398	9911695	8550262	12855030	12502483	7.63578e+06	8861354	7.83272e+06	7018104	8407857	8741131	7058830	8495219	8785428	10261146	11559889	10694085	24108698	14585223	12185106	10234923
HSPA4	P34932	Heat shock 70 kDa protein 4	0.000721887	34085.8	28891.6	37188.9	33090.2	30731.6	32590.7	33157.5	33791.8	31818.9	36760.7	29670.6	29986.6	27233.1	37333.3	30830	35849	30883.5	34387.1	30045.2	38927.2	35886.5	31391.4	22843	30216	30244	28972.4	30251.8	33039.1	38563.6	34541.7	32873.7	27915.6	34004.9	33007.6	32257.8	32232.8	30165.1	71373.7	32874.8	36022.3	48717.4	30177.7	35355	39224.9	34099.1	28604.3
RDX	P35241	Radixin	0.00365247	19232.3	17461.6	15405.2	15420.2	Filtered	Filtered	1125.27	14560.3	Filtered	Filtered	Filtered	Filtered	9190.02	16882.5	Filtered	7864.57	Filtered	Filtered	8608.98	Filtered	Filtered	10550.9	7857.01	11488.8	3276.19	Filtered	9406.82	Filtered	3343.62	17641.2	11679.2	9842.03	8205.66	Filtered	10435.6	10895.6	12233.2	Filtered	9478.37	17401.3	6118.9	4281.68	12854.3	15627.3	13555.9	10128.5
KRT9	P35527	Keratin, type I cytoskeletal 9	0.00103076	Filtered	Filtered	7617.16	Filtered	Filtered	11896.9	Filtered	15260.5	10905.5	Filtered	5289.28	Filtered	Filtered	95461.6	Filtered	17186.5	Filtered	15181.1	Filtered	38060.6	14954.5	Filtered	375.532	89182.8	1992.22	Filtered	1410.69	Filtered	10868.7	Filtered	Filtered	4540.09	76697.5	1072.01	Filtered	16203	4291.9	Filtered	7619.27	Filtered	4318.67	39238	Filtered	16514.2	3914.73	Filtered
MYH9	P35579	Myosin-9	0.00303939	13299.9	19194.1	24147	28360.5	11511.1	16300.3	43262.4	16006.1	11154	12847.8	13025.1	30316.6	15901.4	28516.1	17231.5	14895.5	15770.5	16682.7	12617.8	15715.2	25699.4	18578	13857	11014.5	17163	19768.9	19323.6	13109.5	22141.7	25914.4	13444.1	24709.6	37911.2	35250.8	30420.9	32298.1	30656.4	23621.3	17815.4	18326	102916	21951.1	7995.09	24528.8	21849.4	18628.1
MYH10	P35580	Myosin-10	0.0032722	11369.2	11375.3	23156.3	16315.4	12127.6	15455.4	24873.2	13852.5	8933.71	7644.9	10630.4	14092	11784.7	17117	17480.3	15076.9	13973.9	17379.4	11377.5	15103.7	17142.9	17452.3	13259	9930.77	8221.17	18475.4	18085.9	12687.9	19169.5	27447.6	13066.5	12781.4	18753.9	14563.7	18083.1	20557.7	18297	14789	18847.3	14077.9	69473.8	10107.8	20114.4	16528.5	14754.2	12983.8
ADD1	P35611	Alpha-adducin	0.00032405	109659	104143	93856.4	102071	108481	106238	95706.9	103458	106843	114273	105666	93525.8	120044	108827	95826	98925.4	92622.7	50410.9	77860.4	107367	96314.1	66544.8	116839	102839	96037.4	90741.7	90139.4	100476	30364.7	123041	108867	108662	100175	85024.8	86795.1	95973	79966.2	78741.3	99568.4	91218.3	109200	112275	109770	127528	104480	109624
ADD2	P35612	Beta-adducin	0.000480865	110204	102316	93147.1	126538	126089	130749	105308	94662.1	108156	107059	111962	88887.8	160519	115436	115566	121558	122099	62697.1	178974	109445	117256	81478.9	90434.7	141278	79655.4	164125	91986.5	171916	105703	189938	130384	76124.4	83201.6	146479	179633	162898	127569	224644	176748	226970	74971.5	90022.2	117405	163167	132399	144639
BSG	P35613	Basigin	0.00320575	26353.4	21688.8	18504.5	18901.8	20384.1	10867.8	32164.4	22165.2	13009.3	18979.1	17385	29159.3	13488.4	21645.5	23137.8	14374.8	29518.8	Filtered	18867.4	22128.4	15702.2	20262.9	17777.9	19320.8	16829.7	16590.3	14932.2	16357.7	39141.5	15380.5	16545.5	12657.2	21391.8	13539.1	18470.5	14866.5	20420	22246.6	17550.2	15388.3	14453.9	16745	27869.6	19834.7	14105	13868.7
GLRX	P35754	Glutaredoxin-1	0.00027982	75866.4	144779	96177.8	65879.2	88752.1	127850	69348.1	76829	100119	78042.2	109132	103433	95748.2	142991	115821	139296	74062.1	135770	121304	143991	96913.4	68594.5	72405.8	67037.4	64225.1	60533	73967.6	104428	99990	111006	77776.5	63998.2	113892	82271.1	79126.4	109495	59334.9	66472.3	101292	84288	127015	83312	102852	190860	149641	84076.8
KRT2	P35908	Keratin, type II cytoskeletal 2 epidermal	0.002771	4869.92	8877.49	10410.7	4618.38	6347.16	44656.8	3191.27	59349.6	21527.6	12930.8	14119.3	1099.03	6715.15	48897.9	2397.96	28823.2	8339.79	99782.8	8542.71	30572.4	33956.6	32208	5216.49	4692.86	4793.97	4993.9	14857.3	4014.23	102133	1935.97	10784.4	10284.2	11568.6	7343.31	9391.4	18020.8	7866.87	38597.5	12044.3	6860.25	22525.7	94533.7	6889.15	58758.4	18903.7	14033.1
PSMC2	P35998	26S proteasome regulatory subunit 7	0.00124737	33672.3	30209.5	30155.4	30378.4	33042.9	36156.1	34620.1	31878.3	30985	33421.4	27742.2	29415.4	30107.3	24179.6	35338.5	34360.5	33490.7	23698	33068.7	28793.4	31483.3	32518.3	32718.3	35215.8	33929.7	32353.5	37046.9	37076	35652	34725.2	34393	31682.5	31964.3	37243.8	37697.6	28688.7	39533.9	67305.2	33947.6	30093.1	29058.8	33213.8	40327.7	36347	36385.6	32056.5
MAP2K2	P36507	Dual specificity mitogen-activated protein kinase kinase 2	0.00528033	Filtered	Filtered	Filtered	Filtered	Filtered	Filtered	Filtered	Filtered	Filtered	Filtered	Filtered	Filtered	Filtered	Filtered	Filtered	Filtered	Filtered	Filtered	Filtered	Filtered	Filtered	Filtered	1818.09	Filtered	5054.88	Filtered	4856.01	Filtered	300.55	Filtered	Filtered	198.431	Filtered	Filtered	Filtered	Filtered	Filtered	Filtered	Filtered	Filtered	Filtered	189.239	Filtered	Filtered	Filtered	Filtered
ATP6V1E1	P36543	V-type proton ATPase subunit E 1	0.00719758	Filtered	2349.56	2158.48	2651.36	1720.55	Filtered	3708.4	27545	4041.5	3562.3	117328	2927.3	30499.4	36155.4	Filtered	1857.53	2653.71	Filtered	88400.3	Filtered	5190.08	Filtered	4637.42	2145.48	Filtered	Filtered	Filtered	Filtered	Filtered	Filtered	3127.43	1740.33	Filtered	3652.6	2489.2	5291.96	3206.74	Filtered	Filtered	1966.81	Filtered	37127.6	Filtered	2885.59	4314.67	2877.67
GMPR	P36959	GMP reductase 1	0.000197893	69623.1	95817.3	156578	180127	174090	115176	125090	199099	87527.7	86740.4	163548	79955.2	130298	186339	151663	146977	145641	142334	105573	134423	125776	91168.8	72988.8	151104	76072.6	102797	66004.9	94517.4	74118.2	131424	112107	63570.9	73731.6	66878.8	70172.4	113848	92859.5	61706.2	96208	72709.7	89442	50561.1	83746.4	109676	81606.5	90578.1
GPX4	P36969	Phospholipid hydroperoxide glutathione peroxidase	0.0060011	8401.87	11816.6	5180.81	11338.3	10758.4	11579.3	7545.87	8444.62	8270.54	7072.7	Filtered	4223.95	9860.75	9007.88	5650.97	10941.4	Filtered	7131.88	8206.69	10257.4	Filtered	6770.83	6804.44	Filtered	8277.07	Filtered	4997.03	7371.55	7063.58	Filtered	Filtered	3821.17	Filtered	6083.81	Filtered	Filtered	Filtered	7140.15	Filtered	Filtered	8102.02	7466.79	Filtered	Filtered	Filtered	Filtered
TAGLN2	P37802	Transgelin-2	0.00283631	54005.5	56337.5	46606.6	81496.7	47249.7	47642.5	42982.3	47207.5	51358.8	47453.5	52917.2	50832.6	45234.2	60406.1	62253	59013.6	61562.8	69283.1	51872.7	62314.6	55672.7	60611.2	59969.6	51637.9	66957.4	59992.9	52013.4	61712.3	50642.3	60637.4	52974.8	54538.5	59815.1	73904.4	52771.3	53323.4	65187.5	62759.4	67195	65054.8	41541.7	51598.5	80088.1	48643.9	55688.3	53001.1
TALDO1	P37837	Transaldolase	0.00052352	172632	164898	131962	134860	161849	156763	140836	133212	133426	164051	116468	145927	138283	175774	163672	162016	165071	179725	190431	185382	112686	175764	109481	123630	102206	151337	119117	154538	151776	163555	146759	95702.3	120817	157707	153749	158899	149006	128084	157032	159826	164055	144118	203407	156154	144198	125185
SNCA	P37840	Alpha-synuclein	0.000143298	251573	111274	267650	294927	276809	202632	153797	180223	262194	187187	274552	331705	322275	155718	287855	217335	298455	194122	185940	74500.2	278298	225303	280628	353081	368402	267716	221108	260045	270024	238828	320792	240982	49640.9	207345	153575	336425	218701	291649	216937	284704	19272.3	165454	229640	252878	328264	480059
ATP6V1A	P38606	V-type proton ATPase catalytic subunit A	0.00104126	10030	13214.8	14105.3	11212.6	12015	12810.1	12516.7	11851.8	12258.4	10222.4	9681.8	16752.7	12546.2	17161.9	10153.1	14843.9	12310.3	22329.9	13960.8	12471.2	18730.9	14354.5	11075.4	13009.9	12501.6	14022.5	12629.9	15291.9	21532.9	19122.9	14695.4	12596.7	12323.7	19584.1	15167.4	22616.7	17010.5	13031	12685.7	12265.4	12722.5	15388.3	26838	24182.1	26126.5	19804.7
ANP32A	P39687	Acidic leucine-rich nuclear phosphoprotein 32 family member A	0.00821831	6530.52	Filtered	Filtered	Filtered	Filtered	Filtered	Filtered	Filtered	Filtered	8545.39	Filtered	7878.83	Filtered	Filtered	Filtered	Filtered	Filtered	Filtered	Filtered	Filtered	Filtered	Filtered	3329.13	Filtered	3105.79	Filtered	4926.74	Filtered	Filtered	Filtered	Filtered	3470.79	6627.82	Filtered	3877.33	Filtered	Filtered	Filtered	Filtered	Filtered	22833.5	1734.54	7692.76	Filtered	3819.04	Filtered
CCT6A	P40227	T-complex protein 1 subunit zeta	0.000548242	12049.3	38364.9	45695.1	41798.1	36857	40184.4	35112.7	22068.1	35266.6	33984.7	38571.7	61940.4	30045.3	55233.2	23668.4	29539.1	21341.6	18254.6	52141.2	26870	29748.2	7560.57	5669.13	46140.1	39050.8	7237.88	38479.8	19771.7	8505.37	29356.5	40530.9	41860.6	60810.7	49351.1	24448.5	51205.4	26876.4	13354.8	11207.4	4576.66	71136.9	30209.9	18669.1	26063.2	53147.1	25673
MDH1	P40925	Malate dehydrogenase, cytoplasmic	0.00027982	118352	110087	120856	117278	113044	104519	110653	139704	106093	114971	113429	109628	106742	121649	120519	127437	131872	224335	107855	134129	113012	127285	101074	112257	103080	126945	102228	104283	157681	117135	118480	69770.4	134531	125108	116849	107553	112973	136205	120884	95455.6	169624	126165	119378	132742	101025	100727
EIF2S3	P41091	Eukaryotic translation initiation factor 2 subunit 3	0.00183286	12251.5	9923.57	15608.8	8272.79	12872.5	11406.2	18882	10255.8	12874.2	14779.2	18540.2	14944.6	11717.5	10934.2	15079.3	11196.6	11363.4	6004.8	12719.2	12528.8	18202.8	9158.36	8951.84	12101.1	14100	14193.5	10222.2	13946.8	10134.5	13970.2	17473.9	13057.9	11401.2	12010.7	11034.6	22596.3	20122.2	13730.9	16303.3	14006.6	24737.3	12598.1	7514.26	12914	14304.9	16910.5
AKR1C3	P42330	Aldo-keto reductase family 1 member C3	0.00230654	14134.6	8019.9	Filtered	15838.5	23109.3	15537.7	10095.9	8251.03	9331.16	8735.99	3674.26	19538.3	9980.99	8689.71	16764	Filtered	18234.2	Filtered	16145.9	22278.3	19565.6	Filtered	8967.33	21374.9	10295.6	8593.8	4055.19	10069.2	Filtered	13393.2	14763.4	Filtered	14561.6	16626.8	13304.6	13664.9	5269.33	3896.86	Filtered	12226.9	14713.9	14646.9	Filtered	11485.6	7596.03	16963.5
PAFAH1B1	P43034	Platelet-activating factor acetylhydrolase IB subunit alpha	0.00146593	26788	23801.3	34216.6	23258.9	26201.6	25325.5	25924.5	23095.7	26182.7	23524.2	34465.9	26508.2	34299.7	40249.4	35075.3	31378	34740.2	33037.6	35814.6	28526.2	27839.5	39997.2	31547.4	27369.2	25126.6	24649.9	19648.3	39992.1	24391.2	29697.6	33710.3	26978.2	44665.5	25134.2	29057.9	25661.3	28201.5	453098	38364.7	34675.6	40434.3	30278.8	33102.9	38309.9	34424.7	35515.1
RANBP1	P43487	Ran-specific GTPase-activating protein	0.000925413	48927	20016.8	45134.8	45996.9	47871.5	54303.3	56680.4	42446.6	49883.8	71367.5	57781.4	59715.7	61510.5	21444.8	63944.9	56211.8	58168	42144.3	33329.3	24605.4	72339.6	64347.6	51445.5	55385.5	45022.3	60858.3	62317.1	57666.4	56547.4	63047.1	59019.6	45568.2	21419.9	65532.7	74244.3	60998	69153.9	52660.3	73329.8	77520.6	9255.51	29875.2	52452.8	61030.1	65637.1	61201.4
PSMC4	P43686	26S proteasome regulatory subunit 6B	0.00123807	22771.8	16575	18296	9355.03	18006.7	22869.5	22722.7	19934.7	10376	20924.6	20877.8	26054.4	21552.1	13485.5	24378.2	21817.7	21790.6	6660.83	18982.8	14389.5	20209.6	20110.7	15040.5	30005.2	17467	19637.9	24079.2	24136.1	21500.6	25728.2	23033	18713.3	18136.6	26199.9	25557.2	19399.6	31981.6	12958.9	18969.9	17388.3	16619.5	12539.7	20258.7	26569.8	30639.2	24893.1
USP5	P45974	Ubiquitin carboxyl-terminal hydrolase 5	0.00117812	80435.3	72085.5	72928.7	70561.8	71297.3	71109.2	88779	67912.1	64726.3	70878.5	69275.8	63460.8	60413.5	72396.2	62984.2	70275.1	72256	89520.4	62551.5	80135.4	77296.1	56253.7	61742.9	75980.6	60882.5	66704.6	70452.3	64954	93613.2	73970.8	71308	64124.7	65989.3	65640.2	70409.4	73952	68926	58430.6	78846.4	69308	74215.7	68412.5	94402	78581.6	66453.3	64444.6
RANGAP1	P46060	Ran GTPase-activating protein 1	0.00397188	Filtered	11087.4	Filtered	Filtered	Filtered	7952.03	Filtered	8595.79	Filtered	5870.45	Filtered	Filtered	8000.05	8271.94	Filtered	Filtered	Filtered	Filtered	8483.39	Filtered	Filtered	9183.46	7500.92	2872.16	8708.67	8048.34	7200.58	8516.37	7382.73	4689.16	7714.62	6753.01	Filtered	Filtered	Filtered	11961.9	3529.04	Filtered	Filtered	Filtered	Filtered	5963.67	Filtered	Filtered	3544.04	7224.79
CRKL	P46109	Crk-like protein	0.00376398	16170	14060	7217.39	12168.8	15696.2	15208.5	8642.37	7114.43	12487.6	24139.6	13343.7	14841.1	14493.3	13140.4	18847.9	19877.1	14461.3	Filtered	6028.7	26943.6	3397.8	16984.4	17573.2	15640.9	20417.5	16499.4	19576.4	15266.2	15562.9	1981.48	14885.4	16709.9	19633.6	9243.27	13492.1	15668.7	22385.3	18114.4	20052.6	12487	20277.8	5633.11	13585.8	Filtered	10509.4	19524.1
NSF	P46459	Vesicle-fusing ATPase	0.00385906	24363.7	23949.6	19818.2	25162.2	18544.4	22320.3	26105.2	18364.9	27384.3	25296.3	22230.4	22738.8	28531.8	28650.2	19949.6	17899.6	32725.2	3362.16	25529.3	20771.5	20133.7	20458.8	5999.63	18499.8	15460.3	26134.7	7390.04	24764.5	20244.6	24343.1	21858.7	12192.5	18665.8	23327.6	23204.7	16019.2	22106.6	25532.9	21593	19813.9	10227.1	4813.35	20561.5	31943.4	26840.5	19740.7
MAP2K3	P46734	Dual specificity mitogen-activated protein kinase kinase 3	0.00540369	Filtered	Filtered	Filtered	Filtered	Filtered	Filtered	Filtered	Filtered	Filtered	Filtered	Filtered	Filtered	Filtered	Filtered	Filtered	Filtered	Filtered	Filtered	Filtered	Filtered	Filtered	Filtered	157.371	Filtered	162.682	Filtered	100.941	Filtered	156.197	Filtered	Filtered	184.545	Filtered	Filtered	Filtered	Filtered	Filtered	Filtered	Filtered	Filtered	Filtered	41.5399	Filtered	Filtered	Filtered	294.926
GNPDA1	P46926	Glucosamine-6-phosphate isomerase 1	0.00304325	12878.3	16306.8	9819.17	15530.5	14225	16857.2	9095.34	10796.5	11196.9	14573	20063.1	11623.8	15280.8	13424.1	10940.2	19572.8	21758.4	Filtered	16470.4	22915.3	10645.8	7627.95	12956.3	10884.2	11985.5	11907	8592.79	12853.7	5613.42	12529.4	12134.5	6869.47	14514.2	11508	16275.4	18273.3	11334	14491.6	19818.6	13796.7	17337.4	9473.31	15263.9	20222.7	11055.3	17040.4
CAPZA2	P47755	F-actin-capping protein subunit alpha-2	0.0047162	5230.61	4545.76	4939.37	4747.53	5006.85	5177.59	6282.51	4453.28	5361.22	5812.6	4082.19	4327.9	5577.56	5700.88	6996.54	5545.1	6170.3	Filtered	7005.95	9013.71	5939.25	6489.93	4138.14	4188.46	4625.97	4714.2	4624.23	5331.07	2701.78	6719.74	5454.52	2808.37	7636.58	6331.73	5984.01	5778.72	6491.44	5930.06	7948.88	6099.46	8045.43	4602.49	7082.77	Filtered	6104.49	3760.18
CAPZB	P47756	F-actin-capping protein subunit beta	0.000869919	26482.6	22233.4	20614.6	24054.4	25325.6	21817.2	19091.8	20334.5	17388.8	21231.6	15855.9	16880.9	22464.9	23969.7	23825.7	23920.8	24862.5	27368.9	26117.4	32870.8	19767.9	19770.2	19661.4	17285.5	20915.9	19215.4	17889.4	18076.8	20754.8	17481.3	19159.8	15965.7	25249	20605.1	21463.2	18918.9	19591.8	18306.3	26538.5	20995.6	39138.5	22463.2	22507.9	21773.1	17192	15750.8
PREP	P48147	Prolyl endopeptidase	0.00557785	104935	51998.4	81608.3	88189.9	74236.8	104521	132948	54127	43852.1	55374.8	1720.09	75528.7	54239.5	67981	161630	73754.1	72909.6	Filtered	65787.3	101557	98868.6	59582.2	11651.9	78183.1	9956.92	144545	9109.96	55334	8719	88426.6	41382.5	54241.6	102063	46521.8	77936.7	61547.8	62470.1	1008.87	81348	93947.5	230892	5591.25	176274	162336	42811.8	1613.52
PIP4K2A	P48426	Phosphatidylinositol 5-phosphate 4-kinase type-2 alpha	0.000412753	35970.2	19616.6	26954	31294.2	33045	29205.4	27462.4	30253.5	33183.3	40386.6	29648.3	30172.9	28215.7	34296.3	35607.8	26574.6	26256.5	31902.4	20726	25025.9	35621.1	22924.2	28057.6	28277.3	27664.3	40822.4	34072.3	35792.9	41007.2	46138.7	31644.3	25923.6	23584.4	30025.1	25005.8	33078.5	28514.5	27375.6	28012.9	32948.1	25747.1	25732.2	43212	34562.3	32802.6	36498.6
GCLC	P48506	Glutamate--cysteine ligase catalytic subunit	0.000301887	215516	189386	173755	184551	181827	199357	181108	187576	168898	186127	177969	218487	175164	188664	189493	180718	198532	200031	167333	167824	171870	149674	138987	164906	148744	168924	144814	172679	166134	187432	166196	126421	139385	176784	161484	164517	159292	118083	159265	161051	183667	174159	191600	198315	180814	156159
GCLM	P48507	Glutamate--cysteine ligase regulatory subunit	0.000197893	81626.9	74403.6	77236.4	79171	69983.4	82772.5	60611.3	76523	81058.2	75785.9	90573.4	91539.8	75728	80376.3	54844.9	71560.1	84444.5	81412.4	70355.6	87983.6	84409.9	60925.8	82905.9	82978.2	84230.2	72559.3	74319.2	83234.5	77591.8	72536.7	78358	82016.3	75494.3	72470.6	60381.9	94361.9	81878.6	36618	74159	60975.2	62939	81750.8	89086.3	87877.8	81497.3	85346
PSMD8	P48556	26S proteasome non-ATPase regulatory subunit 8	0.00211983	9664.12	12143.7	12485.8	8880.34	6984.52	8326.46	7905.04	Filtered	10083.8	11338	6000.23	11306.4	10735.7	7373.69	10068.8	5462.94	Filtered	Filtered	8802.21	Filtered	8523.83	8268.58	7337.66	9876.98	7169.8	12309.4	7596.05	11231.5	10217.2	14992.9	10682.6	10425.6	5187.82	13317.6	11078.1	7286.57	14546.7	8884.16	5257.56	8427.02	Filtered	10898.4	Filtered	12418.6	19134.8	16366.7
GSS	P48637	Glutathione synthetase	0.000328366	32750.2	36381.9	30083.8	31472.6	34940.7	36504.9	35459.1	34171.3	30641.1	34015.1	26970	28069.3	31897.7	34932	31310.2	32927.2	33211	45542.6	33072.8	35159.7	31180.4	32608	27497.7	29483.7	27038.3	31189.1	26885.9	33047.7	28119	32983.6	31616.2	22944.1	30348.7	28855.5	35091.3	35590.5	26373.4	18527.3	36831.2	28596.1	25769.4	31008.6	37149.4	33459	33034.2	30916.9
CCT5	P48643	T-complex protein 1 subunit epsilon	0.00205778	20734.8	28892.9	38735.5	37498.2	36170.7	34004	31341.7	27817.8	34599.1	32112.2	37525.8	54888.8	28062.5	45594.5	28679.2	29451.3	23496.3	36144.1	39959.5	22804.3	31175.2	21863.7	17771	43574.7	36057.4	25400.6	44004.2	25570.2	38914.7	38792.3	38747.5	34272.4	44740.4	55487.6	34237.3	53503.2	46999	32980	28813.6	23394.6	44914.3	33557.1	47374.5	34746.9	54136.2	44869.7
CSNK1A1	P48729	Casein kinase I isoform alpha	0.00355781	22198.2	13792.3	7548.69	9188.53	17545.3	18490.2	10277.1	12937	13503.1	12985.8	19134.4	11952.5	15388	13246.2	17603.8	18342.4	16555.7	15730.9	18156.5	17197.2	10924.9	11346	18111	14747.4	18789	10445.7	4226.48	15772.5	10630.4	12824.9	16417.8	14050.1	5371.4	9708.32	9126.11	7673.9	13709.9	10710.2	15310.2	7281.43	3805.37	10691.8	16691.8	11988	14272	15945.9
PITPNB	P48739	Phosphatidylinositol transfer protein beta isoform	0.00883436	8231.08	13609.4	Filtered	Filtered	11723.7	11329.9	Filtered	14760.6	9039.33	Filtered	11813.6	8324.06	14437.5	9302.82	7256.51	10240.1	11050.2	Filtered	10722.8	10305.6	Filtered	12164.6	11171.6	11111.1	7785.38	11120.2	6875.07	9714.06	13549.9	10138.1	Filtered	9440.01	6296.1	7022.4	10485.1	6979.78	8357.52	11826.9	9424.41	6862.28	Filtered	11758.8	Filtered	6068.06	10984.8	Filtered
ALDH9A1	P49189	4-trimethylaminobutyraldehyde dehydrogenase	0.00304325	10627.2	20198.2	11448	13334	20905	21553.7	11533.2	13676.7	15897.8	18892	11439.5	22396.9	14928.5	26258.1	17353.4	16782.9	13451.6	Filtered	14973.2	19071.9	15369.3	23237.4	17376.9	20864.6	Filtered	18518.3	24088.3	Filtered	18000.9	16339.9	19746.3	17826.4	21201.6	14310.6	24483.7	20383.4	17839.6	29655.5	19212.9	22155	16418.7	22918	23521.9	14739.2	16996.9	15442.9
RPIA	P49247	Ribose-5-phosphate isomerase	0.000399026	72621.4	70997.3	58311.1	73773.9	79095.3	71914.7	60370.9	67838.9	75730.7	75312.4	62500.1	56238.1	64997.2	62155.3	68250.5	70098.3	66258.4	65611.3	59559	66927.2	60710.4	57739.3	62337.1	52515	74712.3	53556.9	65624.5	65759.7	29715.2	61042.1	64140	57572.9	61094.9	48611.4	50425.8	53585.1	44074.6	54824.2	52655.6	60069.8	57906.9	67821.8	107081	65393.8	48839.8	55042.4
FASN	P49327	Fatty acid synthase	0.00149639	4544.22	4448.83	10916.3	9793.56	7099.2	5160.84	9176.16	7973.39	4114.83	11601.9	6599	4898.35	5612.57	4590.7	7127.25	4825.06	8230.3	5019.98	5284.6	4388.25	9137.54	14144.7	4965.3	9103.86	6602.8	9744.15	7584.22	5739.7	10206.6	6814.88	7370.46	11170.5	3643.24	8917.94	7274.26	17391.1	9188.08	22519.8	8002.04	6583.49	10019.7	6860.81	6620.72	22013.3	13462.4	10405.5
CCT3	P49368	T-complex protein 1 subunit gamma	0.000880843	25479.7	37856.5	52743.2	47207.1	49136.6	47388.3	43523.1	47983.1	45700.4	44296.8	73892.3	79306	36958.2	73084	31379	37911.9	24236.4	53109.8	74331.7	35006.5	30662.5	32166	23371.9	55999.8	50495.8	17330.8	45091.2	30411.3	64647.8	47974.8	47510.3	50326.1	75852.8	79364.7	42753.7	71926.2	54198.3	37710.8	18984.6	14426.2	79205.7	37687.9	31342.1	32296	72379.3	35943.9
AARS	P49588	Alanine--tRNA ligase, cytoplasmic	0.00927543	Filtered	Filtered	Filtered	Filtered	Filtered	Filtered	Filtered	Filtered	Filtered	Filtered	Filtered	9075.69	Filtered	Filtered	Filtered	Filtered	Filtered	Filtered	Filtered	Filtered	7050.63	4858.65	Filtered	Filtered	375.933	Filtered	Filtered	Filtered	Filtered	7551.99	Filtered	4435.29	11320.2	11348.2	5816.78	13260.4	14250.5	Filtered	Filtered	Filtered	Filtered	Filtered	Filtered	Filtered	8178.15	6919.61
PSMB3	P49720	Proteasome subunit beta type-3	0.000143298	23357.8	35908.7	33691.4	25628.7	28656.9	19965.7	25920.9	25659.6	32687.3	17315.3	21708.1	16796.2	25982	28728	24760.7	25196.9	45394.9	19678.7	27507	20991.6	20354.7	32863	32309.2	18654	39437.8	23611	40155.7	23275.3	30978.8	29370.9	24865.6	28292.6	28882	36712.9	31270.4	21117.9	27364.5	33287.8	23154.9	47017.9	31218.7	39900.8	52800.6	43756.7	25161.9	25370.5
PSMB2	P49721	Proteasome subunit beta type-2	0.00146593	108137	104176	87101.7	105989	102443	113324	121533	94751.8	86460.7	91167.1	62888.7	93349	66688.5	86072.2	108053	78930.9	129570	119573	47816.3	76252	106222	55689.2	107273	43539.7	108786	135791	80583.6	37357.8	107873	115972	75989	78570.6	57155.2	85974.8	70094.3	79420.9	67239.5	70410.6	107546	112535	95444.1	84861.2	134073	99328.8	81340.5	102569
HINT1	P49773	Histidine triad nucleotide-binding protein 1	0.000197893	150861	48589.7	42017.2	41348.1	41827.1	53973.9	61190.3	41450.8	47222.9	56203.8	36722.7	68868.8	25595.4	34904.3	35545.8	26855.8	38279.4	27118.7	31822.6	38776.9	40249.2	45925.2	103152	32629.7	91908.8	32831.9	78494.7	29766.2	59714.4	31872.6	33326	112623	32285.1	34467.7	42452.2	44043.5	29835.5	47819.9	44256.4	41815.3	45051.4	36840.2	75806.2	36563.9	37245.7	41608.1
CAMP	P49913	Cathelicidin antimicrobial peptide	0.00716851	Filtered	5131.63	2441.16	2727.89	Filtered	940.51	Filtered	1825.33	Filtered	Filtered	Filtered	Filtered	Filtered	4901.88	Filtered	3274.12	Filtered	Filtered	18584	3933.38	Filtered	3859.97	Filtered	Filtered	3304.91	Filtered	Filtered	Filtered	Filtered	Filtered	Filtered	1386.71	7091.76	1761.27	1060.94	Filtered	1102.23	Filtered	Filtered	Filtered	6213.98	4193.06	Filtered	Filtered	831.366	Filtered
GDI2	P50395	Rab GDP dissociation inhibitor beta	0.000114009	386099	318426	346767	360661	339940	340126	358429	347294	340722	374068	323894	310525	329479	309076	324315	382507	319673	360498	318342	390220	340990	301820	298231	321468	275480	348671	311344	336595	354213	340394	308082	292007	362907	307143	337136	330491	282725	238555	381676	312573	485487	387896	364981	374445	326514	287861
ST13	P50502	Hsc70-interacting protein	0.000241057	46136.9	36487.5	49075.8	38660.9	50435.1	43657.4	45144.7	39894.9	43052.7	49575.8	75121	44271.6	51454.8	55322.8	50305.6	47777.9	58607.2	95212.4	49709.5	49556.3	51734.7	29557.3	29359.2	35256.6	26739.2	40564.5	23672.5	40375.8	135886	40774.9	61915.4	25273.1	20853.7	19193.6	21039.6	35692.3	33977.5	32124.7	29453.9	45908.4	39842.5	20582.5	37100.4	41865.1	25702.6	35916.3
DNM2	P50570	Dynamin-2	0.00331971	Filtered	17075.8	12160.3	Filtered	16289.8	14545	15649.6	19639.5	32071.9	21867	21708.9	21769.9	16046.1	18866.8	19118.9	22776.3	19653.8	Filtered	18373.4	33310.8	25635.3	10594.1	15651.4	16153	15352.1	20748.4	5388.38	26524.5	7284.3	16998.3	22968.6	17572.5	16433.7	17184.5	12969.2	19301.2	22297.2	8009.47	26662.8	25187.7	8587.89	10941.8	30770.4	5121.74	21948.1	23924.4
BCAM	P50895	Basal cell adhesion molecule	0.00876936	21292.7	12823.7	5455.72	13885.7	15083.8	15125.9	5497.17	25202	Filtered	Filtered	6996.85	15984.4	Filtered	8210.71	7312.92	Filtered	Filtered	Filtered	12726.2	7385.72	20135.3	9141.97	8083.37	Filtered	9897.2	10899.7	6945.68	8087.13	10136.1	6370.17	6289.62	4436.68	13861.8	12584.1	8884.91	10330.7	12255.3	6496.26	830.846	12410.2	7129.48	10482.7	Filtered	13957.8	9671.73	8268.07
CCT8	P50990	T-complex protein 1 subunit theta	0.00114776	34116.3	46163.6	59758	56453.9	56544.3	58230.2	49525.6	42195	63905.4	49175.8	72095.7	97903.2	47000	76522.6	44676.8	53520.3	36768.1	55981.1	73267.2	48218.3	55125.4	41007.2	31657	72844.1	63988.8	32776.1	72312.4	42107.3	49862.8	49656.8	61499.1	81450.6	89409.9	86660.2	55195.2	93286.3	75819.5	57091.8	44236.3	29454.2	102166	53759.5	54464.8	46242.1	73366.9	52263.8
CCT4	P50991	T-complex protein 1 subunit delta	0.000576397	7467.46	16570	19519.8	20642	19806.9	20069.8	17580.8	14367.3	13346.1	16913.6	23260.3	28448.6	20503.3	29733.4	14290.1	15204.4	12766.2	16124.5	32372	10580.7	15742.6	12779.2	7972.35	25575.2	18642.2	9699.91	22331.6	20418.8	16339.6	23911.5	24459.2	24617	35399.9	42296.5	23230.1	36114.5	25799.3	18085.9	14915.5	11377.2	26871.1	16689	8164.53	16452.9	32483.3	20788.7
RAB5C	P51148	Ras-related protein Rab-5C	0.00373526	4730.36	10983.2	13271.6	32861.4	13599.7	15935.6	14470.4	14443.6	10634.1	5381.9	Filtered	8022.89	Filtered	Filtered	Filtered	Filtered	Filtered	Filtered	Filtered	11952.1	Filtered	Filtered	12648.6	Filtered	Filtered	Filtered	379.922	Filtered	840.334	Filtered	Filtered	292.549	Filtered	Filtered	Filtered	Filtered	Filtered	Filtered	Filtered	Filtered	6324.71	9352.36	1862.5	Filtered	Filtered	Filtered
ALDH3A2	P51648	Fatty aldehyde dehydrogenase	0.00840835	Filtered	Filtered	999124	Filtered	Filtered	Filtered	502165	570075	1089943	Filtered	3671639	Filtered	2.75287e+06	6.70103e+06	3011594	1.64948e+06	Filtered	Filtered	645888	Filtered	784479	4.00288e+06	42498.9	Filtered	137522	2.27614e+06	24823	Filtered	Filtered	Filtered	563422	48296.9	1.04413e+06	1.08053e+06	Filtered	Filtered	767338	Filtered	1.47512e+06	Filtered	Filtered	218543	Filtered	Filtered	Filtered	Filtered
PSMD7	P51665	26S proteasome non-ATPase regulatory subunit 7	0.00391744	8083.61	7303.1	8228.91	5934.71	7130.84	5123.9	6480.49	7234.84	6567.39	4231.51	8515.32	5456.09	7050.31	6949.84	6960.89	6689.18	8977.4	6587.01	7684.15	3699.27	6160.36	6914.4	6392.57	7308.01	6822.73	5788.8	8293.7	8529.02	5311.49	6956.63	7346.88	8024.93	9327.23	8219.18	8894.14	6541.93	10253.3	9800.44	6530.13	6392.7	8626.12	5301.5	7096.31	8610.26	8416.62	6375.14
XK	P51811	Membrane transport protein XK	0.00450261	Filtered	7944.31	Filtered	Filtered	Filtered	Filtered	Filtered	Filtered	Filtered	Filtered	Filtered	Filtered	Filtered	Filtered	9722.91	7583.9	Filtered	Filtered	Filtered	4239.9	Filtered	14937.5	14716.5	Filtered	14722	10200.5	Filtered	Filtered	17657.7	Filtered	Filtered	15136.1	Filtered	6894.79	9428.79	5385.87	6635.74	6587.21	8522.91	9538.89	Filtered	12687.3	Filtered	Filtered	Filtered	Filtered
PGD	P52209	6-phosphogluconate dehydrogenase, decarboxylating	0.000475076	59223.5	62660.1	57713.7	70225.1	43860.6	68907.2	95577.3	79599.2	67959.6	83568	93774.7	74595.3	53700.2	61631.6	58763.4	66553.6	86384.9	104649	66491.5	74286.9	83161.9	70952.4	62347	70731.4	55967.4	84363.9	62637.8	60874.8	91352.5	80077.9	66353.6	71992	65456.8	70360.3	92501.5	104133	70896.2	68051.7	83472.1	78454.5	80707.3	82055.1	94229.5	83277.4	83550.5	66490
ARHGDIA	P52565	Rho GDP-dissociation inhibitor 1	0.000949022	38139.8	10799.4	16895.4	20282.5	15891.6	19045.1	15105	19087.9	25575.7	30282.4	15807.7	35181.7	16205.3	13859.1	13987.4	17675.1	13688	49387.1	15109.6	20552	17538.6	16322.3	14329.1	21342.8	13587	21313.1	15474.2	44039.1	51002.2	29080.8	17542.5	16668.8	23638.4	16164.8	28490.7	46259.2	48424.2	20814.8	56043.3	10688.7	27942.1	21632.8	52282	21892.2	21821.6	20771.3
ARHGDIB	P52566	Rho GDP-dissociation inhibitor 2	0.000735045	9352.32	11872.5	7956.31	14614.7	11693	10360.3	9999.39	11717.4	8988.54	5154.1	6883.23	7514.43	8423.16	12820.1	9346.09	13862.7	10615.8	16601.9	14349	9154.84	8863.79	12990.7	8688.68	7627.49	8974.12	21066	10859.5	11457.2	16065.6	8224.51	7623.37	10517.4	15146.9	10434	9477.01	10982.3	11273.8	12089.3	13458.2	14417.1	13547.9	11219.8	7368.06	13504.8	9878.13	13388.9
THOP1	P52888	Thimet oligopeptidase	0.00268647	13397.2	8158.28	6164.96	6386.45	8322.46	8246.6	10470	6255.55	8324.15	9016.34	7250.61	5400.89	8848.18	7686.71	7454.98	6654.54	7958.49	Filtered	8196.84	8398.96	5558.56	9964.8	8798.45	6754.43	9529.77	5285.39	7829.13	5362.12	4338.71	5562.72	9706.92	8142.89	6759.36	6745.15	9062.5	6187.54	8397.34	11776.6	8030.42	8003.68	7446.59	7950.54	4639.43	10976.7	8332.54	7893.02
CAPZA1	P52907	F-actin-capping protein subunit alpha-1	0.000257009	35455.6	27685.9	27287.7	32381	33500.2	29625.1	26586.5	26363.6	21615.7	30475	28218.6	26392.5	32007.3	31533.7	37314.3	32960.3	36051.1	35169.4	35018	35767.9	28238	35232.2	27329.4	27077.3	28460.3	32646.5	22888.2	32698.1	23068.5	36304.9	29882	22613.9	35690.3	30084.5	31918.8	29374.6	27177.8	230598	37678.7	33491.9	29858	29663.6	31213.6	28363.2	30917.2	26169.5
BLVRA	P53004	Biliverdin reductase A	0.000412753	227013	222890	170344	206922	197199	219798	196044	203560	180027	218912	196920	248306	222307	229930	246717	175711	243892	186084	223365	221203	239917	238000	176899	208638	189251	203283	184820	205210	228331	225818	205386	183673	172315	194610	199819	211540	220619	179846	216802	221284	171865	176608	257592	218454	247549	211711
PPP5C	P53041	Serine/threonine-protein phosphatase 5	0.00373526	3428.04	4130.57	4532.21	3563.29	4219.85	2434.14	4299.16	4136.49	3005.47	3373.83	4308.84	5345.87	4577.63	3930.01	5327.36	4589.86	4863.54	7552.16	3983.03	Filtered	5796.52	3981.96	5087.17	3292.93	5675.36	4136.41	5555.1	Filtered	4456.59	6198.87	3512.67	4752.4	4249.68	4463.99	4698.88	4544.85	4143.44	Filtered	3319.78	4188.91	4788.73	5132.14	Filtered	Filtered	6549.24	5277.48
ACLY	P53396	ATP-citrate synthase	0.000151292	97519.4	95156.7	109362	93168.7	102248	95946.5	89495.1	101683	99034.8	99304.5	118394	83071.4	115710	102032	96210.7	126710	122764	122520	103423	86647.1	107377	100681	72504.9	94338.6	75899.4	86590.7	68630	86171.6	70435.4	93809.3	95777.9	85721	93341.1	88706.2	96535.2	102280	83883.2	87669.2	97456.4	89896.1	71597.5	77400.3	99714.1	117794	89258.9	75279.4
MVD	P53602	Diphosphomevalonate decarboxylase	0.00473059	Filtered	Filtered	19253.5	24678.2	15369	Filtered	20750.5	Filtered	Filtered	Filtered	Filtered	Filtered	14857.1	Filtered	15614.1	19893.2	10413.8	Filtered	17995.5	Filtered	Filtered	27623	21666.1	17937.5	19260.3	22834.8	17812	21140.4	Filtered	Filtered	19223.8	25548.1	32670	29300.3	28199.8	28941.7	19068.5	18889	28296.5	24329.6	14646	20496	24985.3	33962.6	29540	23210.4
AP2S1	P53680	AP-2 complex subunit sigma	0.00293477	4200.85	8076.89	8573.54	8422.1	11168.3	Filtered	2258.65	9234.26	7112.54	Filtered	3508.91	11607.1	7614.9	7903.36	8093.43	6324.38	9092.94	8746	11449.7	7479.61	10430.3	13984	4303.42	10702	8664.47	6640.19	5360.95	7947.18	Filtered	11176.6	7127.28	3478.06	6935.89	10575.3	13091.6	8121	8634.45	9093.64	12553	6150.66	13859.5	Filtered	Filtered	8300.33	8628.84	10331.1
IST1	P53990	IST1 homolog	0.00247255	9871.24	10602.4	8375.71	6181.53	7939.98	5950.58	7874.02	6794.73	9307.55	9951.7	8577.71	9479.2	5317.59	8380.83	5540.23	4437.31	9931.63	Filtered	6137.78	6501.17	5748.85	5903.48	6267.77	4713.68	5598.26	4170.48	4497.15	7763.31	7499.96	4789.04	6155.62	6647.79	4242.94	5034.87	6206.97	6770.85	4811.35	7276.4	4966.38	8969.23	7435.4	5582.89	8177.6	7490.87	5211.6	7611.4
CLNS1A	P54105	Methylosome subunit pICln	0.00205778	23916.4	16513.8	27538.1	18455.1	16305.2	11745	11581.6	21396.5	27626.2	16308.9	16932.9	17141.4	12991.7	8855.24	20488.7	21978.9	20151.9	Filtered	18654.5	14463.4	19173.4	18675.1	24321.8	16440.2	52829.8	15048.3	11995.4	10944.2	12263.2	13775.9	12051.3	37943.4	21480.8	15934.1	16388.1	14207.8	16113.5	15246.2	32017.3	14681	30208.5	27309.9	21845.7	32017.3	36404.4	17190.1
ATXN3	P54252	Ataxin-3	0.00667239	Filtered	3363.21	Filtered	8888.59	9382.58	6598.76	5798.11	8318.15	Filtered	Filtered	Filtered	2379.47	Filtered	8246.84	8519	5646.19	Filtered	Filtered	9279.36	5725.36	10295.3	7883.7	9026.32	11472.8	9014.99	Filtered	6638.15	10192.7	Filtered	8921.06	6233.76	10859.2	4721.23	10441.5	9141.34	7363.87	Filtered	Filtered	Filtered	Filtered	Filtered	7724.06	Filtered	12210.3	9366.85	3785.15
YARS	P54577	Tyrosine--tRNA ligase, cytoplasmic	0.000898561	Filtered	3652.54	13800.1	9385.66	Filtered	8818.51	31676.7	10803.7	7590.42	Filtered	7942.48	27325.1	Filtered	8587.17	3976.57	Filtered	Filtered	Filtered	6392.37	Filtered	18146.3	8047.24	7670.65	8190.02	11965.4	5351.76	10628	Filtered	541.418	17410.9	7063.3	16136.1	16867.3	27422.7	27489	14247.4	26395.6	12609.1	11483.8	9719.19	44263.3	Filtered	Filtered	19325.8	25173.8	7576.38
USP14	P54578	Ubiquitin carboxyl-terminal hydrolase 14	0.000224624	93980.8	87629.3	122952	104815	95119	96430.4	85946.7	110415	97373.9	86842.7	110580	71949.1	98489.9	92081.4	79914.4	106293	100462	144168	112992	115838	112602	97829.2	85019.2	104152	70789.1	88508.3	88002.7	100255	111632	88257.9	91517.8	94478.8	111602	99824.1	117565	103180	99310.4	120785	116440	89346.3	99167.5	107721	91368.9	93471.5	82267.5	78923.5
RAD23A	P54725	UV excision repair protein RAD23 homolog A	0.000224624	84941.2	109923	119032	105020	93957.1	101461	39276.5	102697	88193.9	95386.8	93231.5	83145	99724.8	106723	97843.1	88545.3	109424	115617	82522.3	72333.3	94829.7	123730	129767	82138.1	125058	98648.9	116046	94961.8	104161	89896.2	90875.7	131581	92610.1	97803.8	91701.4	93322	88445.9	82444	112843	109628	46325.3	106627	114493	88501.3	89591.1	96941.3
RAD23B	P54727	UV excision repair protein RAD23 homolog B	0.00102155	12127.1	27157.8	82240.1	82367	5035.06	36287.4	49959.1	37184.3	41582.5	11077.6	70474.9	29106.6	30668.8	54094	73775.7	44777.1	50645.3	47880	69542.8	15144	56314.2	34832.8	13037.7	94767.5	15961.7	116767	15988.5	113480	27058.4	120831	74439.3	17420	51988.3	53489.4	121467	180577	131985	9724.53	95784.7	229909	13604.3	13599.1	20611.9	108390	91634.2	101940
NAPA	P54920	Alpha-soluble NSF attachment protein	0.000887025	53309.4	54879.6	47860.2	45583.1	58372.6	58631.7	40767.9	48432.6	51468.1	60223.8	50134.5	57251	84643.1	57473.5	63058.2	72129.4	78824.3	72815.2	100263	73735.6	57494.5	99122.8	45183.3	55900.2	46528.8	85188.1	52729.3	91452.4	49524.9	82579	64309.1	38411.8	43189.9	59051.4	72990.2	83719.4	67386.8	42797.2	84016.8	136424	39338.8	46592.6	61081	62720.5	57256.5	70111.1
EIF5	P55010	Eukaryotic translation initiation factor 5	0.00376398	19490.4	8413.49	12950.1	6604.3	17906.6	11121.3	21774.9	10884.5	17803.3	16422.7	15020.1	21606.8	16558	9623.38	20210.7	15316.1	7307.55	6348.05	10449.4	6915.26	19615.4	13146.4	8245.47	14810.1	9375.62	14635.8	25672.9	19178.5	14289.9	21434.6	18063.6	17001.3	6024.71	14243.8	15652.2	19072.2	15427.9	17436.4	24445.6	22713.5	16539.2	10695.7	16622.7	21115.5	20025	16985.9
PSMD4	P55036	26S proteasome non-ATPase regulatory subunit 4	0.000437194	17931.4	Filtered	9335.48	12759.9	11069.6	20148.7	13250	10004.1	16878.2	22866	22555.8	17063.8	15948.9	911.236	22143.8	12832.3	25125	16482.5	7231.81	Filtered	20326.6	8062.46	11217.5	16567	10934.6	27359.7	22521.6	29085.7	21087.5	15019.7	17924.9	18053.6	2256.49	10131.1	15866	12117.3	19681.2	Filtered	13288.8	25754.2	Filtered	3542.21	18593.9	15485.9	23027.7	32085
CSE1L	P55060	Exportin-2	0.00418858	10794.5	19446.1	3749.67	Filtered	1852.9	9772.52	17730.5	16516.8	19384.9	14157.9	8586.71	28087.1	25079.4	25354.9	34163.6	14114.3	22707.5	Filtered	15704.1	8622.15	Filtered	60183.5	16357.3	21854.8	12686	12134.6	14568.8	28045.3	Filtered	13028	23362.4	14967.2	Filtered	37106.1	19457	11508.7	24029.9	16837.4	Filtered	16403.4	Filtered	15486.5	Filtered	Filtered	24816.3	11540.4
VCP	P55072	Transitional endoplasmic reticulum ATPase	0.000306414	297703	268812	296726	225513	281994	266637	296584	222125	219090	320907	202224	262425	220472	278515	280067	245993	254015	251518	240306	282048	221249	195002	167881	243379	219627	220860	166007	228751	206505	306947	239315	209452	250668	265104	275575	233411	178044	114525	262490	215244	348545	262480	377299	245491	236300	210930
NAP1L1	P55209	Nucleosome assembly protein 1-like 1	0.00517557	5033.02	3755.18	7639.88	7881.72	5512.02	5090.65	6290.17	7134.13	7632.47	8534.2	7125.16	8645.41	Filtered	4773.56	7483.3	Filtered	18744.2	15741.4	6730.73	5227.83	Filtered	7564.88	6293.59	8032.94	6257.21	20356.6	12640.5	12174.5	23699.2	5255.6	Filtered	6088.33	6014.15	4224.58	12666.4	Filtered	Filtered	9883.33	Filtered	13249.4	5745.21	10390.7	11617.1	16514.6	Filtered	7244.75
ADK	P55263	Adenosine kinase	0.00358679	5539.31	9944.89	6018.52	13270.9	7293.78	3338.34	4735.94	7285.08	4257.16	5888	7659.27	11801.6	10910.1	10037.1	6192.97	4606.18	9433.4	10325.2	11156.7	13262.7	9758.69	11674.9	12133.1	8597.45	9321.16	7819.44	10688.3	14721.4	13872.6	8764.16	10061.5	11872.2	5892.54	7150.52	6176.32	6067.86	12845.6	43198.7	12222.9	6878.35	6449.15	13364.3	20944.1	5140.34	10767.9	12836.2
NPEPPS	P55786	Puromycin-sensitive aminopeptidase	0.00399971	5303.42	8370.76	6097.44	5192.64	7454.31	6440.77	5947.19	6748.6	5573.01	5783.68	4681.82	5411.81	5878.88	6721.47	4087.57	5235.72	3672.13	6125.3	10326.6	7008.86	6372.05	6412.58	38020.6	7226.24	9244.15	3815.01	6649.74	5570.84	24275.6	4583.68	6483.56	7827.8	3722.58	4794.75	5584.1	5286.12	5747	1407.56	7063.95	5494.35	7771.96	18573.1	15569.2	4654.44	4279.86	3741.2
SUMO3	P55854	Small ubiquitin-related modifier 3	0.0002426	34037.2	41632.2	35909.5	37872.2	42633	37501	41320.8	42830.9	24368.6	35051	34536.3	26242.5	30828.4	38190.6	35466.4	35588.3	45119.7	36941.6	30146.4	31009.5	38892.6	13412.4	37251.2	33366	35875.6	28362.6	33819	15137.2	43487.4	9491.06	31306.9	37816.3	32327.3	19952.6	16735.5	23306.9	19444.9	Filtered	22566.8	14356.2	33960.8	19239.8	16482.1	34931.8	22102.9	29375.3
BID	P55957	BH3-interacting domain death agonist	0.00243493	27290.4	23353.9	32294.6	29401.7	31406.1	27161.1	28289.6	31896	22825.3	22415.2	30852.2	16530.2	30180.4	27221.2	28738.4	31539.9	33609.6	25975.2	40443.2	12545.7	24288.9	17614.6	24362.2	24288.5	24775.9	23786.4	26120.3	31686.9	22180.3	33132.5	28846.1	22254.4	6131.12	28626	32589	33413.4	26199.5	127678	34629.7	29540.5	2989.56	32465.1	19805.8	22350.7	24297.6	28495.1
EIF6	P56537	Eukaryotic translation initiation factor 6	0.00283631	12770.1	6289.75	6137.61	6226.97	6924.09	6892.54	5457.26	6204.97	7126.24	17360	24823.7	9060.28	7091.88	6365.74	7452.15	8609.74	7333.75	7338.41	7727.03	7961.4	6389.8	6368.64	5807.08	7168.49	10002.4	6114.02	8282.01	7135.85	10795.5	7467.05	6062.19	6415.31	8117.55	6638.18	10199.4	7214.91	7818.19	6312.81	8110.81	7625.74	13005.3	7038.63	40076.7	6879.46	5622.42	5698.33
MTPN	P58546	Myotrophin	0.00256507	60355.5	43913.9	76161.1	46493.4	58841.5	52188.2	41404.6	52499.4	56916.6	60848.4	67148.1	47753.8	50648.4	57121.4	48693.4	49568.1	56428.2	34879.1	64031.9	59977.4	45246.1	78829.6	48016.7	42025.6	46435.9	48143.8	42290.2	49609.2	12443.4	63101.8	46614.1	43517.4	37611.4	34220.4	37820.8	47280.4	41044.2	47954.8	47423.3	45721.2	48761	50292.6	66558.8	40875	32118.7	48588.1
RAB15	P59190	Ras-related protein Rab-15	0.000552024	210594	241277	183363	201727	181058	194570	197433	209231	208866	235389	148982	223447	202377	235116	222633	251356	180175	155750	199088	259444	196400	179765	165682	25644	151820	219124	182294	256032	205833	33882.5	28024.7	156470	26535.9	219612	197920	174994	168599	133150	25500.3	182596	284499	223766	34164.8	221250	28433.9	248452
DEFA1	P59665	Neutrophil defensin 1	0.00243493	1987.07	Filtered	Filtered	Filtered	Filtered	Filtered	Filtered	Filtered	Filtered	Filtered	Filtered	1822.1	Filtered	Filtered	Filtered	Filtered	Filtered	Filtered	Filtered	Filtered	Filtered	7907.48	7032.65	Filtered	24729.5	Filtered	Filtered	Filtered	Filtered	Filtered	Filtered	11172.9	19977.2	Filtered	Filtered	Filtered	Filtered	Filtered	Filtered	Filtered	182578	27500.1	Filtered	Filtered	Filtered	Filtered
TPI1	P60174	Triosephosphate isomerase	0.000224624	135286	134819	128998	94578.2	100174	91387.1	105706	101859	113871	101566	98547.1	92522.6	147465	110056	124254	200303	185496	163657	161931	254274	208998	173210	102963	96502.9	137248	136016	112635	111271	147168	203197	146148	117572	153662	92235.6	156618	113329	171744	122156	188348	162599	249100	205249	244340	127107	121329	140064
GABARAPL2	P60520	Gamma-aminobutyric acid receptor-associated protein-like 2	0.00384019	5771.7	3374.73	9644.94	Filtered	5468.89	4959.94	3508.59	5870.18	8573.97	3201.12	13560.1	Filtered	7181.78	3087.45	Filtered	6223.07	4070.91	8473.2	8897.03	10835.7	9486.76	6095.69	7784.6	6033.84	7888.07	Filtered	8228.71	8779.53	5148.23	Filtered	Filtered	10383.1	3519.11	3650.26	3775.18	8525.93	2552.93	Filtered	Filtered	2339.43	8517.45	9022.27	Filtered	Filtered	4038.95	Filtered
ACTB	P60709	Actin, cytoplasmic 1	0.000848071	80190	118863	87535.3	104309	92225.3	83762.3	81996.5	108261	69833.3	122544	133995	84327.8	88138.9	132697	87278	187874	97007.6	205058	86400.1	108014	170517	106567	65997	85508.8	168063	125797	131706	101180	105848	135209	96619.7	72600.1	132075	116287	108737	110487	115037	103740	94000.5	105174	207686	71179.1	98207.7	141052	136948	122559
EIF4A1	P60842	Eukaryotic initiation factor 4A-I	0.00205296	67193.1	78376.6	94818.3	91663	55000.4	63150.6	100502	63922.9	97222.9	65859.7	99839.2	86360	64656.2	101017	105517	65806.7	66790.8	72224	52578.8	55490.6	131938	84320.7	73203.3	94021.5	82844.5	74224.8	76844.6	56246	117621	76190.9	90155.1	117177	104030	121332	90094.9	108954	131920	89471.8	106925	92509.9	100177	75208.8	121300	88936.2	128509	86357.6
PRPS1	P60891	Ribose-phosphate pyrophosphokinase 1	0.000371555	88323.8	103112	66921.5	60674.9	99392.7	91681.7	66634.1	76998.8	57048.6	93265.3	66976.5	94852.8	112728	92250.7	58521.9	75194.9	86915.5	Filtered	95844.8	79402.5	56241.4	90929.1	99057.9	90275	89360.6	84748.2	122572	109124	62167.6	96523	100327	72656.1	46334.8	67683.8	57393.1	62982.4	73566.8	71156.8	67461.4	63656.2	47290.3	90920.6	94166.1	54942.9	65483.1	79077.8
PSMA6	P60900	Proteasome subunit alpha type-6	0.000888211	104561	109608	66017.2	76944.1	74029.4	118187	102654	92057.8	117340	79604.4	72402.8	91157.7	84038.9	104285	77791.9	106922	128185	124240	96358.9	108500	77332.9	86954.9	81679.6	69365.9	77073	95272.4	84762.8	75936	84542.9	64510.2	92075.8	77642.4	90064.3	77380.9	90708.7	49601	79646.9	78344.2	85188.6	78583.6	138019	83337.7	103281	74808.5	71009.9	73237.8
CDC42	P60953	Cell division control protein 42 homolog	0.00323631	3655.57	23640.4	36947.9	29423	Filtered	7525.5	7603.16	9722.22	25402.6	8356.81	Filtered	14956.6	45202	Filtered	Filtered	Filtered	Filtered	Filtered	Filtered	5860.03	35208.3	18095.9	27873.7	44357.9	24995.7	33340.7	23783.4	37407.6	42326.2	86986.4	40563.3	22514.2	38835.8	35301.6	37665.3	Filtered	32106.9	Filtered	42222.1	40359.5	3274.81	23196.3	2662.83	Filtered	64205.4	67537.6
DSTN	P60981	Destrin	0.00385906	Filtered	Filtered	Filtered	Filtered	Filtered	Filtered	Filtered	Filtered	Filtered	Filtered	Filtered	Filtered	Filtered	Filtered	Filtered	Filtered	Filtered	Filtered	Filtered	Filtered	9665.43	7824.28	6066.3	Filtered	5775.01	Filtered	4760.89	5340.41	7415.91	Filtered	5498.54	6279.76	6117.11	5612.57	5396.84	7797.37	9366.68	5387.32	3611.67	8455.23	4717.98	3205.44	Filtered	Filtered	Filtered	7709.8
RAB5B	P61020	Ras-related protein Rab-5B	0.00230654	71518.6	62243.2	49926.6	55704.4	57915	57770	55640.6	49856.6	69511.2	65865.3	41162.6	44114.4	56477.5	58050.3	55561.3	56026.2	55984.4	74332.4	54044.1	104440	56370	49753.5	82091.3	54972.2	48286	54583.5	45162.9	52624.7	58266.9	57801.7	58881.2	40574.5	55252.7	51534.2	55301.5	49476.9	44988.1	30078.5	56550.4	73933.9	60771.1	63594.5	80385.6	60478.7	60467.4	51857.9
RAB10	P61026	Ras-related protein Rab-10	0.00344785	16612	33986	24486.5	31936.7	33996.2	28411.6	25683.8	26519.9	28540	33480.1	23751.5	27095.7	32975.4	28147.5	32953.6	28938.6	30121.6	23159.2	33388	41068.8	31175.9	34839.2	52266	38898	33768.2	33515	32981.6	31973.7	33478.5	30098.4	34550.6	39408	42191.9	27456.3	27927.6	16216.2	31665	30673.8	33538.8	18753.5	57175.7	41258.4	38216.1	32765.9	39855.4	36263
UBE2M	P61081	NEDD8-conjugating enzyme Ubc12	0.00696115	Filtered	2775.86	7647.59	Filtered	3767.59	2478.59	Filtered	1383.63	3243.26	3812.43	5010.4	4575.48	Filtered	4680.79	1333.49	2421.21	Filtered	Filtered	1981.64	6031.5	3334.74	9217.6	Filtered	Filtered	10896.4	Filtered	7526.42	3088.42	Filtered	Filtered	3571.34	10495.3	3457.63	4384.02	6635.8	5566.67	7743.88	Filtered	1725.43	7566.73	Filtered	5231.46	Filtered	Filtered	Filtered	Filtered
UBE2K	P61086	Ubiquitin-conjugating enzyme E2 K	0.00499922	27317.8	29005.7	29596.8	25646.3	32036.6	30223.1	24057.8	27684.5	23824.2	17169.6	28552.5	37842	30018.4	43701.9	33416.4	29603.2	25267.7	26882.4	40024.8	32926.9	27490.7	42279.9	23728.2	28898.2	32252.7	25717.2	27012.6	37307.6	25302.8	32696.7	34399.4	40078.9	33807.9	37387.7	23964.4	68767.3	42756.9	37865.2	33376.2	38638.8	18075.2	24582.3	18033.6	22851.7	34498.6	43395.9
UBE2N	P61088	Ubiquitin-conjugating enzyme E2 N	0.0002426	248343	237789	251772	236805	219423	243274	244468	234736	201835	258624	200427	216410	232273	255382	232822	230163	251097	259040	206086	217792	208060	198566	234462	205959	230564	242416	273716	238821	259034	242622	209564	220442	222879	209459	249087	207933	188830	129534	244589	239015	206993	246674	226382	217314	213377	221348
ACTR2	P61160	Actin-related protein 2	0.00992905	Filtered	Filtered	Filtered	9769.53	Filtered	Filtered	Filtered	Filtered	Filtered	Filtered	Filtered	Filtered	5130.96	11293.3	Filtered	Filtered	Filtered	Filtered	Filtered	11380.4	Filtered	Filtered	9243.1	Filtered	10464.5	Filtered	7403.53	Filtered	Filtered	Filtered	6307.81	8137.44	15829.5	12375.4	8425.86	Filtered	6023.62	Filtered	Filtered	Filtered	36174.9	8289.27	Filtered	Filtered	Filtered	Filtered
ACTR1A	P61163	Alpha-centractin	0.00129644	21387.9	7456.18	9922	24619.7	11102.1	21234.3	20200.9	10374.2	14903.7	18281.3	13224.9	18532.2	10779.8	22854	23286.7	6701.91	19596.4	12950.1	13197.5	12202.9	27025.9	19333.9	15809.3	15202.9	25560.4	12573.4	20828.4	13161.1	13441.4	22827.9	13474.7	25038.9	15039.5	26907.6	24554.3	25319.4	18846.4	20454.5	18048.7	13136.5	29800.7	15804.9	32252	31089.5	20003.8	15564.7
COPS2	P61201	COP9 signalosome complex subunit 2	0.00399971	17965.1	8377.53	8529.78	8183.21	7297.04	8831.84	8088.08	11132.2	5119.14	7815.39	7645.14	7824.54	12430.8	14448.7	11159.1	9996.9	11878.6	12866.2	12771	7357.59	13285.5	12116.6	15133.6	6755.9	13982.6	16625.8	13866.9	17021.2	2186.39	13071.8	15056.1	15576.1	14156.5	11816.9	9812.88	12928.2	16518.5	10910.2	15574.6	13145.5	7770.58	13323.8	8616.16	11121.4	16445.5	14514.5
ARF3	P61204	ADP-ribosylation factor 3	0.00245364	40457.4	49023.7	35126.5	43088.5	35330.4	42844.7	39986.2	36669.6	48628.4	42218.6	28729.9	38522.2	36555	33812.5	34447	42559.2	35754.3	21490.8	47193	29416.9	30871	34176.5	31208.3	29554.5	96697.5	33934	28693.7	40553.3	21595.4	40438.9	36944.9	85489.3	24164.9	33445.9	40271.2	30612.8	32332.6	28930.6	30875.7	33623.6	25006.8	26883.2	28020.5	28812.3	39248.6	44483.3
RAP1B	P61224	Ras-related protein Rap-1b	0.00256964	19357.3	17082.2	11070.7	14119	18337.7	15954	10163.8	11110.9	14598.3	14003.8	13242.9	11018.1	18982	13538.3	12911	13378	17981.2	3245.35	15569.3	15184.3	15376.7	20897.8	17414.4	19962.9	22177.6	13890.9	13009.2	17260.1	Filtered	23190.4	21698.4	19987.9	19880.9	10199	11596.3	8614.12	21211.1	16703.7	18306.8	16697.5	12900.7	26527.6	36678.1	16812.4	21399.5	24514.6
RAP2B	P61225	Ras-related protein Rap-2b	0.00189203	42172	33409.8	32171.9	32944.2	42452	24192.1	31479.2	25597.6	31343.6	28711.7	33219.6	30521.5	37045.6	33753.7	33907.3	38455.1	37907.2	22266.3	31430	42126.6	30595.9	28930.2	22843	34979	37562.8	33058.4	23838.7	33636.9	36503.1	39227.1	31819.2	26777.7	32585.1	29922.8	35078.8	27704.3	30091.7	48727.1	38490.1	37518.7	29956.6	41264.3	37030.9	30193.4	33993	32283
PCBD1	P61457	Pterin-4-alpha-carbinolamine dehydratase	0.00824611	Filtered	Filtered	2302.47	Filtered	Filtered	Filtered	3546.57	Filtered	Filtered	Filtered	Filtered	1685.96	Filtered	Filtered	Filtered	Filtered	Filtered	Filtered	Filtered	Filtered	Filtered	Filtered	1724.94	Filtered	Filtered	Filtered	2944.66	Filtered	2558.03	2129.48	Filtered	2771.76	3295.16	2005.9	2096.16	2990.43	1838.31	42371.1	2073.84	1243.15	Filtered	Filtered	Filtered	4541.59	1578.63	2698.48
RHOA	P61586	Transforming protein RhoA	0.00291633	13110.8	12146.7	10839.7	12772.8	10519.1	12643.6	12604.5	11046.6	12279.9	16765.2	15095.5	13348.1	15709.9	10254	13235.2	12326.7	18146.8	8452.46	10676.8	7120.76	7875.95	13066.5	16420.9	12785.7	19048.2	13528.3	16645.1	13502.7	10058.4	12579.3	13730.4	14691.3	7975.16	10186.1	12529.8	9544.81	10978.7	6568.51	12010.7	11948.4	13541.4	13413.1	12175.4	9658.79	13260.5	12705.9
LYZ	P61626	Lysozyme C	0.00731847	Filtered	Filtered	Filtered	Filtered	Filtered	Filtered	Filtered	Filtered	Filtered	Filtered	Filtered	Filtered	Filtered	Filtered	Filtered	Filtered	Filtered	Filtered	Filtered	Filtered	Filtered	10231.9	Filtered	39930.8	6311.56	Filtered	Filtered	Filtered	Filtered	Filtered	Filtered	Filtered	23738.9	Filtered	Filtered	Filtered	Filtered	Filtered	Filtered	Filtered	36818.6	16426.2	Filtered	Filtered	Filtered	Filtered
UFM1	P61960	Ubiquitin-fold modifier 1	0.00511925	8982.9	9312.91	Filtered	Filtered	Filtered	9819.11	10297.8	9375.11	6678.79	9188.79	Filtered	7691.57	9020.97	Filtered	5968.96	7860.61	Filtered	10074.1	Filtered	7249.24	9269.3	Filtered	4799.56	7381.74	Filtered	4879.38	Filtered	8481.35	6273.34	8569.89	8327.17	Filtered	4822.92	Filtered	7259.25	8333.62	11290.7	Filtered	Filtered	Filtered	Filtered	Filtered	11100.5	10428.8	9222.93	10798
NUTF2	P61970	Nuclear transport factor 2	0.00149639	91599.5	88204.6	27455.5	28238.3	26562.1	24329.2	85697.2	22606.8	82458.6	23104.9	25645.1	73174.2	24041.1	21005.1	22763.3	25829.7	21090.5	24920.9	23101.7	30135.6	29844.1	28574.9	90659.4	66450.7	82831.2	24349	93509	23839.5	19749.5	28968.9	21675.1	83571.7	23328.2	22373	23897.1	22620.3	21694.4	86554.9	19343.4	30930.9	92989.1	90799.5	19007.2	33214.4	28078	21531.8
HNRNPK	P61978	Heterogeneous nuclear ribonucleoprotein K	0.00136747	10112.2	14867.6	17606.1	13314.4	8038.86	11110.2	11640.8	9744.71	10318.1	10095.8	11980.1	20422.3	11588.9	14991.7	14367.2	12781	12796.8	16476.6	15173.8	12915.2	20507.8	25382	10785.5	18396.5	14703.4	9864.21	8582.55	10453.4	18088.8	16913.4	19382	13515.6	30163.6	24081.2	20590.2	17984.8	24189.5	164034	15094.8	17525	19823.1	11491.1	8699.32	15002.3	23134.7	19380.2
PSMC1	P62191	26S proteasome regulatory subunit 4	0.00278622	19627.6	18533.5	22355.7	16518	18108.6	21037.8	17523.7	18702.9	23413.9	16916.2	23471.4	20217.1	22207.9	7191.72	15989	20212.1	18505.5	Filtered	12698	16667.3	19148.7	14170.6	21587.9	20268.8	22999.6	14724.8	18734.4	19639.8	20038.4	14658.3	20046.4	20302.3	22136.3	21199	21416.3	17767.8	23955.4	26832.3	17375.6	19688.1	20317.7	26865.6	20823.9	22610.6	26040.7	24979.1
PSMC5	P62195	26S proteasome regulatory subunit 8	0.00329147	18724.9	8693.81	8636.84	7488.18	9152.31	11374.2	9383.75	13531.4	12665.2	11454.4	9247.64	13115.7	7829.74	16032.9	22368.8	8677.92	24402.3	12201	23245.2	6528.61	8854.32	20930	27488.8	8140.11	27659.8	22206.2	30087.7	25463.3	11328.1	14673.8	21424.5	28432.8	20030.6	28388.9	30115.6	19950	32703.2	30090.3	19429.3	22876.2	13126.3	9329.97	Filtered	19733.9	26728	19607.6
YWHAE	P62258	14-3-3 protein epsilon	0.0002426	229451	340117	388282	558388	259763	440367	264892	290993	285398	398472	373114	316311	279419	329707	336899	493569	319526	188667	380750	347268	298276	233534	258449	388939	259700	225888	187628	202992	270728	247897	249003	207247	341212	266937	284173	327047	242162	383391	337501	239951	801687	326293	365835	382277	271636	283185
LSM3	P62310	U6 snRNA-associated Sm-like protein LSm3	0.00919282	2986.3	Filtered	Filtered	Filtered	Filtered	Filtered	Filtered	Filtered	Filtered	4243.25	Filtered	11479.2	Filtered	Filtered	4875.22	Filtered	Filtered	Filtered	Filtered	Filtered	Filtered	Filtered	Filtered	Filtered	Filtered	Filtered	Filtered	Filtered	9772.52	Filtered	Filtered	Filtered	Filtered	Filtered	Filtered	Filtered	Filtered	Filtered	Filtered	Filtered	Filtered	7314.2	Filtered	Filtered	Filtered	Filtered
PSMC6	P62333	26S proteasome regulatory subunit 10B	0.00172075	13331.7	14898.6	14802.3	12204.7	13671.8	16947.2	16259.5	13702.3	19256.7	14764.7	14754.9	14788.8	16523.1	13868.7	15019.6	13299.6	16785.7	20743.5	14463.4	13805.4	13216.5	11274	13058.9	17275.3	14125.3	15436.1	17198.8	16691.1	13490	16764.2	16136.8	14689.6	14630.9	16577	16971.9	9430.34	17432.9	28360.2	12499.2	13461.6	11333.5	12226.4	23735.9	20372	18208.1	10639.7
HIST1H4A	P62805	Histone H4	0.000359045	18485.2	101275	40920.9	69716.1	Filtered	57572.8	5850.14	36488.5	Filtered	15590.3	11799.8	7766.4	4458.92	39932.4	10748.8	39022.3	7799.18	72157.8	538622	68754.8	31334.8	37806.1	20349.7	23386.2	44863.1	Filtered	19177	Filtered	8072.51	Filtered	Filtered	28192.3	81599.5	46496.9	45947	25541.7	49985.8	Filtered	Filtered	4289.35	152841	115081	Filtered	Filtered	Filtered	Filtered
RAB1A	P62820	Ras-related protein Rab-1A	0.00954753	6824.45	4987.58	Filtered	4500.49	4692.04	6694.18	5221.51	7186.66	5030.26	5085.2	Filtered	3295.72	2302.49	7342.45	3693.51	6331.67	8287.61	Filtered	10986.9	7179.75	Filtered	6210.17	4715.92	6522.52	3372.61	8385.55	5551.04	10016.9	Filtered	6260.52	8054.21	3185.81	7784.78	5363.17	5424.51	7202.86	6845.03	5867.01	5330.01	9563.77	12079.3	4853.34	7244.97	4827.33	9703.42	9406.23
RAN	P62826	GTP-binding nuclear protein Ran	7.52451e-05	537807	491073	578853	560491	562252	556067	602121	550151	536937	640540	547842	474447	526992	541356	547353	483671	576346	599628	541478	446559	534343	553301	496312	522490	446042	628286	446227	515726	617816	546584	488227	485961	407126	503334	567031	433223	522698	573442	588757	559605	417286	353583	515340	664682	547496	497691
RAP1A	P62834	Ras-related protein Rap-1A	0.00376398	Filtered	17996.5	11631.4	17547.6	17152.6	11182.4	Filtered	5750.52	Filtered	Filtered	13885.9	Filtered	20686.1	13358.1	15823.8	17080.1	15726	8900.26	23021.8	Filtered	14734.4	22349.6	25089.4	20663.1	23963.2	14403.7	12749.6	20087.8	12857.4	18984.3	24256.2	14408	19221.9	15704.4	16400.8	9040.28	24580.2	17303	20804.4	18256	Filtered	13931.2	11035.5	15358.1	18304.4	22357.9
GNB1	P62873	Guanine nucleotide-binding protein G(I)/G(S)/G(T) subunit beta-1	0.00392646	6780.85	6591.29	Filtered	5582.81	6645.06	7649.86	4943.06	5422.84	5903.49	8409.47	Filtered	8748.47	Filtered	Filtered	Filtered	Filtered	Filtered	Filtered	Filtered	Filtered	Filtered	14872.6	Filtered	Filtered	15977.1	Filtered	Filtered	8177.08	11616.7	Filtered	Filtered	Filtered	Filtered	Filtered	7343.87	Filtered	16981.5	Filtered	Filtered	6393.2	3592.08	Filtered	Filtered	Filtered	Filtered	Filtered
PPIA	P62937	Peptidyl-prolyl cis-trans isomerase A	0.000151292	368789	265939	311125	314163	308386	340112	285136	312866	323154	312396	273392	302502	307850	263313	306700	298454	329673	343495	299414	332288	340423	328177	263108	275578	235675	304105	265241	285698	297632	313029	298437	289605	265534	299768	330640	338680	305237	203115	336089	331538	333384	315447	322881	283022	302946	314089
FKBP1A	P62942	Peptidyl-prolyl cis-trans isomerase FKBP1A	0.00027982	46388.7	30323.3	45881.6	37647.2	48762.5	42723.4	34189.1	38239.7	41140.8	43814.9	60193.8	18829.1	58864.1	51474.5	96901	57295.4	71363.1	87952.3	23179.8	51944.6	59725.6	89951	36573.7	50923.8	37391.4	30215.1	38978.7	181519	57547.4	183239	30133.1	33404.7	96373.1	77143.1	112358	78445.8	143783	56747.2	90267.2	151130	33684.9	48476.5	72072.1	115303	114570	144861
RAC1	P63000	Ras-related C3 botulinum toxin substrate 1	0.00108196	28599.3	32306.6	27182.9	36804.4	44418.7	38446.8	32494.1	36737.8	28794.1	33631.5	37358.3	30575.3	54453.5	34766.7	43257.3	29972.8	55765.9	40898	37274.1	25396.9	28550	56395.3	44594.5	34692.4	38548.1	67583.6	40504.4	63265.4	34409.9	46263.4	40353.1	33647.1	37507.2	40012.7	65470.7	36837.9	60902.1	31097	36906.4	51800.9	10917.7	34248.7	43125.3	41925.4	61378.9	68740.2
AP2B1	P63010	AP-2 complex subunit beta	0.00321297	7303.94	11673.7	7055.37	12160.6	11364.1	7604.45	11368.8	11145	8953.91	9778.94	9698.66	16206.9	10310	9290.33	13428.8	11633.2	9067.61	Filtered	13211.2	11444.5	14258	12247.2	12979	14527.8	13839.7	7928.18	6138.7	8508.24	6852.2	12102.1	13558.2	13102.3	15780.3	16230	16998.9	10049.1	15943.7	16710.4	18380.1	11934	25524.3	16333.9	13391.5	9405.04	17572.9	12358.3
YWHAZ	P63104	14-3-3 protein zeta/delta	0.000412753	40903.7	44164.6	38297.3	43591.7	42366.6	43196.1	45496.5	44075.4	39198.9	37536.5	35598.9	41822.3	40040.5	49974	44278.3	46438.3	40995.4	52369	45398.5	61222.2	36666.4	52738.1	60648.7	37964.5	55842.4	39410.7	41794.8	38102.2	40797.3	32530.6	38455	52645.8	57336.9	40833.6	47729.9	56957.6	46052.9	42754.7	44898	46476.4	124527	68655.8	35614.6	31723	40763.5	31306.4
SKP1	P63208	S-phase kinase-associated protein 1	0.00125964	29046.2	40062.3	32045.7	34338.3	31816.6	31627.5	39058.9	41403.9	29876.3	37666.5	24787.7	31004.6	20034.1	28065.6	18897.3	30624.6	15392.7	38225.2	23074.9	42411.3	23338	32792.7	36369.8	25022.6	44526.3	11560.2	53978.9	22190.6	35179.9	35758.9	22103.8	48629.9	30583.5	21937.5	30260.4	37813.3	25472.1	42181.8	20454.7	30687.2	34096.7	60655.4	31738	12262	17559.6	16393.8
EIF5A	P63241	Eukaryotic translation initiation factor 5A-1	0.000266209	76511.1	61551.6	57467	74818.5	61008.3	56739.2	84788.9	64879.4	62877.2	83215.9	81621.3	78698.5	64982.2	54324.7	106162	61152.3	66755.2	62589.5	47905.1	76613.1	91085.6	78989.8	82961.5	84690.8	69448.5	82848.4	79015.5	72550.9	110504	76022.4	86415.1	71263.3	101880	98236.9	85244.9	93881.9	87881.5	107742	94001.2	74647.8	122532	57736.1	65042.5	92785.1	101355	99740.1
ACTG1	P63261	Actin, cytoplasmic 2	0.000132928	728370	688756	751140	853303	726578	669289	623204	657080	614523	677840	599532	562729	672776	757696	629625	728020	716691	906973	636855	743461	638775	458895	521750	640856	596788	767096	582779	645201	741952	739095	651312	489522	918847	616898	630253	653182	557408	361605	668105	574037	1.02775e+06	751991	870799	721575	694934	645200
PPP2CA	P67775	Serine/threonine-protein phosphatase 2A catalytic subunit alpha isoform	0.00289114	58274.8	71043.6	55808.4	55353.7	53607.8	53466.3	49602.8	50431	53669.1	60821.9	56321.9	59484.5	59914.7	65698.3	47127.8	62210.3	46884.2	63220.4	50526	74584.6	56431.7	16085.5	42667.2	57395.8	55756	60853.3	59874.2	57108.5	47393.6	64910.3	61634.8	48821.4	61426.5	58935	51573	74019.2	57597.1	46407.8	55443	62284	65747.9	66210.1	61391.1	62421.1	56546.9	63115.5
ACTC1	P68032	Actin, alpha cardiac muscle 1	0.00358679	158335	219444	242776	220720	147614	232827	135504	165726	158066	217078	265035	103705	157090	270786	181167	265575	195487	295378	157861	259192	129966	183503	101198	221754	124825	173528	93529.6	204131	92757	235573	199359	107638	234873	141376	148356	215585	212320	186277	213613	143936	295209	270217	219632	214342	211008	203182
UBE2L3	P68036	Ubiquitin-conjugating enzyme E2 L3	0.00160562	73664.5	64062.2	73428.8	65283	65348.7	79728	67955.9	69549	78913	65579	56135.5	62610.4	62115.4	67503.4	63261.5	65514	76647.3	90197.9	66352.5	68632.7	78454.3	66492.8	64946.9	62868	68268.4	71508.5	70224.2	62142.9	91445.1	73210.6	69439.2	73654.6	56195.9	67658.5	70117.6	76368.6	66308.2	66040.1	84191.1	75415	59858	67303.5	85313.4	61843.6	68101.9	65973.6
EEF1A1	P68104	Elongation factor 1-alpha 1	0.00989228	Filtered	Filtered	Filtered	Filtered	Filtered	Filtered	Filtered	Filtered	Filtered	Filtered	Filtered	34336.4	Filtered	Filtered	Filtered	Filtered	Filtered	Filtered	Filtered	Filtered	Filtered	13726.7	Filtered	Filtered	57.904	Filtered	160.482	Filtered	Filtered	Filtered	22828.9	3835.08	17237.1	9755.67	Filtered	Filtered	17203.7	Filtered	Filtered	Filtered	Filtered	646.923	Filtered	Filtered	Filtered	Filtered
TUBA1B	P68363	Tubulin alpha-1B chain	0.00287612	4056.71	21307.8	19969.1	24008.2	14134.9	18156.2	Filtered	14003.7	12912.2	7303.34	16469.8	96958.5	13759.1	15331.6	14261.9	24081.7	9285.02	Filtered	20614.4	19496.3	13561.9	34982.6	12380	12232.9	12769.1	Filtered	13560.9	12265.8	20616.1	21082.9	42214.4	27064.3	21283.2	17411.3	10591.4	23855.3	35052.9	6038	16766.8	9872.72	16738.8	10321.3	Filtered	Filtered	11103.1	20019.4
TUBB4B	P68371	Tubulin beta-4B chain	0.00405572	Filtered	Filtered	10873.3	6013.4	10619.9	13408.8	Filtered	Filtered	16021.4	3387.05	9543.08	86203.4	14633.6	Filtered	11890.2	12224.6	Filtered	Filtered	11934.4	Filtered	10675.2	11416.6	25857.4	15124.6	15335.4	Filtered	29069	16882.4	8021.78	16543.1	41284.5	22093.7	5812.32	13606.6	12060.7	23052.5	19769.1	18634.9	19045.9	Filtered	Filtered	Filtered	Filtered	4358.4	13902.9	23107.3
CSNK2A1	P68400	Casein kinase II subunit alpha	0.00288851	Filtered	Filtered	Filtered	Filtered	Filtered	Filtered	Filtered	Filtered	Filtered	Filtered	Filtered	6803.44	Filtered	Filtered	Filtered	Filtered	Filtered	Filtered	Filtered	Filtered	Filtered	3752.15	994.525	2414.92	3921.65	Filtered	14.3769	Filtered	5204.68	Filtered	Filtered	3026.62	7178.92	5889.12	Filtered	5125.5	Filtered	Filtered	Filtered	Filtered	Filtered	4515.16	Filtered	Filtered	8478.64	Filtered
PAFAH1B2	P68402	Platelet-activating factor acetylhydrolase IB subunit beta	0.00284477	75805.6	72064.2	36445.1	44664	68283.8	65925.4	44451.1	53919.2	61880.5	77351.6	37305.1	74780.7	41623.5	50505.9	53944	41769.1	52880.8	48219.1	42407.4	63736.2	65910.4	40907.7	38060.7	65148.1	33823.2	50910.9	31161.9	54113.6	73386.8	61887.3	67321.6	22417.3	32307	51458.1	39138.2	62131	43795.4	17160.9	47386.3	41994.1	40739.8	54850.9	94481.2	54909.4	60992.3	69974.4
HBB	P68871	Hemoglobin subunit beta	4.10074e-05	125484184	146537840	136965712	135484864	139670048	148037104	122361680	147562512	143423104	140116624	170964224	127866616	164319600	176949552	166010128	162176240	207924112	488123136	155098800	168529792	160736448	194965120	149425216	126274248	144170384	166348848	130176648	174266336	1612418944	170737280	139549728	135760016	150784416	130980568	132905328	135057712	151737808	7.15713e+06	175574416	178655600	106229840	154153504	42173188	178270912	144889968	169824688
HBG1	P69891	Hemoglobin subunit gamma-1	4.10074e-05	1485991680	295587232	358194944	440134912	339190688	390129120	447267808	526808128	841727040	1211273472	319984480	892659008	364160512	258972224	365879744	371617216	314252192	340127552	228084240	145511632	602870912	348266272	122150520	257559824	238759904	476452704	104659256	262480800	1132022912	439817536	283130176	120585048	254383344	195890480	200138528	210024704	588339584	13765294	269306368	267842944	397514528	366093824	629631744	320019360	148917104	269565504
HBG2	P69892	Hemoglobin subunit gamma-2	6.36974e-05	326682	144151	7.01216e+06	7680392	1282894	185310	3000985	978841	53367728	1728973	1.45774e+06	233631	241478	758495	3.54489e+06	2.2971e+06	435992	1.09366e+06	309067	6974302	27892908	2726470	296793	1.5525e+06	299746	6720228	7728399	587789	6.3379e+06	623507	468025	1.81699e+06	980655	151764	171459	773403	2.09639e+06	Filtered	365886	244721	Filtered	494362	2.02152e+06	1.28832e+06	288357	753430
HBA1	P69905	Hemoglobin subunit alpha	4.10074e-05	644071936	1506884608	5019453440	2241693696	2372552704	1861354880	1265299712	2592291840	1271325696	1372101504	6879353856	550282432	6116910080	7896711168	10486686720	8674455552	9385581568	4898072576	8585755136	3375630592	5233523200	1746643840	321481152	3284091904	377636352	4848168960	534159712	5317681664	1103422464	11400076288	6499902464	491072032	7330683904	3560849152	3251720192	8479256576	3982027264	445356384	6996206592	10048201728	978781376	663176768	1378327680	8860968960	3874506496	7517271040
IGBP1	P78318	Immunoglobulin-binding protein 1	0.0084989	16268.5	14633.2	19155.5	17349.4	2202.83	Filtered	14797.6	17005.1	Filtered	Filtered	Filtered	Filtered	16780	18852.2	17800.4	15978.9	15286.9	Filtered	13594	Filtered	Filtered	1864.01	2195.51	14910.1	2260.02	15636.1	1900.71	16388.3	Filtered	Filtered	12390.2	Filtered	16893.3	16908.1	18510	14840.2	16934.7	Filtered	Filtered	15171.6	1233.73	14945.4	Filtered	Filtered	Filtered	Filtered
CCT2	P78371	T-complex protein 1 subunit beta	0.000269293	21709.5	23172.4	38484.7	39857.9	44865.9	43699.6	40015.2	28667.5	46259.5	52217.3	42608	79320.4	35831.7	38844.6	29275.3	30577.2	33214.5	34931.3	42774.7	20943.8	36003.5	21120	11463.4	57959.5	35880.9	24452.1	54319.8	35866.6	46264.2	60380.5	53838.7	44889.8	41794.3	57270.3	45013.5	68891.8	55795.5	41085.3	30007.8	25171	45591	24650.5	62536.5	45968.1	79474.1	62608.9
GSTO1	P78417	Glutathione S-transferase omega-1	0.000132928	658349	565491	575186	557309	593550	649313	570645	661677	486618	533615	518350	539587	570351	540563	664728	307641	616912	448950	277412	730033	546050	649313	485730	501235	499778	603234	522890	557411	591274	617896	549931	439180	498390	585483	602004	571171	600923	483356	712157	571250	630112	604628	693928	708280	500705	578041
MPP1	Q00013	55 kDa erythrocyte membrane protein	0.000262953	297442	220850	231809	251470	223082	267513	257753	266209	252027	261591	243970	268293	248286	212232	229510	239464	246231	222727	230000	226128	219384	220420	288554	247980	234911	243642	239583	235589	239194	350747	268186	236962	181358	247133	246006	263052	236375	186490	253076	231609	179344	207478	367634	273667	285747	281296
PITPNA	Q00169	Phosphatidylinositol transfer protein alpha isoform	0.00365359	17957.5	21457.5	22032.8	27646	32691.3	29024.1	22660.4	24821.5	28672.5	31492.9	15353	29761.9	26946.7	26281.4	25992.2	26618.6	28265.5	17209.4	26428.8	28186	29283.8	16882.9	15603	23611.4	16795.6	20252.1	18710.3	25511.4	20822.9	24461.4	25120	Filtered	23062.8	18726.6	20367.6	24380.3	19416.2	19470.5	Filtered	17326.4	26332.7	21623.7	34761.4	29029.9	30434.9	26668.7
PURA	Q00577	Transcriptional activator protein Pur-alpha	0.00329147	8416.54	Filtered	Filtered	Filtered	17372.8	Filtered	17254.9	Filtered	Filtered	Filtered	Filtered	12217.1	19803.1	Filtered	Filtered	Filtered	Filtered	Filtered	Filtered	Filtered	Filtered	Filtered	5879.49	Filtered	8823.2	15508.5	7467.4	19004.9	26436.9	Filtered	18992.2	10199.1	Filtered	Filtered	Filtered	16505.6	15640.1	12564.5	Filtered	16543.5	9320.34	4553.93	19076	Filtered	Filtered	15889.9
CLTC	Q00610	Clathrin heavy chain 1	0.000550759	41223.4	19395.1	35643.4	44292.3	40490.9	20046.8	30879.9	24872.5	27827.5	26777.1	22132.8	54149.9	29999.9	33417.9	51833.9	48844.6	29464.1	42879.3	38251.5	34831	63080.2	36268.6	33860.5	31928.3	24713.6	42041.5	18954.4	27620	48181.7	27924.7	40997.3	27347.7	23737	38891.6	33875.1	13741.5	52985.7	39852.1	72072.1	50296.6	15776.4	37363.9	39713.6	35875.9	66100.1	29860
SORD	Q00796	Sorbitol dehydrogenase	0.00385906	7347.74	8910.7	12826	9517.69	11984	15332.8	17482.5	5861.45	4877.63	11410.2	Filtered	9847.44	10082	11138.1	10605.1	9121.76	16493.2	Filtered	7832.04	11052.8	5016.51	10567.4	13666.2	11757.2	10007	3837.75	13543.5	11609.2	2317.8	14028.8	8498.94	13598.1	12484.8	9245.69	15488.5	10548.1	11821.3	10994.6	12365.7	11174.4	14404.2	12228	10916.1	15946.6	19770.8	12289.4
AMPD3	Q01432	AMP deaminase 3	0.00406487	Filtered	5149.59	6719	4564.33	Filtered	6411.49	5251.72	6470.54	4627.68	8587.01	5987.62	6642.71	9177.2	5634.58	7274.36	8712.07	8160.87	Filtered	7906.87	4170.07	8877.61	21385.8	7818.14	5128.3	11613.6	7511.96	5199.27	10612.3	12606.3	5250.56	6616.4	12740.9	7096.9	6461.5	11385.6	5019.82	7529.54	13773.6	8383.6	11211.9	2967.91	6189.55	5077.7	5562.4	9563.03	8902.62
FABP5	Q01469	Fatty acid-binding protein 5	0.00504216	15719.9	14359	14290.8	17574.8	14162.9	12266.9	12290.2	13806.3	15717.7	11042.5	17257.3	9674	14302.9	17982.2	15159.2	16657.3	17305.8	Filtered	11984.2	13487.1	10883.4	16565.3	12414.7	10166.2	14145	20619	13106.1	13568.5	Filtered	14058.6	12783.7	14162	15646.4	17736.6	16589.3	13033	14452.4	33397.5	12194.4	12669.4	19625.5	23292.4	9275.15	11045.1	14822.5	12782.6
CAP1	Q01518	Adenylyl cyclase-associated protein 1	0.00146593	17594.2	29253.8	24498.5	27118.7	14080.1	18477.4	14288.7	18473.6	16218.3	20689	22660.6	23515.8	11886.4	28280.9	24748.5	24780.2	17547.5	15752.4	22139.9	28248.3	20333.4	24252.9	18328.1	21817	28102.9	20249.7	22044.5	21372.4	19288.6	18104.1	20452.4	26205	36848.7	22199.8	17656.7	29135.4	29481	24486.5	18971.9	10197.2	26137	26347.4	19810.9	18129.5	24804.6	24492.9
PFKP	Q01813	ATP-dependent 6-phosphofructokinase, platelet type	0.00503862	18389.6	29558.1	22321.4	24254.8	22650.4	Filtered	Filtered	Filtered	20900.7	24417.1	Filtered	19126.4	28638.5	28141.8	29297	23267.2	20722.4	13909	34936	Filtered	Filtered	Filtered	Filtered	19888	Filtered	30407.3	26439.3	35361.7	22377.4	36713.5	27275.6	Filtered	12950.2	27250	19400.7	28661.4	22634.5	20466.8	21243.9	25542.6	Filtered	31390.1	17968.4	17966.5	24775.9	31825.8
MAP2K1	Q02750	Dual specificity mitogen-activated protein kinase kinase 1	0.00560258	7835.39	6500.1	Filtered	6631.63	4910.64	6653.91	6222.51	4028.76	8096.53	6395.86	Filtered	6267.64	Filtered	Filtered	Filtered	Filtered	Filtered	Filtered	Filtered	Filtered	Filtered	Filtered	4958.68	Filtered	Filtered	Filtered	5989.66	Filtered	4171.71	Filtered	Filtered	1850.36	Filtered	Filtered	Filtered	Filtered	Filtered	Filtered	Filtered	Filtered	5743.01	8655.92	Filtered	Filtered	Filtered	Filtered
UBXN1	Q04323	UBX domain-containing protein 1	0.00546241	5010.64	Filtered	Filtered	Filtered	6962.15	4068.7	Filtered	Filtered	6424.06	5541.01	Filtered	10662.4	11730.3	5457	8994.08	5154.08	10219.3	Filtered	Filtered	Filtered	9145.13	5581.53	8935.06	6096.97	10025.3	4658.69	7936.24	9559.81	5310.48	5142.9	10661.1	7631.39	4035.87	9250.59	5960.79	11361.2	7841.98	Filtered	9789.8	9294.73	Filtered	3213.63	Filtered	Filtered	6432.08	6387.67
GBE1	Q04446	1,4-alpha-glucan-branching enzyme	0.0078102	4421.39	5360.35	6690.77	5539.2	2269.61	4039.98	6051.6	7522.44	5797.67	4439.81	Filtered	8053.47	Filtered	7839	6925.17	3651.66	Filtered	Filtered	Filtered	2701.89	Filtered	2103.17	4867.42	4219.35	4005.43	29055.7	6912.15	Filtered	Filtered	11358	Filtered	3334.53	3107.51	8124.71	13100.2	5560.55	3597.88	Filtered	9578.45	Filtered	Filtered	4595.32	Filtered	Filtered	6246.7	5702.63
GLO1	Q04760	Lactoylglutathione lyase	0.000266209	194935	146301	156750	199371	183754	175558	162055	150704	199058	206677	92686.8	166008	102067	113484	106372	135058	113690	121854	103676	194744	136565	100556	135142	137493	130884	89183	122114	84899.3	156323	105503	112184	114566	93086.2	95102.2	92705.6	84329.8	82615.8	31644	97711	93691.2	146512	122190	234657	131341	109798	113001
PTPN11	Q06124	Tyrosine-protein phosphatase non-receptor type 11	0.0039169	7755.97	7097.41	8409.04	7476.3	7093.15	8965.79	4856.1	7855.6	8984.9	6512.13	7401.25	5082.12	6779.35	8373.68	6742.63	5913.91	8592.84	7500.44	10977.6	9185.36	8731.09	16325.1	4813.01	7253.4	4609.97	18587.3	2549.84	15230.7	3838.39	18609	8677.02	4555.21	16196.1	13683.2	20387.8	12959.1	17143.4	7335.47	17252.1	25654	6562.87	5620.59	Filtered	9800.85	12302.2	16019.4
PSME1	Q06323	Proteasome activator complex subunit 1	0.000471301	100898	111418	125423	141433	98786.6	131651	115434	153009	108535	120871	110674	81894.6	94799.6	96032.8	105086	101601	130608	90986.4	100701	107873	95956	84744.2	94926.6	122344	83582	143335	87363.8	90354.7	121232	96517.1	86269	92326.7	120434	117919	82785.1	106165	97840.1	87078.1	103570	86721	126045	104776	132177	143099	104346	115375
PRDX1	Q06830	Peroxiredoxin-1	0.000188833	314966	308408	262617	278324	324394	230536	355957	308174	314103	294514	9335453	264887	286418	330177	255217	294910	260384	12406675	215147	258431	262317	293043	226757	284743	191310	302269	236918	268103	9137979	291214	278899	230072	240537	289704	321457	266892	289808	7.4707e+06	291983	311964	330149	249861	356129	313201	297988	290839
ARHGAP1	Q07960	Rho GTPase-activating protein 1	0.00391744	11729.2	17536.2	11990.5	18098	12507.4	20828.9	9743.56	18139.7	9060.16	19562.7	14349	20007.1	16718.6	16315.7	17664.4	18534.5	17273.1	18010.5	11043.3	20492.9	10097.9	11877.4	8303.77	13998.2	7323.2	14532	6580.88	19699.4	20468.3	19042.5	18016.4	5320.92	14122.9	18511.9	16076.8	11198.9	16685.4	Filtered	17003.5	10796.6	12485.5	8028.21	Filtered	16081.8	9967.2	18539.2
DHX9	Q08211	ATP-dependent RNA helicase A	0.00511925	4708.4	4196.11	4359.38	3811.55	4780.83	2868.99	2658.36	3890.64	Filtered	2783.38	4116.96	2574.04	6652.62	6557.98	Filtered	4989.73	6297.76	Filtered	6495.27	4282.93	3824.68	2673.98	5088.67	4382.57	4010.13	Filtered	3517.8	7941.37	3240.08	4451.22	7038.79	3720.79	7254.81	4851.19	6780.34	3840.36	6125.44	Filtered	4085.22	8206.39	1760.14	3608.5	Filtered	4409.59	5476.52	5998.3
DMTN	Q08495	Dematin	0.000412753	250784	90481.7	153173	169586	290295	254870	220697	193829	212172	270754	186814	192521	254832	140704	237981	186745	278040	159346	119400	94452.4	215076	38876.5	177172	250046	143586	251249	208683	238483	151276	244012	285525	148040	70371.3	145410	175917	223518	157348	544486	242135	251338	55432.4	82730.6	232375	292701	210786	278394
PUDP	Q08623	Pseudouridine-5'-phosphatase	0.00794367	Filtered	Filtered	Filtered	Filtered	Filtered	Filtered	2122.53	Filtered	Filtered	Filtered	Filtered	Filtered	Filtered	3011.39	3607.52	Filtered	Filtered	Filtered	Filtered	Filtered	Filtered	Filtered	Filtered	475.628	Filtered	Filtered	2884.62	Filtered	Filtered	Filtered	Filtered	3585.78	4506.4	Filtered	Filtered	Filtered	2113.59	Filtered	Filtered	Filtered	Filtered	Filtered	Filtered	Filtered	Filtered	1705.38
CD47	Q08722	Leukocyte surface antigen CD47	0.0020707	212559	115219	92817.7	108451	105377	180987	169552	115140	168884	183639	220632	157788	149280	96746.8	152569	95718.9	193847	Filtered	177783	110017	126683	120552	102414	80399.4	114617	172430	102708	137370	Filtered	163466	137159	88867	153169	128906	155563	132541	146656	84880.5	145773	129802	173336	115622	122348	138793	161613	172697
TRAP1	Q12931	Heat shock protein 75 kDa, mitochondrial	0.000566331	189613	270628	277127	184838	224945	230025	216512	201385	215470	308836	260318	240079	230280	275846	274358	301482	223933	271768	327315	233300	214443	251431	193205	215380	226071	273477	205230	238153	174692	299911	223796	226780	260581	211281	151176	330585	261990	216944	244855	253351	305678	228618	246538	229412	172153	259686
ANK3	Q12955	Ankyrin-3	0.0016882	624434	503101	484883	513926	639704	517631	524002	555193	609096	623926	506512	481296	599591	443246	516903	412816	525372	520002	486182	409775	430185	459739	524750	533514	511578	559361	514896	521814	640352	510160	522355	493947	342506	452653	460380	461143	425298	521650	502499	522952	251139	505836	551223	496740	485489	512993
COASY	Q13057	Bifunctional coenzyme A synthase	0.00236909	11435.6	16008.2	13042.9	15389	10236.4	14287.8	13820.9	11163.6	10719.2	15705	11044.8	10662.6	9243.09	15123.5	12652.4	10596.5	14369.9	11096.8	8931.7	10860.1	7072.4	19442.3	19024.9	17347.8	16455.7	21783.7	16471.2	17122	16762.9	19099.3	11090.4	14652.2	7630.38	18137.6	17019.4	6842.11	16410.9	16075.2	15470.6	17070	11819.6	15036.7	24330.6	19726.6	18577.5	14160.8
GPS1	Q13098	COP9 signalosome complex subunit 1	0.00492485	10936.5	10892.5	20195.9	12791.6	17364.2	11373.5	12356.7	11852	10893.6	10895.1	4791.49	12707.4	13461.8	9604.75	13964.8	10100	15585.6	Filtered	10428.6	10195.8	13521	13368.6	10070.8	11602.6	9314.77	13275.5	9375.23	10915.1	13179.9	11331.9	12282.2	9927.8	10323.8	13331.4	15271	13953.8	11994.1	16201.2	12030.6	17463	10564.2	9317.46	22856.6	15446.3	12378.5	12007.1
MTAP	Q13126	S-methyl-5'-thioadenosine phosphorylase	0.00149639	35780.6	23391.6	25885.4	37895.3	28116.6	22291.8	28957.9	24976.7	22988.3	22223.4	17796.7	28300	13984	24189.9	14361.5	27157.2	9550.75	22181.4	9291.76	29810	17890.3	17941.9	24371.1	14978.7	18948.6	16967.4	18167.2	10804.8	21045.6	21349.7	15329.2	20741	13914.7	9914.85	19374.7	15165.7	8509.85	17355	16749.6	14361.2	29554.1	24027.1	28472.5	18616.2	14058.3	12992.7
PSMD2	Q13200	26S proteasome non-ATPase regulatory subunit 2	0.00213542	32483	24641.8	28328.3	26384.9	24976.8	26123.7	30314.7	26760.1	30986.1	35033.8	32165.3	31225.4	30599	20091.3	33607.4	25694	30384	26293.4	27731.2	25787	23459.3	27786.2	24994.4	27829.2	26355.3	30447.6	26729.1	32610.6	23234.9	31571.7	27110.3	26915.2	24418.7	29048.6	33437.4	25677	35181.2	42988.1	26707.2	29151.8	32178.4	17253.4	40892.1	29432.2	33737.1	29902.1
SELENBP1	Q13228	Methanethiol oxidase	0.000143298	902016	1.07229e+06	961472	779208	1.85103e+06	1.29911e+06	802379	898376	1.02807e+06	917705	901397	1.35346e+06	983746	1219703	864424	1.11795e+06	1.06107e+06	1253150	896984	1.56746e+06	589726	456772	887593	954180	946355	888224	917286	1.0022e+06	980964	873379	1070270	1.00746e+06	1.1207e+06	953216	799095	1.01664e+06	1144410	804545	881399	1.0048e+06	1.43954e+06	993311	1175866	893945	844762	1.02413e+06
UBE2V1	Q13404	Ubiquitin-conjugating enzyme E2 variant 1	0.000576397	298590	303241	315661	310784	283416	266476	293064	334742	237595	247883	246921	234271	247374	266090	284835	277287	288980	287293	238956	272924	306404	300042	225714	245850	211444	273690	221591	276671	294030	266997	242885	254747	348366	300630	312468	268996	272925	795920	306978	302455	343201	291810	253262	397703	315060	255995
PIN1	Q13526	Peptidyl-prolyl cis-trans isomerase NIMA-interacting 1	0.00125964	19735.4	17075	20194.4	17522	18017.5	17524.6	15895.6	15051.9	18939.6	18349.2	20124.9	20377.4	14187.2	14766.9	20655.2	14329.1	18825.8	14013.1	9608.72	Filtered	21292.9	15988.1	24086.7	17765.2	21089.8	21881.8	25474.3	19310.2	22256.5	20902.7	22655.4	27181.3	11764.1	17733	18832.1	19323.2	19897.3	21627.4	23671.8	24205.1	10691.9	13728.1	16598.7	21526.4	13604	24355.6
EIF4EBP1	Q13541	Eukaryotic translation initiation factor 4E-binding protein 1	0.00504216	4714.05	Filtered	8842.47	8223.57	4126.72	Filtered	9797.45	Filtered	9910.31	Filtered	Filtered	11930.8	8382.47	6161.99	12596.7	8837.37	8358.01	10509.2	5927.76	Filtered	14316.7	9915.11	9597.19	11612.6	5999.84	13554.3	8248.71	10266.1	9641.54	13079.7	11447.6	9073.41	Filtered	15212.2	17070.1	19374.9	18502.2	15133.3	15629.2	14892.3	2622.18	Filtered	10338	8049.06	13067.8	12225
DCTN2	Q13561	Dynactin subunit 2	0.00384019	11236.3	3614.84	7309.05	13773.6	10937.5	10793.3	15109.1	9487.51	9022.85	9113.29	9289.52	15250.7	8799.37	10936.1	13831.6	3572.05	9977.63	7224.77	6524.69	5262.31	19376.5	6754.1	10271.6	8741.6	14716	6151.11	12219.1	6463.43	3071.46	9492.5	7419.19	14357.6	7558.99	13599.5	11886.4	14910.6	9887.23	8891.21	10260.7	5823.71	11356.7	8983.2	17241.7	18834.6	7003.72	4682.36
NAE1	Q13564	NEDD8-activating enzyme E1 regulatory subunit	0.0031636	6567.01	9392.85	9239.98	10638.6	11944.9	12237.2	10085.9	8994.25	11641.8	9139.85	5934.37	9948.83	9192.18	9606.27	11695.6	8701.16	11692.2	Filtered	8772.18	13764.8	9927.97	12263.7	11889.3	9100.9	12830.1	8965.72	7970.75	10488.5	Filtered	9821.18	12790.7	7471.48	9840.55	9967.12	10461.2	8782.86	10309.1	13087.7	10153.9	12334.2	9084.04	12822.2	5638.7	9664.06	9542.35	12125.6
CUL1	Q13616	Cullin-1	0.00352352	8243.83	6903.61	5646.85	5530.35	4398.6	4820.84	4966.75	6086.35	6306.81	8164.57	Filtered	7467.59	4112.01	6615.57	8288.44	6868.8	9331.48	5928.11	7013.5	10282.9	4784.5	8919.66	3928.31	4773.13	4368.12	6918.83	3975.63	8066.23	7032.26	6944.99	5144.63	4231.07	7509.85	6964.81	6273.18	6039.73	8056.66	Filtered	6148.42	5736.7	7571.18	8673.14	3847.29	5616.71	9343.07	6492.78
CUL2	Q13617	Cullin-2	0.000514209	5159.23	11738.9	10852.2	13395.1	12414.7	16358.6	13085.6	13426.2	11686.2	15919.1	14551.6	12590.5	9226.86	13114.1	15333.7	14326.3	17460.4	Filtered	12454.9	19612	7731.88	6555.81	7500.83	13446.1	7391.49	14267.9	6280.68	12922.2	10670.5	10702.8	12009.8	5914.89	15837.2	13922	16060.2	14632.7	12162.3	6785.18	3968.51	8426.09	17143	20661.1	8199.12	9830.17	9439.64	8539.65
CUL3	Q13618	Cullin-3	0.00258708	11147.1	15340.6	16700.9	16426.8	8497.09	15765.8	13911	15525.9	11992.5	10047.2	32693.7	12207.8	14215.5	20235.7	13395.7	21956.9	13478.5	Filtered	14622.7	14596.6	13408.2	12956.5	15960.2	16482.2	14770.3	15059	13594.9	16150.5	1624.41	13374.4	12314	16002.2	14442.5	12778.6	15266.6	18063.3	11999.6	11614.9	17735	18111.3	15700.7	15687.5	8165.98	Filtered	13124.9	12346.8
CUL4A	Q13619	Cullin-4A	0.00405572	11242.5	7838.18	6992.8	7532.7	5893.8	8389.88	4057.87	7111.67	8412.48	7507.6	7363.74	8962.88	6124.63	7458.55	8319.71	7040.64	8555.58	7613.62	8311.03	13246.4	7554.59	5103.68	5012.78	6740.39	4687.76	9677.76	4888.63	7118.56	6907	9296.92	6989.21	6083.15	7275.53	5282.46	4327.09	10609.1	6468.89	5454.34	5381.34	6092.57	6047.66	5857.06	12080.6	7931.18	5615.3	9110.33
TSTA3	Q13630	GDP-L-fucose synthase	0.00124579	127809	99518.1	184433	147729	88010.9	114193	194722	145128	134880	116026	128750	66702.1	101914	91552.2	134994	116744	138012	152606	100280	106990	196440	87456.6	97013.9	140813	86211.9	142169	123517	115330	182143	111809	99522.4	143746	196490	183055	183148	148072	166143	77631.1	182255	125337	292249	103852	130007	221022	187170	120741
BLMH	Q13867	Bleomycin hydrolase	0.00306635	12438.1	18326.7	27388.4	34684.3	25111.6	19065.7	19227.5	31378.4	15025.1	14395.6	12263.7	12621.3	12069.7	22349.6	12285.1	15499.1	19195	Filtered	14285.6	20370.1	20978.3	14932.4	7724.07	20632.4	10075.6	16681.2	8245.1	10607.4	7974.47	20201.1	10260.6	11135.1	12050.7	17055.1	11910.7	14494.7	14458.8	14369.2	15501.6	14916.5	13226.8	9341.34	10869.2	19201.3	14970.3	11973.8
TTLL12	Q14166	Tubulin--tyrosine ligase-like protein 12	0.000361108	Filtered	11799.1	11937.4	5034.35	Filtered	9417.97	5616.75	Filtered	9143.49	6511.27	9448.71	14748.7	10192	7539.08	15230.2	Filtered	13018.2	12654.9	16513.5	Filtered	Filtered	7563.85	3456.58	16545.1	6541.65	Filtered	1313.26	6033.16	17559.5	6775.58	9872.69	10821.3	4407.87	15326.2	15332	19153.1	54709.1	8758.51	14062.9	19575.7	5542.85	10088.6	1343.18	12841.7	11211.6	15525.9
DCTN1	Q14203	Dynactin subunit 1	0.00379565	Filtered	Filtered	Filtered	5591.19	2039.18	5007.63	4650.58	1685.14	Filtered	2099.69	Filtered	3622.27	2094.93	4649.89	4176.05	Filtered	Filtered	Filtered	3188.67	2404.86	3810.59	3157.75	2679.53	2477.36	5270.17	Filtered	4096.64	Filtered	Filtered	3602.66	788.342	2571.96	3664.08	3493.32	4694.46	3469.08	1747.69	1526.7	Filtered	Filtered	6973.62	3230.52	3329.15	4842.89	3948.43	3122.06
EIF4A2	Q14240	Eukaryotic initiation factor 4A-II	0.00347837	Filtered	2898.85	6040.25	4412.18	3704.32	3987.39	5265.54	Filtered	5239.16	4187.82	2806.22	4853.25	4284.94	6840.4	6566.37	4449.25	Filtered	4225.13	5167.76	3658.03	4583.04	6358.72	5754.53	4626.73	6167.87	4577.29	5945.62	3751.28	6724.86	7501.41	5130.88	6986.64	4530.72	5250.85	4029.73	9311.19	5288.72	8513.83	7761.1	5697.85	5809.02	5843.77	Filtered	5593.3	5239.29	4443.09
FLOT2	Q14254	Flotillin-2	0.000367387	80216.7	77046.2	51240.8	64972.1	81168.3	65343.4	74581	64246.9	64249.1	61869.2	59672.8	71783.8	67750.8	69977.5	72666.4	60061.2	77187.8	83862.1	57369.2	64463.3	63441.5	110326	50737.2	63977.7	57900.6	63128.4	49728.4	51976.1	57102.9	79357.8	62745.2	55918.7	69876.9	58525.3	64456.9	72432.6	58437.4	44830	67643.2	64024.4	67142.9	68301.8	71306.2	85829.6	57189.9	54428
PRPSAP1	Q14558	Phosphoribosyl pyrophosphate synthase-associated protein 1	0.00304476	8590.3	25032.8	9875.99	13313.4	17035.7	19024.5	9099.97	12202.8	16983.4	9200.65	17384	15276.6	17810.6	15658.6	17571.8	20641.3	34120.8	25982.5	22362.2	19055.2	15254.2	22349	13740.3	18666.7	7223.78	32835.6	20114.3	20171.6	10390.8	15326.8	23132.7	15912.6	18898.4	19052.6	19202.7	17577.8	22245.5	7598.45	18869.6	23874.3	16556.5	28868.2	19000	11720.3	12464.2	16716.2
PPP2R5D	Q14738	Serine/threonine-protein phosphatase 2A 56 kDa regulatory subunit delta isoform	0.00406487	7417.42	10182.2	Filtered	Filtered	Filtered	9565.7	6941.94	6529.34	7244.98	13090.9	6197.62	7432.45	4856.65	6811.56	9083.43	5909.94	Filtered	Filtered	Filtered	Filtered	6622.92	3746.7	9262.7	9756.88	7559.47	8223.69	5302.5	5256.97	8137.66	8435.35	8435.19	7881.13	2637.17	5426.92	7806.94	9185.68	7138.28	5532.13	7989	8584.45	3251.05	5129.88	11431.2	8069.36	6751.97	8268.24
ICAM4	Q14773	Intercellular adhesion molecule 4	0.00464333	12578.3	15935.7	5582.23	10508.8	15277.1	11343.7	4893.66	13193.8	9394.9	10602.4	11250.7	8997.31	6516.36	8565.29	9050.02	12217.7	6329.45	12876.3	8730.57	13002.4	9743	10254.6	6172.35	10214	10630.7	10617.6	7474.22	9057.42	11870.5	11408.6	11328	6077.87	10811.7	11245	8129.66	7375.37	9051.29	10022.8	10590.6	13662.1	7063.06	13618.5	14780.8	14318.1	7603.5	10413.1
LASP1	Q14847	LIM and SH3 domain protein 1	0.00265785	12305.1	8287.38	5917.03	47898.7	18813.7	24108.2	17376.6	28594.5	25482.9	14711	18116.9	17319.2	11937.7	9003.68	12988.9	8830.33	14998.9	10870	7521.26	11705.6	14409.6	15566.1	18472.5	15401.5	15023.3	15983.7	11671.7	16777	18338.1	29919.4	17276.3	12758.7	8007.69	15746.6	14440.4	18744.4	14486.1	19815.6	22024.7	19336.9	4552.93	11281.4	20411.7	20278.3	20216.2	22168.5
KPNB1	Q14974	Importin subunit beta-1	0.000576397	29208.2	34644	26482.2	24067.5	24850.8	38604.9	26854.4	23855.7	24417.6	32760.7	20691.2	33830.9	22085.7	33171.7	26361.1	27832	26962.2	29971.9	29730.1	34493.3	23482.5	21830.9	33640.5	25531.4	39477.1	27362.9	31968.6	24904	18422.8	30230.2	28052.9	30054.4	30652	32249.3	28954	30494.9	22160.4	18687.1	27031.4	25431.4	41095.4	37512.8	50882	30980.5	23958.3	29511.2
GAPVD1	Q14C86	GTPase-activating protein and VPS9 domain-containing protein 1	0.00398638	10197.8	20177658	19357214	12133.1	12094413	10062.4	16482490	22336976	20069314	19133134	2.90599e+06	14896325	22012384	3.51238e+06	22852260	12849.8	25590638	Filtered	22206774	17630.8	4.45026e+06	1.86238e+06	11487869	10250.3	5403843	40584.4	12438702	24876150	1.41885e+06	34662516	20375628	49143.3	4.15653e+06	3.94599e+06	18009420	19693344	18999598	1578048	2.41585e+06	13900.5	16286930	17294746	Filtered	24735598	17627486	5796010
PSMD6	Q15008	26S proteasome non-ATPase regulatory subunit 6	0.0036472	11268.6	14422.7	12993.6	9802.55	9300.56	9852.4	9706.97	8932.02	10006	9413.11	12618.9	12934.6	10153.7	8639.9	22106.9	11810.9	15426.2	14517	11461.7	13280.3	11891.7	11558.4	10805.4	12085.2	11771.2	9771.13	10026.1	11306.7	24809.6	10177.9	11577.5	12949.8	13832.8	13275.1	15250.1	10164.2	16979.1	15691.2	13870.7	9972.42	16333.6	10608.5	15808.2	15547.9	13982.1	11427
PAFAH1B3	Q15102	Platelet-activating factor acetylhydrolase IB subunit gamma	0.00194571	24898.7	28914.4	17656.1	26070	27993.9	31741.8	22405.6	26101.5	20987.6	21883.8	22263.1	23407.7	27768.1	29223.9	24333.3	26407.9	27171.5	24370.7	31685.6	31991.2	19784.4	27407.1	32807.8	25794.1	35485.8	27587.3	27207.2	34116	19043.6	43893.2	26424.2	24642.3	25374.9	24035.5	38913.7	20724.8	23941.1	395971	24681.5	48290.3	18658	30838.9	30927.9	24741.9	26463.1	32093.9
PPA1	Q15181	Inorganic pyrophosphatase	0.00373526	11949.7	12069.7	9616.96	15319.1	11732.8	12952.3	11546.7	14882.3	12636.2	12076.7	15871.9	14672.2	11513.8	13401.1	9493.31	13918.3	14115.9	11028.2	14300.5	13777.2	15083.3	8333.39	11402.6	10774.8	9851.52	11923.3	13820.3	10055.2	13715.4	15759.3	12082.1	12314	7738.32	13781.1	11460.9	13555	8556.48	11917.9	8152.19	7361.47	8418.15	9567.64	12531.5	11607.9	12035.1	13705.2
PTGES3	Q15185	Prostaglandin E synthase 3	0.00027982	35021.5	26540.9	11245	34500.1	37049.2	30908.5	22121.5	5213.17	37074.7	49228.3	43779.9	40468	40148.2	26053.4	50643.6	45408.3	38541.1	Filtered	11332.4	17084.3	8762.91	51225.7	25771.6	33980	31939.2	23505.2	35193.4	49040.3	Filtered	36336.2	33756	19971.3	30441.6	25643.3	30534.2	33793.7	34894.5	8600.89	23532.3	32380.3	36998.9	37140.8	5351.31	24860.6	25174.2	39017.1
PTPA	Q15257	Serine/threonine-protein phosphatase 2A activator	0.000548242	144409	127588	101243	122913	105134	85754.3	90316.3	79281.9	74271.2	132175	99618.7	155913	79422.4	98974.5	138921	104151	127774	127514	115229	74377	64703	82367.7	67746.8	81098.2	75532.1	128230	84354.2	111154	13849.2	174290	90314.2	68371.4	107682	105633	112294	86579.6	100407	73988.2	85421.3	109176	68912.7	104785	196873	88198.8	106568	98546.2
RAB35	Q15286	Ras-related protein Rab-35	0.00559432	18162	20174.1	Filtered	Filtered	19539.9	14943.4	Filtered	18523.5	14081.9	17654.3	Filtered	16459.2	17803.3	19949.2	20113	Filtered	Filtered	Filtered	20132.3	Filtered	Filtered	16164.4	90228.5	20708.7	81544.6	17612.9	117208	18039.3	90855.4	16377.6	20711	83288.5	Filtered	12890	18461.8	Filtered	Filtered	9484.07	Filtered	18060.6	13595.8	18910.9	Filtered	16248.1	17199.6	Filtered
PCBP1	Q15365	Poly(rC)-binding protein 1	0.000811573	5227.07	8126.59	18293.6	24359	9793.51	16775.2	5416.91	8961.81	13461.4	5136.09	12185.7	31530	16769.8	13354.2	6862.14	10412.2	5016.47	8081.45	17532.6	11353.1	24232.3	15012.2	8391.7	17906.6	11381.4	3287.98	7533.69	9244.75	8949.57	20369.7	22054.2	15307.3	18955.2	15999.1	11409.6	19878	15799.2	8208.22	10334.6	11334	6849.73	12601.4	2174.76	Filtered	21782	14641.9
RSU1	Q15404	Ras suppressor protein 1	0.00517557	3512.44	15547.5	14497.8	4895.7	9833.96	8976	5151.69	8459.34	Filtered	7626.22	9240.28	8085.78	2092.01	Filtered	9571.13	Filtered	11275.9	Filtered	9692.02	9825.43	12358.5	22700.6	11949.6	8703.66	8113.62	Filtered	11051	8238.8	Filtered	9745.18	Filtered	14715	8758.88	8559.88	6189.55	11469.1	12445.3	5435.78	10153.2	9815.57	12215	9609.86	Filtered	Filtered	10008.2	15116.7
PPP1R7	Q15435	Protein phosphatase 1 regulatory subunit 7	0.00138938	16702.2	24153.5	25353.8	26143.5	20377.8	20847.6	23828	24853	14138.6	13155.6	30980.7	15592.6	23266	21672.4	25596.6	23156.3	26442.7	44259	23477.3	22877.5	26108.9	27899.9	21693.4	23280.8	24784.1	24720.6	25000.6	25796.3	20545.7	15654.2	22094	23849.1	26181.3	28222.8	29297.5	27938.4	29690.1	22021.3	29582.9	24475.1	12423.4	24460.6	24173.2	23150.7	26741	26011.1
TSN	Q15631	Translin	0.000772833	24393.6	34777.5	14467.4	17789.6	45657.1	25784	15059.2	20953.4	23507.5	25176.4	30835.7	30838.5	32898.5	34122.9	30731.7	40431.4	36439.9	Filtered	39143.9	57190.6	31457.7	37218	19407.9	25063.9	29858.4	31330.4	21339.8	33317.9	17046.1	24589.8	30192.2	22643.9	37388.2	33634	26632.6	41892.4	33144.6	24461.6	30642.1	30503.8	26997.1	25976.2	Filtered	11012.8	23222.7	28371.7
MAPRE1	Q15691	Microtubule-associated protein RP/EB family member 1	0.00437301	24368.6	11212.5	8374.4	10757	11580.7	14852	12970.5	12155.3	19047.7	18350.2	10718.7	18043.5	Filtered	9535.46	10062.3	8147.46	11283.6	Filtered	8316.02	12484.1	25612.3	5392.06	Filtered	14555.9	12626.6	21676.1	12014.5	Filtered	2803.46	28581.7	12603.3	7168.6	12793.7	6583.79	5851.5	15043.8	6987.57	6637.02	19274.2	4765.01	17674.4	5852.56	33237	37042.6	21508.3	17810.1
UBE2V2	Q15819	Ubiquitin-conjugating enzyme E2 variant 2	0.000437194	122370	131351	162327	127062	116210	124763	126398	121225	118623	123438	135295	111850	153708	163564	142196	130684	186847	181430	158501	159058	154524	97902.3	115644	121182	106850	83319.6	97568.8	133693	138063	218948	147666	85779.7	130579	139010	132789	148259	102118	151283	142479	96624.1	88645.5	93380.9	150955	213455	171771	161239
RAB11B	Q15907	Ras-related protein Rab-11B	0.00187771	18418.7	32862.5	22938.8	24132.3	23543	27642.1	20875.6	21002.7	21841.1	18583.3	28936.9	14628.2	23422	23484.2	24345.2	26998.4	28462.9	10693.6	20966	18264.5	11533.4	34740.6	11116.5	18912	35847.1	27401	22156.4	28050.8	Filtered	15632.4	24526.6	89481.4	37293.3	19276.3	18908.8	13402.7	22168.8	24444.6	28232.9	22607.3	5608.73	49554.9	14273	12146	15931.1	15594.3
ADRM1	Q16186	Proteasomal ubiquitin receptor ADRM1	0.00990779	Filtered	Filtered	Filtered	Filtered	Filtered	Filtered	Filtered	Filtered	Filtered	Filtered	Filtered	Filtered	Filtered	Filtered	Filtered	Filtered	Filtered	Filtered	Filtered	Filtered	Filtered	Filtered	Filtered	Filtered	Filtered	Filtered	Filtered	Filtered	Filtered	Filtered	Filtered	Filtered	Filtered	Filtered	Filtered	Filtered	Filtered	Filtered	Filtered	Filtered	Filtered	Filtered	Filtered	Filtered	Filtered	Filtered
PSMD5	Q16401	26S proteasome non-ATPase regulatory subunit 5	0.00114776	37406.1	34566.9	26000.9	30910.4	34852	27774.6	27275.9	32325.2	52941.6	34214.1	24563.2	30482	23075.1	31759.5	29744.4	24729.2	31034.3	16488.2	28416.4	30693.7	32773.7	26282.4	29695.3	37198.1	20184.5	28457.3	18443.2	26578.6	21252.9	28717.3	35946.2	19951.4	21145	24040.4	23536.8	29182.5	21619.6	19133.9	24689.9	26720.8	15229.7	21787.1	53873.3	36903.4	34324.8	28917.1
DDB1	Q16531	DNA damage-binding protein 1	0.000224624	19285.5	21822.9	18371.5	15500	20725.6	23202.5	7651.96	17638.9	24369	7371.67	18069.7	23654.9	25304.6	10475.4	14343.7	32523.5	19075.3	24959.3	23361.2	27410.2	19258.7	20628.9	23534.5	15743.8	20855.2	17713.7	17880.5	23833.7	15777.8	10987.9	20257.9	25230.4	15629.6	12967.5	11333	25048.7	18148.8	7938.17	16673.1	16288	7118.63	24259.2	18195.7	6782.46	4885.28	9508.38
FSCN1	Q16658	Fascin	0.000359948	21754.5	43859.3	27692.1	39911.3	41785.3	37113.4	30103.8	39935.1	13118.6	28162	24981.3	32106.1	39264	38375.2	28504.8	34220.1	26924.2	29579	32540.8	34687.6	35726.4	14756	33532.1	26277.6	28598	17657.7	26583.9	27650.7	22637	30203.2	32772.9	31628.9	27327.4	18310	21897.3	23379.7	19582.5	16132.1	23478.3	16323.2	38209	30604.8	15689.5	35204	30768	23736.8
HAGH	Q16775	Hydroxyacylglutathione hydrolase, mitochondrial	0.000238475	150897	187609	315555	567085	326633	264055	207486	488707	134699	137706	165911	143670	145040	361368	181326	211926	133520	194365	136870	256360	263406	118149	105930	216120	88278.4	94597.3	121307	91194.2	92259.2	104979	136440	125452	197198	79171.8	80111.3	110726	206475	61032.6	111133	92201.1	210636	130208	160664	95300.5	140885	108350
UGP2	Q16851	UTP--glucose-1-phosphate uridylyltransferase	0.000702751	23635	27339.8	16004.2	21850.9	22326.1	14084.4	21824.3	25952.3	18328.3	25710.1	19545.5	19561.6	18865.8	26911.2	22639.2	25633.1	28649	25826.4	20788.4	28049.1	20269.2	22736	14895.6	22302.1	24898.7	22526.6	24375.8	21478.6	26307.5	23415.7	20245.2	15533	25899	22289.1	23797.1	19914.5	19926.8	22677.4	23645.7	22032.5	34069.6	25521.3	24232	25226.4	20337.3	18710.7
TXNRD1	Q16881	Thioredoxin reductase 1, cytoplasmic	0.0018594	18805	23893.1	19325.1	16126.2	22212	16086	15162.1	23390.4	18850.7	18696.6	24548.2	18138	22186.8	18771.2	6867.83	20060.2	20163.8	16636.1	20063.3	13944.4	17433.2	19693.5	17489	18036.1	14862.6	21745.7	15062.9	16350.5	17526.7	16113.2	19855.1	13062.3	18783.9	15713.3	20718.9	20331.1	19505.9	18031.9	24278.6	17740.1	23446	19408	23613.8	17088.7	24428	15691.6
TKFC	Q3LXA3	Triokinase/FMN cyclase	0.00160562	14784	20846	17107.7	18288.7	14729.3	16768	17562.1	20042.9	12312.5	19581.2	15258.4	15876.5	18371.8	19806.3	16537.1	15856.5	13285.2	Filtered	19187.3	15766.5	21103.2	14982.3	13660.9	19245.1	15046.5	17665.8	13965.1	16287.7	16123.1	27620.4	12043.1	11915.3	13263.4	18884.2	14553.8	13307.9	13681.1	15691.1	12581.1	15952.4	6719.89	13892	13950.9	14242.4	19580.4	16763
TP53I3	Q53FA7	Quinone oxidoreductase PIG3	0.00460359	20785.9	11595.2	15282.1	9982.42	13402.6	12692.6	16151.9	7953.39	12339.6	12854.4	7877.53	8479.7	14080.9	13118.2	15696.3	11111.5	17098.8	Filtered	14085.9	20472.7	6791.58	11006	14191.6	18281.4	12157.9	8056.71	12610.8	11324.7	6588.93	19589.6	10898.9	11250.4	13612.7	10738.6	12143.9	6375.37	8374.39	9561.47	17897	14386.3	17163.1	6881.64	15848.7	Filtered	13009.1	Filtered
PYCR3	Q53H96	Pyrroline-5-carboxylate reductase 3	0.0032588	Filtered	Filtered	Filtered	10804.5	11247.3	Filtered	4936.49	Filtered	8636.72	Filtered	13097.4	2492.54	Filtered	17417.3	Filtered	3914.67	22749.5	Filtered	Filtered	Filtered	Filtered	Filtered	9076.65	9233.97	7366.73	36063.5	8506	Filtered	7702.25	25538.1	16901.5	2944.49	25790.8	24529.3	30876.5	22904.8	15902.3	Filtered	19986.8	Filtered	7398.95	8213.02	14760.5	19602.3	25109.9	17960.9
PPP6R3	Q5H9R7	Serine/threonine-protein phosphatase 6 regulatory subunit 3	0.00927745	2120.03	9458.93	4542.89	1272.79	Filtered	Filtered	Filtered	Filtered	2007.42	3763.73	Filtered	17351.3	2448.36	2356.53	Filtered	1577.08	Filtered	Filtered	2824.42	6256.16	6212.34	2043.78	1760.36	4979.67	5508.12	Filtered	2118.5	19622.9	Filtered	7526.99	7431.12	1345.1	1502.25	13082	2517.26	6483.44	4489.52	2509.7	1923.51	6640.63	6257.99	4189.91	Filtered	5058.17	16493.7	2910.38
PSMG4	Q5JS54	Proteasome assembly chaperone 4	0.00433717	Filtered	4577.51	6893.66	Filtered	Filtered	4510.81	4930.23	7304.89	4627.2	5382.79	Filtered	4857.17	4804.63	4676.72	6225.84	4972.18	6643.25	5224.78	5738.16	Filtered	5405.45	6348.24	6150.31	5163.39	8575.26	5100.24	8482.07	5288.45	8943.19	6429.25	4619.52	6839.15	6879.37	6269.66	Filtered	4780.57	4485.85	6713.87	6610.12	5334.86	6133.77	7227.65	9657.01	6526.36	5830.75	5044.94
TBCEL	Q5QJ74	Tubulin-specific chaperone cofactor E-like protein	0.00342082	10309.3	10864	11217.6	9708.39	10053.2	11123.8	8173.62	10482.1	15181.8	10386.6	10302	10119.3	14629.3	12694.8	13813.1	9963.57	12857.5	12025.4	18259.6	8693.1	13930.5	13745.9	14301.9	11486.4	19037.3	12815.3	11827.9	14087.4	8124.91	13505.9	10976.4	14429.5	9810.91	15599	14092.3	12230.4	15319.7	15471.8	14863.6	11755.4	8440.68	14882.7	2072.56	16835.7	12486.1	11587.1
TTC38	Q5R3I4	Tetratricopeptide repeat protein 38	0.0059906	3108.57	6806.8	2407.12	2924.43	3627.69	4435.16	4234.1	3637.67	6215.92	4601.65	5594.24	5513.74	5579.58	4563.41	4055.51	4661.72	4845.93	Filtered	4304.02	4912.27	4291.87	1024.13	3744.43	6493.78	5655.79	4096.46	3997.35	5233.93	9680.84	4818.63	2798.41	4138.2	5287.73	5974.25	5698.97	6296.13	9260.09	2513.91	4656.35	2698.33	5998.33	3546.59	Filtered	4422.01	4916.8	5629.5
UBR4	Q5T4S7	E3 ubiquitin-protein ligase UBR4	0.00379565	7234.82	9817.67	10079.6	7555.81	10533.1	5473.83	5744.64	5918.87	9435.29	4987.76	8903.76	13519.5	7098.72	11107	6923.73	7818.65	8066.59	3017.4	5435.45	16254.1	15664.9	12276.5	6617.08	12495.4	7914.57	12782.5	6818.68	11339.3	8708.29	20982.3	14125.3	9467.23	9180.96	8742.59	11547.1	7650.73	14616.9	12544.6	15697	15512.6	4961.94	7566.7	6074.26	17509.3	20917.7	19662.7
DDI2	Q5TDH0	Protein DDI1 homolog 2	0.000250485	151537	119465	96286.3	102616	107401	114332	94652.2	97369.9	109918	133544	100860	135644	110537	110550	125907	130817	114454	98740.8	126388	143363	122150	86173.4	109790	124593	91648	94119.5	85964.4	98846.9	70189.2	100647	118360	88586.9	73982.1	106739	105302	122253	111255	59481.9	110004	94134	63367.4	116034	133676	96269.4	103476	99788.3
YOD1	Q5VVQ6	Ubiquitin thioesterase OTU1	0.000378899	54076.8	42400.3	52067.6	39371.6	39176.8	43286.5	42524.5	52878.9	46897.7	47268.3	44149.2	39332.2	48548.4	50537.8	47967.1	40368.4	47731.6	35057.2	39149.1	36061.9	58355.3	51288.8	63374.3	34025	59646.6	42419.5	49448.1	32800	33338	39936.6	33762.8	51143	39387.8	31124.5	42943	28285.1	37627.3	49439.2	31273.1	40734.5	27860	56027.2	50663	40510.1	52810.5	40539.6
BROX	Q5VW32	BRO1 domain-containing protein BROX	0.00355781	14876.8	14506.2	13767.4	13897.4	13767.1	13350.1	15435.6	15199.4	12170.3	13271	14831.8	15233	15489	16528.1	15035.4	13931.1	17219.3	18082.1	15095.7	14794.5	16410	18452.6	16529.7	12518.9	12473	15860	13487.7	15349.3	8247.39	16277.9	13034.9	13528.8	15736.3	13346.9	12606.7	16671.7	14667.5	13179.9	15294.3	14590.6	15832.6	12406.3	15549	17762.6	15528.4	15174.9
LYPLAL1	Q5VWZ2	Lysophospholipase-like protein 1	0.00205296	15679.8	14218.5	16176	18645.1	16098.1	16331.9	21211.6	17341.7	22661.7	15686.8	15206.6	14173.8	19347.2	18057.4	19878	11708.3	19642.7	Filtered	18602.7	26171.4	29699.5	17614.5	13803.9	18331.9	Filtered	23027.1	13686.7	26984.8	14592.6	19374.5	18593.8	10757.5	22920.2	27072.2	21145.5	19702.8	20742.3	Filtered	15507.2	18087.7	28570.4	Filtered	5697.38	25409.1	24733.8	25564.1
RNF123	Q5XPI4	E3 ubiquitin-protein ligase RNF123	0.00105443	29601.5	35455.8	43659.9	42072.5	24001.5	26164.4	34793.4	32782.5	43783.4	35681.8	35960.9	38535.6	31057.2	33628.9	31763.9	33201.9	30317.2	32820.6	28400.1	26122.1	34257.5	38999.8	32810.9	38166	32349.3	35108.5	24981.1	29699.1	30035.6	33077.6	34456.9	31873.5	43332.6	48816.9	45047.3	37089.8	38352	49061.2	35158.6	34063.3	35808	28779.5	42553.9	35740.1	45639.8	37224.8
HBM	Q6B0K9	Hemoglobin subunit mu	0.000462029	18364.6	19559.9	306180	236208	11627.6	18044	32466	18664.1	478552	82257.4	148601	96329	19038	19501.2	71844.2	60006	18312.5	18415.1	37201.6	80173.8	184278	80540.6	28036.3	79112.3	33738.8	134920	110551	27277.6	96230.6	23405.6	79229.6	91898.3	62676.8	38883.2	16822.3	56498.5	34552.9	7848.68	23681.4	14175.6	6461.28	37921.5	50836	25657.6	46705.6	34680.6
ATL3	Q6DD88	Atlastin-3	0.00901365	Filtered	Filtered	2853.38	Filtered	Filtered	Filtered	Filtered	5292.54	Filtered	Filtered	6753.24	Filtered	4098.71	Filtered	5825.35	Filtered	Filtered	Filtered	Filtered	Filtered	8798.26	7833.8	Filtered	Filtered	Filtered	Filtered	Filtered	Filtered	2702.91	Filtered	Filtered	Filtered	7578.06	4792.55	5142.76	Filtered	3962.99	6522.24	Filtered	Filtered	7088.77	Filtered	Filtered	8017.27	5231.61	6839.48
PTRHD1	Q6GMV3	Putative peptidyl-tRNA hydrolase PTRHD1	0.004127	4700.76	4261.58	5501.43	5672.33	4681.95	5167.74	5950.06	Filtered	6013.81	4712.69	7306.4	3716.73	5416.31	5451.26	8504.21	5378.6	9060.14	10173.2	6157.37	5258.27	6035.81	8864.4	8961.13	6129.79	7495.26	12292.2	6566.04	8297.78	12493.7	6713.98	6567.66	5337.68	7261.29	6071.85	5161.55	7717.27	5221.72	Filtered	7553.91	7798.42	3231.33	9299.49	6887.12	9168.95	7696.35	6571.93
NADSYN1	Q6IA69	Glutamine-dependent NAD(+) synthetase	0.00537894	4942.43	4483.74	5159.8	6118.67	8550.57	6544.43	5616.88	4281.24	5265.12	6245.37	6905.78	1870.43	7244.51	7336.75	6531.49	8036.22	6875	7632.94	5103.03	9046.59	6043.72	5012.34	8853.79	3777.42	4114.1	7811.15	4492.8	4788.73	6178.56	8727.89	5392.66	5281.97	11429.8	6466.56	8703.46	5270.37	5560.08	Filtered	6481.37	3125.16	Filtered	7166.65	Filtered	5799.55	2847.99	4963.75
TANGO2	Q6ICL3	Transport and Golgi organization protein 2 homolog	0.000680695	44836.1	59106.1	47363	48343.9	52928.6	61663.4	54981.7	52101.3	46594.2	46948.2	56210.6	80379.9	60641.4	63639.4	58694.6	57180	57441.4	91061.7	45343	55379.2	51480.7	51132.2	49561.7	40966.6	52335.7	40958.3	47725.8	39046.3	30702.4	35380.6	40935.9	49916.9	62534	46763.9	57741.3	70166.9	34683.1	50949.4	56088.8	55486.4	80573.7	55427.8	55967	31692.4	31848.6	32572.1
PDE12	Q6L8Q7	2',5'-phosphodiesterase 12	0.00897542	Filtered	7625.15	7399.15	7351.88	Filtered	Filtered	Filtered	Filtered	Filtered	Filtered	7081.7	Filtered	4729.38	8999.19	6609.52	5194.57	7806.45	Filtered	6108.28	6309.82	8184.73	6510.6	8553.67	7175.25	4795.54	Filtered	8329.76	3572.68	8367.46	Filtered	5577.42	11132.8	7828.08	9290.86	Filtered	8235.27	7288.5	6723.48	7411.86	6819.67	Filtered	9755.25	Filtered	Filtered	10130.5	Filtered
PGM2L1	Q6PCE3	Glucose 1,6-bisphosphate synthase	0.00716267	10571.2	12437.7	11991.4	11862.2	9055.46	14613.6	8276.94	12843.1	12137.4	17864	5875.79	11058	10196.1	11786.3	15576.3	17006.6	11020.7	Filtered	11056.9	30803.7	23505.7	7561.08	13814.2	18841.9	9417.09	18701.3	8084.96	9773.36	13769.6	12098.1	13963.9	12218.1	18808.4	18961.7	16341.2	7898.03	12029.8	25502.5	17877.7	16551.4	Filtered	15590.7	Filtered	16753.4	19076.5	17144.4
DHRS11	Q6UWP2	Dehydrogenase/reductase SDR family member 11	0.00102155	20430	25875.9	19597.2	22719.3	21216.2	22548.7	25236.4	21180.1	26400	19308.1	12958.4	25870.1	21024.1	19626.1	13412.6	18312	22137.7	20723.4	18864.5	19084.5	14989.4	11315.2	14896.7	18001.5	21496.6	14269.5	22138.4	18710.2	23652.3	21215.9	19879.2	15893.8	20487.7	20534.5	21703.1	18873.2	17994.4	11788.8	23380.3	15445.9	22955.1	22873.5	34235.2	19545.6	13105.7	17538.7
NAPRT	Q6XQN6	Nicotinate phosphoribosyltransferase	0.00117812	28907.3	44302.8	36445.4	34157.8	40489.9	29840.6	33602.9	35163.4	36733.6	18873	20656.2	30307.6	32127.6	29345.8	26052.1	28874.9	30201.3	49552.3	34918	47962	36468.5	52923.9	42242.5	23548.3	19495.4	52915.5	35885	52605.3	32062.5	34057.6	33027.8	26625.9	22189	48342.8	44410.6	43289.1	38587.6	21816.8	58856.1	49230.3	73044.8	45925	59421.8	28712	14519.2	26723.9
COPS6	Q7L5N1	COP9 signalosome complex subunit 6	0.00298018	15147	9929.94	15188.1	24803.5	13478.2	12269.7	16126.2	21900.1	14799.7	9432.14	12131.4	14540.6	23342.8	11555	12892.9	20665.5	24322.2	Filtered	13416.2	13494.4	13060.3	25478.3	11619.8	10138.3	9516.65	12259.3	9329.55	11184.6	14324.5	13509	13892.3	11269.6	15245.6	10918.2	15977.1	9973.89	13289.3	27537.6	15807.1	14640.8	13553.4	10872	22533.2	14554.5	9371.73	14825.2
ENOSF1	Q7L5Y1	Mitochondrial enolase superfamily member 1	0.00537894	39919.6	Filtered	Filtered	Filtered	Filtered	Filtered	Filtered	7023.59	Filtered	24409.6	Filtered	Filtered	9789.18	Filtered	Filtered	Filtered	12220.8	Filtered	13126.7	Filtered	11117.2	Filtered	10168	Filtered	11905.9	Filtered	Filtered	12671.3	30321.4	Filtered	13126.9	13681.8	Filtered	8527.52	Filtered	11115.9	7462.59	Filtered	10956.9	11284.9	Filtered	9590.41	Filtered	Filtered	16175.3	14157.2
MOB1B	Q7L9L4	MOB kinase activator 1B	0.00133834	7099.59	4440.39	5106.11	4472.82	Filtered	Filtered	4943.18	4371.29	2610.45	6057.22	Filtered	6175.92	3148.03	4354.59	4725.79	Filtered	Filtered	Filtered	4188.94	5275.61	8360.38	1926.88	7040.95	Filtered	2652.47	Filtered	Filtered	Filtered	Filtered	Filtered	Filtered	5384.82	Filtered	3391.07	Filtered	9236.99	8209.53	Filtered	732.168	Filtered	12782	7107.27	Filtered	Filtered	Filtered	Filtered
ZC3HAV1	Q7Z2W4	Zinc finger CCCH-type antiviral protein 1	0.0060011	3983.14	4040.48	4710.54	4130.09	3632.77	4551.63	Filtered	5032.7	3481.8	3486.02	Filtered	6710.3	4055.24	3780.87	4748.59	4505.54	Filtered	Filtered	3676.36	Filtered	5379.74	4526.48	3482.59	4622.93	4487.31	4805.08	6731.33	4902.47	Filtered	6006.55	5808.95	6725.3	3453.54	5506	3301.32	4737.77	5694.21	4001.79	5368.33	6092.87	1692.31	Filtered	Filtered	4569.11	4926.55	7811.75
HDDC2	Q7Z4H3	HD domain-containing protein 2	0.00390055	6919.99	2858	10783.4	6680.74	11555.6	11233	7034.36	9583	2807.89	10319	11062.8	8288.77	10563	10253.6	5932.18	7405.64	14637.3	Filtered	15333.6	8705.94	8401.84	10037.9	4733.71	8544.75	4015.87	16390.8	2450.3	16094	3915.53	17957.7	10555.7	4938.82	Filtered	16533.9	26505.5	4816.35	9050.01	Filtered	14756.7	22583.7	5883.86	4192.21	367.937	13732.6	11645.6	15345
DCXR	Q7Z4W1	L-xylulose reductase	0.000275712	68917	81855.5	62587	75556.7	67511	75847.3	53290.3	40512.7	56670.3	51219.7	45657.9	37258.6	83910.8	46825.6	46364.5	66398.9	62820.8	36395.2	65188	50686.5	40773.7	14193.6	34113.7	53010.9	25121	21087.4	32098.8	68552.2	47711.8	49151.1	57240.6	29308.8	58428.4	73927.3	32883.6	62781.6	42211.5	51815.3	64780	60139.1	55895.3	35683.5	100151	83225.5	56842.7	76436.8
HUWE1	Q7Z6Z7	E3 ubiquitin-protein ligase HUWE1	0.00517557	4634.63	6232.7	5990.71	3117.43	4231.54	3109.37	4118.7	4409.37	4216.59	3618.1	3176.83	5973.69	5351.78	5891.96	5250.64	5765.56	1977.25	8924.75	5942.99	2576.77	5300.15	7616.84	7434.34	4969.19	6586.79	6693.01	7095.19	5921.26	7912.2	7649.11	6281.49	7676.68	7016.56	7610.77	6146.69	6483.63	6605.71	35758.9	4222.23	4991.84	2008.31	6484.72	Filtered	2358.99	7401.73	7160.09
FERMT3	Q86UX7	Fermitin family homolog 3	0.00941578	5599.42	9205.44	13548.4	17447.5	10174.2	9537.15	7550.96	8426.51	8983.88	7275.46	9697.14	8198.75	14643.2	14730.6	12135.6	15173.7	6513.87	Filtered	8491.05	14087.2	12622	Filtered	10613.4	7761.57	10046.6	Filtered	6200.48	16125.7	6125.06	21647.3	13648.6	7899.04	10118.1	9127.19	18621.6	15548.5	13359.2	Filtered	Filtered	18039.2	8255.4	11048.7	7415.82	17175.7	9491.64	21336.5
CAND1	Q86VP6	Cullin-associated NEDD8-dissociated protein 1	0.000391073	105684	116687	97888.5	98699.5	95315.7	97184	98928.8	102465	100481	94783	88734.4	92526.2	96066.6	114518	98892.5	93124.5	108360	124898	94159.7	112826	98269.7	91758.5	98954	91519.5	94893.7	94566	88233.6	93916.5	127582	97298.2	93162.5	94133.7	93709.1	87716.9	101781	86117	86444.4	84002.6	94358.4	89520	102453	111346	137752	99330.2	89101.6	94171.5
NR2C2AP	Q86WQ0	Nuclear receptor 2C2-associated protein	0.00384019	Filtered	6016.15	Filtered	6585.52	Filtered	Filtered	Filtered	8024.45	Filtered	Filtered	Filtered	Filtered	Filtered	6487.28	Filtered	6450.42	Filtered	Filtered	Filtered	Filtered	Filtered	Filtered	8978.17	6127.26	7562.02	6029.54	9084.17	6813.08	6644.24	Filtered	Filtered	6261.87	6873.04	7255.44	6258.33	7242.05	7259.61	8789.65	8164.84	9015.52	3855.93	12020.8	Filtered	5730.11	6819.3	6990.14
CARM1	Q86X55	Histone-arginine methyltransferase CARM1	0.000691326	22511.3	26240.7	16703.4	23064.7	16710.2	19960	18547.9	Filtered	26215.9	20042.3	23659.4	29388.2	22360.7	31565.4	16170.6	20159	13666.4	Filtered	27971.3	15802.1	20860.7	21870.4	29266.6	14348.4	20264.4	17300.7	18977.9	17901.1	17766	20309.3	27918.4	18993.6	19604.8	24469.7	18373.5	26159	26326.3	18665.3	22428.4	16783.5	16571	17621.3	14305.1	13575.5	21620.4	20899.8
NIT1	Q86X76	Deaminated glutathione amidase	0.00289071	6550.03	9133.14	Filtered	8065.5	7514.42	8690.84	7484.86	8425.5	7125.6	4636.65	12081.2	6345.18	8265.17	11213.9	5715.19	9775.13	8719.34	Filtered	9491.09	9999.78	8490.24	4606.9	7452.52	6780.62	10211.9	6784	7365.78	8486.58	3949.94	9140.73	7970.31	9608.63	7417.89	5915.19	12323.9	12586.4	6366.81	16343.1	Filtered	9548.16	9757.74	10463.8	8550.43	9390.94	6766.66	6740.48
CRLF3	Q8IUI8	Cytokine receptor-like factor 3	0.00149639	7970.67	1500.64	Filtered	Filtered	4945.32	Filtered	5256.89	Filtered	11035.4	12620.7	3069.11	5517.27	4033.75	Filtered	3974.25	5001.88	3673.76	Filtered	3614.78	8880.81	10008.2	Filtered	9172.93	Filtered	Filtered	Filtered	9236.35	8683.75	20705.5	Filtered	Filtered	Filtered	5880.96	2766.1	Filtered	5690.81	7902.3	42179.2	Filtered	Filtered	5259.42	9269.8	Filtered	Filtered	Filtered	5736.03
ALDH16A1	Q8IZ83	Aldehyde dehydrogenase family 16 member A1	0.000266209	35315.4	27737.2	30957.4	33932.1	27994.3	32338.4	29519.2	34209.6	32188.9	33522.7	38566.9	31587.7	31976.8	31529.2	26554.7	34790.2	36657.8	13877.9	29897.4	32727.9	31248.5	30216.5	36480	30713.4	39098.9	47059.7	35628.3	37653.6	29992.8	47327	37348.4	34376.4	43379.1	28643.2	47933.8	44268.9	32979.5	29460.7	48505.2	59475.6	10080.1	35712.2	52850.3	44561	36586.7	35381.3
EHBP1L1	Q8N3D4	EH domain-binding protein 1-like protein 1	0.00993922	Filtered	6039.3	Filtered	Filtered	Filtered	Filtered	Filtered	Filtered	Filtered	Filtered	Filtered	Filtered	3822.85	Filtered	Filtered	2705.87	Filtered	Filtered	5497.11	Filtered	3047.58	Filtered	5839.6	Filtered	198.588	5234.17	4510.66	5230.58	Filtered	3563.01	3986.88	5588.77	Filtered	4563.28	3637.44	4626.51	4742.88	Filtered	5232.54	5210.37	Filtered	Filtered	Filtered	Filtered	3867.49	Filtered
CISD2	Q8N5K1	CDGSH iron-sulfur domain-containing protein 2	0.00689665	Filtered	Filtered	Filtered	Filtered	Filtered	Filtered	Filtered	Filtered	Filtered	Filtered	Filtered	Filtered	Filtered	Filtered	22694.1	Filtered	Filtered	Filtered	Filtered	Filtered	Filtered	Filtered	Filtered	Filtered	Filtered	Filtered	Filtered	Filtered	Filtered	Filtered	Filtered	Filtered	17309.1	Filtered	Filtered	Filtered	Filtered	Filtered	Filtered	Filtered	Filtered	Filtered	Filtered	32158.1	21431.9	Filtered
MAPK1IP1L	Q8NDC0	MAPK-interacting and spindle-stabilizing protein-like	0.00777904	Filtered	Filtered	4654.97	Filtered	Filtered	Filtered	Filtered	Filtered	Filtered	6043.02	6.22422	9769.78	2552.01	Filtered	4369.03	Filtered	Filtered	Filtered	Filtered	Filtered	7898.18	Filtered	Filtered	7469.9	8707.01	3385.33	7162.15	5252.62	7691.13	11885.8	12765.3	8493.09	Filtered	10157.7	2841.08	18714.3	8651.24	10800.5	Filtered	Filtered	Filtered	Filtered	Filtered	Filtered	12122.8	17513.7
SVIP	Q8NHG7	Small VCP/p97-interacting protein	0.00883436	3858.71	3170.47	2668.42	3432.34	5411.74	6141.62	Filtered	5723.23	3666.22	4619.7	3100.4	4910.03	4109.15	Filtered	3146.07	Filtered	3105.56	Filtered	2338.64	3328.93	4818.89	Filtered	3025.84	5098.16	Filtered	3223.6	Filtered	3759.36	4603.73	7097.6	3785.74	Filtered	Filtered	2291.96	2360.32	3518.94	1652.74	Filtered	3634.16	3907.24	Filtered	Filtered	Filtered	4316.73	3907.93	5387.03
RFESD	Q8TAC1	Rieske domain-containing protein	0.00146593	13908.1	16060.6	16415.6	14853.5	17309.7	21727.3	17168.2	20157.2	20432	17020.8	20471.5	10336.3	15846.9	21179.9	16436.4	16017.4	15392.5	39581.9	13500.9	13393.3	17210.1	17491.3	18191.6	17991	20310.5	17076.8	14294.3	20964.6	39002.9	26212.3	18097.2	12875.8	20987	20912.2	13436.2	18841.2	21254.1	71054.9	20906.2	19516.9	28266.3	14270.4	31053.4	19566.9	24243	20799.6
DCAF11	Q8TEB1	DDB1- and CUL4-associated factor 11	0.00824611	3734.18	5223.65	Filtered	2021.35	Filtered	Filtered	Filtered	Filtered	Filtered	Filtered	Filtered	7152.27	Filtered	6563.54	Filtered	5640.46	Filtered	Filtered	Filtered	3626.93	2468.39	Filtered	2277.85	3964.23	2355.26	5029.64	4057.73	Filtered	1793.62	Filtered	Filtered	2783.45	3130.3	4350.38	2826.97	Filtered	4281.1	Filtered	Filtered	Filtered	Filtered	2856.63	Filtered	Filtered	3740.17	3337.13
PDCD6IP	Q8WUM4	Programmed cell death 6-interacting protein	0.00205778	21089.1	22074.6	21694.1	21346.3	18454	20427.1	18979.5	19325.6	20723.8	20030.7	22125.6	22983.3	17304.5	22464.6	18177.3	17858.5	19669.1	18952.9	18475	26227.6	26891.2	18256.5	17570.7	20596.1	18733.2	19234	16785.6	18703.1	21668.8	21075.5	18982	18863.5	20075.4	20207.5	18066.2	20302.2	19771.2	13962.6	21201.3	14270.8	24891.7	19557.5	22772.6	18675.4	21832.2	19666.9
NUDCD2	Q8WVJ2	NudC domain-containing protein 2	0.0044942	17598.1	5046.11	Filtered	12672.6	11084.6	12656.6	8133.8	9633.15	16863.7	11543.2	15970.4	17633.7	16767.6	6496.92	13703.9	6618.95	15926.8	Filtered	5964.51	4100.15	13469.5	Filtered	7241.69	13834.5	3790.43	10331.7	15982.1	6982.07	21582.9	14158.2	12381.5	6634.37	4599.91	9333.68	2401.73	13651.1	Filtered	Filtered	11167.1	11109	Filtered	Filtered	9363.81	13790.7	13790.9	17838.9
SCFD1	Q8WVM8	Sec1 family domain-containing protein 1	0.00105443	35012	34610.2	Filtered	44501.9	38618.2	37066.1	34701	36047.4	Filtered	Filtered	48936.4	40161.8	34374.1	40085.4	52321.4	Filtered	40544.2	Filtered	36006.8	29938.8	52102.2	31187.1	42163.3	45899.6	49819.3	38236.4	30664.3	Filtered	52065.3	47186.7	36882.5	45238.6	Filtered	40107.7	37774.9	33956.2	32621.3	32187.8	29894.1	Filtered	21069.5	25905	Filtered	41931.1	56163.8	57271.4
LZIC	Q8WZA0	Protein LZIC	0.00225373	38096.9	41522.6	47293.6	48065.6	36329.1	51775.6	35174.7	49214.7	54484.9	54041.7	66009.8	51851.7	48557.5	44195.8	79528.3	33811	88931.8	81336.1	46583.3	47852.7	80793.8	30351.5	30987.9	71791.7	32116.8	45492.7	27442.9	30969.5	36753.2	48578.3	42237.6	43723	41318.5	29350.7	32986.2	32938.2	39876.8	11983.4	51019.2	48078.9	41445.1	39504	90990.4	44452.2	43810.3	31443.1
IRGQ	Q8WZA9	Immunity-related GTPase family Q protein	0.00586739	10603.3	7151.73	4905.32	4149.09	8875.28	7087.73	4442.77	Filtered	7953.79	10000.1	4155.92	6544.04	4345.3	7265.43	6525.37	5935.26	Filtered	Filtered	3780.61	7736.38	5358.39	7176.95	2286.44	6602.28	1634.79	4124.6	2123.71	4667.89	64.5735	Filtered	6368.86	3840.2	4846.55	5914.3	4564.72	3715.27	4731.6	5160.86	Filtered	5238.85	4649.19	2436.92	Filtered	4560.63	Filtered	7594.41
PSMF1	Q92530	Proteasome inhibitor PI31 subunit	0.000550759	113046	141065	135227	114896	109997	115129	127937	126948	132198	155888	236182	136917	105938	141362	127265	122971	131864	181222	114487	115836	127196	109374	86548.1	119524	128980	106498	88860.8	117707	150671	147665	107113	108422	124546	125877	138678	150480	123143	262474	116110	130626	87977	88869.1	132938	113529	127045	135500
LPIN2	Q92539	Phosphatidate phosphatase LPIN2	0.00269409	Filtered	Filtered	Filtered	Filtered	Filtered	Filtered	Filtered	Filtered	Filtered	Filtered	Filtered	3261.43	Filtered	Filtered	Filtered	Filtered	Filtered	Filtered	Filtered	Filtered	Filtered	Filtered	5583.15	Filtered	6761.45	Filtered	6070.67	Filtered	2986.09	Filtered	Filtered	8799.82	Filtered	7010.09	Filtered	Filtered	8490.26	Filtered	Filtered	7957.82	Filtered	4134.24	Filtered	Filtered	Filtered	Filtered
HSPH1	Q92598	Heat shock protein 105 kDa	0.00416393	9701.22	6630.91	Filtered	Filtered	Filtered	Filtered	Filtered	Filtered	10098.3	13388	Filtered	6226.62	Filtered	4173.88	Filtered	Filtered	Filtered	Filtered	Filtered	Filtered	13186.8	Filtered	10520.2	10516	6512.5	Filtered	9428.45	Filtered	Filtered	Filtered	11710.4	6763.96	Filtered	7489.78	Filtered	Filtered	Filtered	Filtered	Filtered	Filtered	11507.3	6242.19	12822.6	Filtered	Filtered	Filtered
STAM	Q92783	Signal transducing adapter molecule 1	0.00943446	Filtered	Filtered	Filtered	Filtered	Filtered	4966.51	3366.9	Filtered	Filtered	Filtered	Filtered	Filtered	4312.16	Filtered	Filtered	3916.99	Filtered	Filtered	6617.45	4602.11	Filtered	5310.1	8456.5	6119.11	6566.47	Filtered	5270.6	Filtered	5342.82	Filtered	10994	7677.65	Filtered	13239.3	4010.43	5183.87	7277.17	Filtered	Filtered	Filtered	4875.86	8530.5	4502.61	Filtered	5141.54	Filtered
HPS1	Q92902	Hermansky-Pudlak syndrome 1 protein	0.000489334	258840848	378971424	487154016	560671360	464324928	960243392	455206688	198506384	187435152	131736352	776162112	146147616	813582848	960116224	1310709248	2790066432	2012599424	394687872	3455678976	689426432	827838464	1135097216	7921789	649659072	21245156	3663011840	42070204	1710300288	34781128	6321115648	1552811520	13715519	5633512960	1158365056	2514761728	1414846848	2924252416	324522624	5243943936	7988704256	300906432	44383952	146508704	1724380544	2677165056	1639910016
COPS5	Q92905	COP9 signalosome complex subunit 5	0.00239655	18582.1	17161.7	14200.4	14484.8	13086.1	14116.2	18531.6	17325	12486.7	18223.2	11577.3	20467.3	15074.8	15358	15709.4	14306	18357.7	16281.4	16050.8	13700.4	13898.5	15533.2	12444.3	9725.24	11800.3	19395	12700.2	19886.3	9963.07	15149.6	11511.9	14069.8	13971.8	15601.1	18643.3	14385.5	13605	15175.5	13613.8	14262.7	10982.5	10516.7	19977.2	17464.8	14256.9	15928.4
RAB8B	Q92930	Ras-related protein Rab-8B	0.00731526	8584.37	6855.91	13690	Filtered	8742.17	12166.2	12212.1	19865.4	11581.3	Filtered	Filtered	9689.42	19501.8	13792.9	20706.8	Filtered	Filtered	10018.5	16335.2	17095.3	Filtered	22008.3	11721.7	11931.1	11129.9	22488.2	9583.22	16635.9	Filtered	13315.3	16038.4	13709.6	11828.5	9229.5	18484.5	13204.3	16553.5	6197.99	18124.7	20377.8	7592.82	10554	14187.5	11176.5	14060.7	6691.15
TNPO1	Q92973	Transportin-1	0.00409085	Filtered	8619.58	Filtered	5778.93	5837.59	6072.14	6186.31	5465.05	6162.85	5386.39	Filtered	11376.9	5572.69	6281.7	Filtered	Filtered	5214.43	Filtered	6634.61	5943.85	6966.91	399.409	4637.62	9530.36	4675.78	Filtered	7145.6	5881.84	3795.98	8253.63	5437.03	6057.16	9453.12	4982.94	7461.69	11481.3	4380.6	Filtered	4417.13	Filtered	7860.71	8323.97	Filtered	Filtered	8330.1	Filtered
USP9X	Q93008	Probable ubiquitin carboxyl-terminal hydrolase FAF-X	0.00376398	9267.58	14705.7	19270.8	12825.5	7642.24	12063.7	12473.5	11695.1	16216.7	13144.9	18236.1	16117.4	18228.3	17723.8	17835.8	17081.6	25094.8	17348.1	20706.4	17340.6	19591.4	17995.5	9568.08	16735.4	10156.3	12007.8	9352.68	20346.4	8203.56	20639	21969.4	9202.79	27954.6	27725.5	23034.2	27716.2	21720.5	5791.49	24303.1	21609	11652.6	10645.6	3064.22	22437.9	23163.1	22628.4
CUL5	Q93034	Cullin-5	0.00492671	Filtered	3516.79	Filtered	Filtered	Filtered	4826	Filtered	Filtered	Filtered	Filtered	Filtered	12802.9	Filtered	Filtered	Filtered	Filtered	Filtered	Filtered	Filtered	Filtered	Filtered	8981.42	7375.77	Filtered	6566.82	Filtered	6904.4	Filtered	9825.38	Filtered	Filtered	6414.53	Filtered	Filtered	Filtered	Filtered	Filtered	8165.74	Filtered	Filtered	Filtered	Filtered	Filtered	Filtered	1966.44	Filtered
WBP2	Q969T9	WW domain-binding protein 2	0.00976549	Filtered	Filtered	10489.5	7479.01	Filtered	8070.77	Filtered	6426.81	7185.47	11571.9	Filtered	Filtered	9999.54	5411.48	8632.02	7305.59	7430.21	Filtered	8622.03	Filtered	13345.5	11433.7	Filtered	11423.9	Filtered	10262.5	Filtered	11775.1	Filtered	13635.1	9672.68	Filtered	Filtered	15209	10256.3	21720	14746.2	Filtered	11139.8	12673.5	Filtered	4709.08	Filtered	Filtered	13279.2	9843.96
RPE	Q96AT9	Ribulose-phosphate 3-epimerase	0.00303939	85023.9	33397	51655	59857.7	70397.5	70954.6	29542.3	67920.6	70124.9	65452.4	Filtered	51443	34327.2	32810.7	27635	69964.8	32108.8	Filtered	52231.2	65870	65953.8	41467.8	27240.4	33056.1	26994.8	25650.4	29341.8	28072.1	1113.27	34625.1	34556.7	27136.9	47690	25881.6	29317.8	32597.8	26432.9	4029.98	32609.4	25265.5	51554.4	27225.7	85286.8	32003.2	29190.1	51168.1
AIDA	Q96BJ3	Axin interactor, dorsalization-associated protein	0.00507459	Filtered	Filtered	Filtered	Filtered	Filtered	Filtered	Filtered	Filtered	Filtered	Filtered	Filtered	Filtered	Filtered	Filtered	Filtered	Filtered	Filtered	Filtered	Filtered	Filtered	Filtered	Filtered	15654.7	Filtered	12777.8	Filtered	10680.7	Filtered	Filtered	7033.86	107900	14407.7	Filtered	174809	Filtered	Filtered	Filtered	12593.8	Filtered	Filtered	Filtered	13246.9	Filtered	Filtered	Filtered	Filtered
ISOC1	Q96CN7	Isochorismatase domain-containing protein 1	0.00843564	Filtered	Filtered	Filtered	Filtered	Filtered	Filtered	Filtered	Filtered	Filtered	Filtered	1690.59	Filtered	Filtered	Filtered	Filtered	Filtered	Filtered	Filtered	Filtered	Filtered	Filtered	Filtered	Filtered	Filtered	Filtered	Filtered	Filtered	Filtered	Filtered	Filtered	1983.87	Filtered	4064.58	2417.18	9067.84	Filtered	3271.55	Filtered	2862.85	Filtered	Filtered	2062.87	Filtered	1708.78	3106.69	2086.19
AP2M1	Q96CW1	AP-2 complex subunit mu	0.00492485	Filtered	Filtered	Filtered	Filtered	7277.9	Filtered	8096.82	Filtered	Filtered	Filtered	Filtered	Filtered	6174.9	Filtered	Filtered	Filtered	Filtered	Filtered	Filtered	Filtered	Filtered	Filtered	1240.61	Filtered	16589.4	Filtered	7788	Filtered	Filtered	Filtered	12357.2	5263.12	Filtered	Filtered	9545.12	Filtered	11862.7	17635.6	4006.05	Filtered	Filtered	6804.09	Filtered	Filtered	9530.73	Filtered
CMBL	Q96DG6	Carboxymethylenebutenolidase homolog	0.0023823	10033.4	17897.6	13995.3	12381.8	12886.3	13531.5	7513.29	9558.03	12097.9	11770.1	Filtered	11914.8	14270.1	13973.7	15052.4	13857.8	11447.4	9526.21	10266.7	14961.1	11406.1	12709.4	14426.2	15916.8	7861.14	16842.6	9395.47	13014.4	10406.5	27677.4	10180.1	8555.76	15154.9	13869.9	16999.8	12878.9	16023.7	20917.7	17394.6	15779.6	19661.4	15201.1	19501.9	13573.5	17633.6	21102.6
CNRIP1	Q96F85	CB1 cannabinoid receptor-interacting protein 1	0.00504216	24576.6	42118.3	25858.3	11992.6	36660.2	12454.7	21289.6	Filtered	10395.2	Filtered	Filtered	17449.9	40124.4	31291.7	31099.6	7065.38	21579.4	Filtered	21831.3	14743.8	24007.4	37887.9	37982.9	Filtered	33600.1	Filtered	26484.4	20261.7	Filtered	23326.3	18311.6	36959	29149.9	28366.7	27961.4	12419.9	Filtered	21751.3	6769.51	Filtered	Filtered	Filtered	63705	Filtered	Filtered	Filtered
DYNLL2	Q96FJ2	Dynein light chain 2, cytoplasmic	0.00286662	7512.96	2767.11	8505.74	7121.3	5772.16	7350.08	7728.12	8350.93	7398.56	7283.19	6802.74	2438.16	7345.27	5847.36	5577.39	7190.72	3008.11	4221.97	8489.89	8142.85	6026.79	Filtered	Filtered	5913.06	Filtered	2618.01	3825.56	3819.89	5449.87	4458.39	6239.36	Filtered	8941.73	3465.28	Filtered	8811.29	3849.11	Filtered	5355.92	Filtered	11819.4	4963.64	8835.87	2836.2	3635.52	Filtered
OTUB1	Q96FW1	Ubiquitin thioesterase OTUB1	0.000933047	12131.2	11508	11112	10083.3	11577.9	10676	10997.6	12241.9	14110.5	13364.1	10111.4	13074.6	9399.97	12123.5	13355.4	10526.1	15828.6	21343.6	11509.9	13090	13046	16989.6	14570.5	10937.2	27322	10276.8	13194.4	10434	17533.2	17636.5	12227.1	13796.3	13611.8	12431.5	14081.1	17248.7	14639.8	21444.5	13057.9	14516.9	12081.7	17328.3	19088	14067.4	13521.8	11680.7
PGM2	Q96G03	Phosphoglucomutase-2	0.000340232	77423.5	82003.7	100887	95534.8	98452.4	67620.2	78892.2	79698.9	107044	105144	63205.3	69424.5	50570.2	54660.4	70122.5	63646.2	75578.2	71594.1	84306.1	75944.7	65183.5	47381.3	30242.8	75882.4	59155.7	78624	57023	89946.6	77591.7	86656.9	68856.6	61939.2	53501.2	70932.3	90915.4	75716.9	61965.2	188360	87947.1	104366	52296.6	37080.7	69194.3	80396.2	74434.2	74864.8
PDXP	Q96GD0	Pyridoxal phosphate phosphatase	0.00260229	32904.7	38646.6	32014.2	30027.5	33555.2	30968.4	34041.4	34858.1	35063	32395	32885.8	35815.1	32491.3	40482.3	37301.7	34619.3	36006.4	34499	34595.8	32682.6	31822.6	34022.5	34848.7	28192.7	38006.3	27926.8	36114.1	33332.6	23527.3	39225.4	30201.1	33019.6	28942.7	33176	32706.2	32467.3	30562.8	56623.6	32524.6	36801	31554.2	39568.5	34211.5	36251.1	33647.7	30441.2
DCUN1D1	Q96GG9	DCN1-like protein 1	0.000728302	26927	24633.5	29923.8	23915.5	21674.3	24505.3	25081.6	22737.6	22052.4	29225.8	21201.9	22371.7	22813.3	30266.5	25172.7	24549.1	24087.4	36450.1	22380.8	27083.4	25313.6	25601.6	23222.5	20453.9	26396.5	27668.8	21002.3	28537.6	24461.3	27533.8	24343.4	26224.1	24593	25994.9	28885.6	27975.1	25671	Filtered	28506.8	28119	14833.9	22063.8	30552.4	27503.6	27742.9	28785.9
ZC3HAV1L	Q96H79	Zinc finger CCCH-type antiviral protein 1-like	0.0060011	Filtered	Filtered	Filtered	Filtered	Filtered	Filtered	Filtered	Filtered	Filtered	Filtered	6.22422	Filtered	Filtered	Filtered	Filtered	Filtered	Filtered	Filtered	Filtered	Filtered	Filtered	Filtered	Filtered	Filtered	Filtered	Filtered	Filtered	Filtered	87.823	Filtered	Filtered	Filtered	Filtered	Filtered	Filtered	Filtered	Filtered	Filtered	Filtered	Filtered	Filtered	Filtered	Filtered	Filtered	Filtered	Filtered
GMPPA	Q96IJ6	Mannose-1-phosphate guanyltransferase alpha	0.0028754	Filtered	6125.81	Filtered	2784.76	8350.41	8056.64	6170.44	Filtered	5813.65	7941.81	Filtered	3452.86	Filtered	Filtered	Filtered	Filtered	Filtered	Filtered	6577.68	4723.93	Filtered	4782.43	3252.07	6580.23	3678.59	Filtered	2378.47	Filtered	6214.09	Filtered	5142.07	3581.31	2038.4	4164.3	Filtered	6078.69	Filtered	6088.17	Filtered	Filtered	Filtered	4812.87	Filtered	6524.03	8191.78	8555.77
ABHD14B	Q96IU4	Protein ABHD14B	0.00127959	29783	19255.6	19873.1	21021.9	30817.5	32165.8	28866.7	22810.4	22653.4	25795.4	19474.9	25837.9	20882	21618.2	18574.9	29968	18817.4	32157	20598.2	28362.7	23016	22041.2	23710.7	23266.9	16390.7	16373.5	29664.3	21364.4	24534.8	17738.2	21310	20475.3	15411.5	19544.6	29559.4	18496.7	22264.3	33721.6	20650.7	18792.4	37999.4	25487.6	33064.4	19518.6	18185.3	21000.4
AKR1E2	Q96JD6	1,5-anhydro-D-fructose reductase	0.00321583	26861.6	Filtered	14182.8	Filtered	Filtered	Filtered	Filtered	Filtered	27905.6	26066.7	Filtered	27586.6	Filtered	Filtered	Filtered	Filtered	Filtered	18180.2	Filtered	Filtered	Filtered	Filtered	45548.2	Filtered	38449.4	Filtered	40408.7	Filtered	43435.1	Filtered	Filtered	32753.8	Filtered	Filtered	Filtered	Filtered	Filtered	Filtered	Filtered	Filtered	35058.5	30843.8	57427.3	Filtered	Filtered	Filtered
CNDP2	Q96KP4	Cytosolic non-specific dipeptidase	0.0036167	Filtered	Filtered	4797.6	9403.6	12797.9	6947.79	4350.38	11300.2	4426.64	Filtered	11284.7	6549.48	11194.7	2584.25	1797.83	9742.13	16842.6	10482.9	15129.7	12564.3	Filtered	12808.5	5995.86	7803.1	4836.09	12739.7	16152	9232.47	10680.6	12497.2	7978.63	7848	9261.7	13776.6	4355.04	Filtered	8381.87	15812	5450.98	14685.7	16214.8	6580.12	Filtered	Filtered	13472	7231.46
RILP	Q96NA2	Rab-interacting lysosomal protein	0.00395413	Filtered	Filtered	12223	Filtered	Filtered	Filtered	Filtered	Filtered	Filtered	Filtered	Filtered	16442.7	Filtered	Filtered	Filtered	Filtered	Filtered	Filtered	Filtered	Filtered	8752.72	11301	16019.7	14237.1	12982.6	13035.8	13012.1	10324.3	19926.7	15228.5	13016	19489.6	8442.24	19355.4	18470.6	13898.9	12428.9	47194.7	8708.28	14585.3	Filtered	9508.87	Filtered	15796.4	22197.9	17815.5
CLIC6	Q96NY7	Chloride intracellular channel protein 6	0.00730418	8207.84	9053.43	7697.75	7906.69	9133.21	8881.31	8480.23	9847.31	10027.2	9542.56	Filtered	10389	7598.27	15656.9	10664.8	13063.5	Filtered	Filtered	Filtered	17505.8	8578.92	15904	15639.3	8632.13	16029.8	Filtered	13860	Filtered	Filtered	Filtered	9883.39	14475.3	12433.2	Filtered	13578.5	11651.6	8085.93	15351.6	13708.1	Filtered	Filtered	14623.8	14270.5	13161.1	11088.9	Filtered
IPO9	Q96P70	Importin-9	0.000782827	18001.2	22175.6	27699.6	25103.1	21021.7	22308.3	27690.4	23947.7	20344.2	24666.3	25791.8	27172.9	22297.3	22074.4	28965.5	20905.2	24895.9	22642.9	20505.3	19495.6	26019.6	20399.1	24257.3	21329.2	24437.9	21053.1	21934.6	18200.6	33182.1	26193.7	23693.5	24376.6	19295.8	25885.9	23520.3	27169.3	27380.3	21472.3	23275.4	24987	19500.5	20414.5	27118.6	27514.2	29237	26823
ERMAP	Q96PL5	Erythroid membrane-associated protein	0.0032722	17052.6	11912.4	7273.29	10025.1	10451.6	12008	6957.57	13844.1	10390.3	16576.7	4424.2	12446.9	11611.9	17772.2	8450.57	12290.6	Filtered	Filtered	8112.27	17714.6	11454.9	13195.5	14859.8	11931.6	9358.95	9775.14	4730.33	5982.96	6063.48	13442	11166.1	9945.7	9433.67	10552.2	9881.71	13148.2	10459.1	12317.4	17619.6	8293.01	7738.85	15158.9	18336.7	19771.3	12278.7	17188.7
TBCB	Q99426	Tubulin-folding cofactor B	0.0084989	3051.75	Filtered	6011.29	Filtered	Filtered	Filtered	Filtered	Filtered	2006.85	2671.13	Filtered	2858.46	8103.81	Filtered	10022.8	Filtered	Filtered	Filtered	Filtered	Filtered	Filtered	10876.4	Filtered	2148.69	322.542	11697.9	663.95	23136.1	Filtered	39755.3	8798.52	408.747	Filtered	Filtered	16164.6	Filtered	11008.2	Filtered	Filtered	42791.7	Filtered	283.017	Filtered	Filtered	8504.08	20008.9
PSMB7	Q99436	Proteasome subunit beta type-7	0.00461738	49396.6	9325.38	3773.01	29702.8	4762.1	33281	61584.6	16246.3	52164	34936.9	31714.4	69432.1	11758	13272.8	Filtered	Filtered	11975.8	15030.3	41554.8	50038.6	44094.9	Filtered	30322.7	39432.8	25270.7	Filtered	36262.6	11184.2	35963.3	10957.7	38950.8	10965	9571.99	35170.1	35531.7	Filtered	43338.3	13208.2	12061.6	12174.3	99236	5667.92	Filtered	48360	11460.6	9694.44
PSMD1	Q99460	26S proteasome non-ATPase regulatory subunit 1	0.00136382	20359.2	17524	18890.8	18511.3	15017	20669.2	18778.1	14765.4	16956.3	16334.2	22233.1	23039.9	21261.7	13789.8	19548.7	22681.3	21912.7	9962.75	19848.5	12592.8	19780.6	17932.3	15840	21016.7	11747.4	12681	17663.6	22336.1	9583.66	15442.2	19794	13268	20376.4	24570.2	27180.8	17875.2	30897.7	13491	19282.6	18963.2	20356	7394.18	10222	20663.6	24352.5	17871.9
PARK7	Q99497	Protein/nucleic acid deglycase DJ-1	0.000165325	519184	242612	385631	427228	391145	373272	212763	415685	442919	250462	349022	213917	344993	357248	278933	377861	301878	503634	338720	427536	401047	413695	390749	369031	215432	273150	370360	300994	339399	296055	233716	325039	475486	271413	403528	346595	334501	294559	489439	318647	550156	400858	452143	423271	259003	251829
COPS8	Q99627	COP9 signalosome complex subunit 8	0.00269574	32073	44200.6	37491.9	32623.6	30869.2	34831.9	30182.4	33435.4	30476.8	39066.6	29378.8	30982.9	34032.5	41719.4	33896.4	40084.2	39060.9	41623.3	27964.5	42108.4	35397.1	28782.6	30957.4	30775.9	31627.8	32958.7	27591.2	35402.3	43396.6	34228.1	32571.8	31673.8	36586.7	40353	39989.8	33493.2	37853.8	40074.1	39377.5	35785.3	34577.1	33623.7	33556	40167.7	33861.5	36885.8
NAP1L4	Q99733	Nucleosome assembly protein 1-like 4	0.0023895	35008.9	22152.9	32899.1	24093.1	23085.2	32742.9	20156.6	41405.1	20012.5	23922.8	22166.4	25151.8	23003.9	20300.7	34965.3	23322.1	27302.1	31213.5	22590	32149	22707.7	33889.6	17944.5	26277.2	18846.9	28226.5	21900.9	20291.8	16663	37746.8	20953.4	23281.3	27879.5	23309.3	32281.1	35880.8	20476.6	30701.4	21322.9	29749.3	32462.3	14898.5	20470.8	29342	31230.3	27865.4
CCT7	Q99832	T-complex protein 1 subunit eta	0.00185375	6018.87	39826	35194.7	42598.1	39522.1	43569.3	33889.1	25076.6	30035.3	35934.7	43283.6	64822.8	31152.7	66685.7	21888	30084.7	29373.3	40238.6	65247.9	28001.9	30841.6	25950.9	14983.3	50289.1	51908.3	21564.2	56233.9	31199.9	36036.1	46636.1	48340	57524.3	70136.9	75496.8	35567.1	63530	36578.8	47305.3	19763.5	17567.5	71307.1	47402.6	13390.5	33366.8	65230.7	29331.1
WDR77	Q9BQA1	Methylosome protein 50	0.000992841	18782.1	15282.8	13726.7	18233	15084.1	17027.6	22837.6	19479.8	21271.9	17970.7	17880.7	16299.7	17895.4	15792.7	15830.5	19489.7	14397.4	14241.7	14933.4	18055.8	22428.9	18694.7	18042.2	17887.3	17957.4	19734.7	18788.1	16912.5	12874.5	14274.3	16898.3	19437.8	18139.7	22574.9	21930.1	16386.5	20469.9	33032.1	19800.5	19368.6	27071.6	12556.4	15197.7	27556.9	21017.4	20644
TXNDC17	Q9BRA2	Thioredoxin domain-containing protein 17	0.00102914	56686.8	46216.8	46084.2	47074.8	51829.1	55686.5	51535.6	66991	58428.7	51657.6	53075.9	46619.2	44524.3	56634	53494.9	65336.4	56895	67278.9	38004	54793.4	48807.6	46328.2	41794	48640.6	47473.3	52241.1	49996.5	64029.6	55296.3	62815.9	48973.8	41911.9	51426.9	42121.9	54618.8	50367.6	46450.1	47828.5	67011.3	59370.2	64235.3	52388.7	59845	60824.9	42913.1	54040.5
CPPED1	Q9BRF8	Serine/threonine-protein phosphatase CPPED1	0.000590651	9602.53	18054.4	41988.8	16127.1	14853.8	7671.68	27541.5	12238.8	7957.75	21065.2	10548	18696.5	20106.8	18443.3	12319.3	29560	56814.8	27660.5	27451.5	17007.1	15392.6	22995.5	7074.91	26827.5	7702.44	27819.6	17586.9	54366.6	11959.9	69442.3	15435.5	16311.7	21379.4	20709.2	32719.1	22637.6	10669.1	21735	29031.9	72639.1	22967.1	13770.2	17847.2	48591.7	46083.4	57191.7
VPS25	Q9BRG1	Vacuolar protein-sorting-associated protein 25	0.00667564	1983.6	Filtered	Filtered	Filtered	Filtered	Filtered	Filtered	Filtered	Filtered	Filtered	Filtered	3415.35	Filtered	Filtered	Filtered	Filtered	Filtered	Filtered	Filtered	3843.7	Filtered	Filtered	2862.62	Filtered	2689.81	Filtered	1806.97	Filtered	Filtered	Filtered	Filtered	4377.09	4471.48	3500.97	Filtered	Filtered	Filtered	2243.46	Filtered	Filtered	Filtered	3669.52	Filtered	Filtered	2753.34	Filtered
LXN	Q9BS40	Latexin	0.000434878	99691.8	105095	110483	102235	103222	104978	127239	102241	104204	108503	84041	65986.7	79032.2	97738.3	94630.3	93181.7	144722	144874	110521	89861.7	104383	121813	107033	72823.3	95119	119473	103795	121027	152691	129028	105675	103162	92549.4	108372	82315.7	139594	96456.3	94986.2	149142	107788	107023	99436	113194	127771	75268.6	101172
UBAC1	Q9BSL1	Ubiquitin-associated domain-containing protein 1	0.00263757	30544.2	25256.3	45728.6	40604.8	24815.1	27545.5	23449.9	29194.6	41434.5	31894	37397.8	38002.6	29665.4	30847.6	35649.8	34880.3	33363.5	35803.6	29756.7	31122.1	37625.6	45991.8	34725	32999.8	33833.7	37941	26548.8	32462.2	26797.7	40692.9	33658.5	36306.2	48506.6	52419.5	43103.3	44801.5	40832.1	23517.2	36031.5	36616.6	26981.7	28898.7	58275.9	36287.8	46735	40598.3
PSMG3	Q9BT73	Proteasome assembly chaperone 3	0.00455076	9932.9	11357.8	Filtered	8944.83	9790.22	Filtered	11018.6	18268.6	9155.99	13407.3	Filtered	11093.4	Filtered	8325.6	Filtered	9655.29	6861.99	Filtered	10289.3	Filtered	13018.2	Filtered	Filtered	Filtered	3020.04	9556	5836.4	8608.03	5801.17	4579.73	8571.41	Filtered	8131.86	8805.81	9659.56	Filtered	6497.49	8977.13	12029	7846.54	4999.11	13018.9	Filtered	8111.87	7443.11	9143.93
COPS4	Q9BT78	COP9 signalosome complex subunit 4	0.00303939	28081.1	23177.6	27571.6	22730.7	19940.3	24846.7	21819.5	24447.5	16457.1	26578.3	19965.6	23973.8	24547.8	28101.8	25359.6	24818.3	28235.8	57146.1	24608.7	28224.8	25728	32837.7	26630.5	22384.8	27461.1	27034	29957	25082.7	25437	27075.4	24820.3	23677.2	27693.7	25886.2	28882.8	23221.8	25700.1	38362.3	24136.8	28882.2	34099.7	28057.7	26111.2	27828.5	25196.5	24848.5
URM1	Q9BTM9	Ubiquitin-related modifier 1	0.00421368	17928.9	14855.3	10226.3	15740.3	16678.9	21288.7	10191.2	14221	10396.4	24931	17831.7	16300.8	17976.6	20227.6	18256.1	17300.2	23884.5	Filtered	19495.8	17928.5	20397.2	16839.9	Filtered	16261.6	35042.8	18251.5	22742.3	17690	Filtered	20582.5	16012.3	Filtered	13539.9	14910.4	14910	16616.1	17670	15151.3	14735.3	22103.1	8317.43	Filtered	13639.7	20741.2	17022.6	23710.9
MRI1	Q9BV20	Methylthioribose-1-phosphate isomerase	0.00289071	5517.17	4758.23	3621.7	2864.9	6284.11	6558.48	4513.7	4109.26	3028.02	6741.29	9586.64	4060.4	4640.34	6007.56	4837.34	3114.61	4470.42	4445.22	3015.13	4264.46	3240.11	3805.83	5325.43	4619.79	6612.84	2966.38	6645.05	2943.89	4234.19	6589.12	6013.73	6603.06	2970.59	3731.4	5266.73	3915.51	3321.47	Filtered	4080.71	5248.69	4916.01	4865.4	11174.4	3871.94	4799.23	3230.91
DUSP23	Q9BVJ7	Dual specificity protein phosphatase 23	0.00741449	2034.83	2144.29	2399.6	2722.88	2233.33	3456.69	2048.94	Filtered	2975.88	2246.57	Filtered	Filtered	Filtered	Filtered	2292.04	1781.68	2785.68	Filtered	3145.94	2825.38	2489.27	2915.13	2339.73	2724.77	3334.14	Filtered	Filtered	3383.48	Filtered	Filtered	3178.38	2272.53	3098.13	3399.49	Filtered	Filtered	2170.89	Filtered	2864.27	2294.37	Filtered	Filtered	1786.63	Filtered	Filtered	6605.53
ACAT2	Q9BWD1	Acetyl-CoA acetyltransferase, cytosolic	0.000374277	55479.7	55954.6	40384.1	49286.7	35384.7	49772.7	45068.9	54419.1	50552.3	44764.1	56143.6	32115.3	35919.7	36411.4	50184.7	34811.6	40935.3	68099.6	31385.1	37588.3	50645.3	37941	42836.5	48491.5	46113.4	43571.2	37749	32398.1	60881.8	55526.3	35785.8	39447.4	38547.9	31331.4	44875.7	34149.5	35281.9	48681.3	44311.8	41430.1	41066.7	37226.7	65522.1	56344.7	48227.8	45211.6
CHMP4A	Q9BY43	Charged multivesicular body protein 4a	0.00334146	15933.3	15719.2	12263.3	11950.7	12624.6	16972.1	10259.9	14279.4	11343	12945.4	20878.6	15588.4	11936.9	14404.2	Filtered	16898.8	15243.8	16826.7	19409.1	10140.4	23524.9	12612.7	19935.7	10534.9	17049.3	17928.9	14454.7	11481.4	Filtered	19340.7	16788	16670.8	24777.1	16990.7	10879.5	18073.6	17705.6	24393.3	24448.8	21920.7	12135.2	10977.7	Filtered	15667.8	20671.1	17864.6
SRXN1	Q9BYN0	Sulfiredoxin-1	0.0055573	Filtered	7074.87	1529.45	3109.17	Filtered	1319.25	5922.2	Filtered	5681.93	6035.48	8263.32	6628.8	5283.75	9739.55	5396.25	6324.95	Filtered	Filtered	Filtered	6244.11	7979.3	4124.69	5439.06	6818.72	5222.39	Filtered	3497.94	Filtered	Filtered	Filtered	Filtered	3240.72	Filtered	6523.2	Filtered	4479.91	6022.22	Filtered	Filtered	Filtered	Filtered	2230.54	Filtered	Filtered	Filtered	11239
UBE2O	Q9C0C9	(E3-independent) E2 ubiquitin-conjugating enzyme	0.00219383	23730.4	13202.3	20814.4	19639.8	19463.4	19321.8	13262.3	21413.5	16681.5	19331.2	21679.8	20485	22359.2	19620.3	18375.2	20063	18162.7	16460.5	18053.1	11258	14273.6	20146.2	21362.6	15086	18499.8	22745.8	19887.4	45279	13192.7	17251.3	21163.3	24423.2	13498.9	26541.9	13996.6	20985.1	19191.3	17313.5	15777.4	21868.7	3903.4	110756	26835.6	20947	22160.3	21959.2
XPO4	Q9C0E2	Exportin-4	0.00516259	Filtered	2573.6	3256.86	2981.96	Filtered	2399.17	2334.39	Filtered	Filtered	2017.45	3870.97	2006.43	4760.83	4649.5	5693.9	4198.96	6846.6	Filtered	7400.63	2468.8	4229.02	3914.05	1503.15	2306.98	2029.39	8217.33	1584.06	8833.07	Filtered	10450	5522.13	1648.45	Filtered	9999.44	14279.5	10359.5	9529.18	Filtered	9216.86	13808	1200.04	1974.55	Filtered	Filtered	6924.54	8059.84
C20orf27	Q9GZN8	UPF0687 protein C20orf27	0.00528061	6840.84	19245.6	12500.2	12864.8	30050	35044.7	22790.2	16362.4	11699.9	18511.8	Filtered	14924	17452.3	24983.6	19935.6	22039.7	30704.6	1095.53	22052.3	37951.2	19859	12891.8	23078.3	26001.9	24110	60133.3	22343.4	29894.8	55413.1	18116.1	12490.1	26958.5	17701.6	38852.7	49805.7	21340.1	26086.6	12182.4	47086.7	69698.5	Filtered	19573	23344.6	11131.6	43999.5	24996.9
PITHD1	Q9GZP4	PITH domain-containing protein 1	0.00160985	27713.5	17040.5	14671.5	20035.2	11714.7	16181.2	16252.4	17911.8	31268.1	27708.4	23943.2	19902.2	23025	10209.7	21518.5	21317.8	47123.6	13516.4	23240.5	15929.9	17235.4	24620.1	12370.1	19713.8	22008	46228.3	7688.94	58119.1	30065.8	63487.6	25481.9	11350.9	17461.7	22374.5	32302.1	32565.3	28499.1	24670	40190.1	78816.7	43410.9	21475.6	15735.1	57490.3	21688	34374.5
NIF3L1	Q9GZT8	NIF3-like protein 1	0.0032722	18507.5	15470.5	16014.9	24640.3	18580.5	17512.4	18085.4	17235.7	16713.7	16525.4	29765	13559.2	16779.3	14911.1	14826.9	17439.4	17589.2	23609.9	18180.8	18960.1	17837.5	18222.6	21621.9	18530.4	22362.5	11557.2	24340.5	18688.1	24202	21682.4	14847.6	21123.2	19225.5	19751.9	21272.4	15762.4	20437.1	25018.5	19755.7	15653.2	18993.7	21870.3	21188.8	19375.2	18850.5	19825.7
UBA5	Q9GZZ9	Ubiquitin-like modifier-activating enzyme 5	0.00614737	2900.95	5046.95	7455.46	4482.08	5135.83	4535.04	4441.47	4786.69	4794.49	3467.75	18154.7	3116.45	13052.4	7058.62	9203	7150.54	14292.3	13916.2	16188.2	4442.3	6131.92	27401.9	4912.94	8127.99	3004.42	32019.9	6132.47	28051.2	Filtered	31641.3	12802	Filtered	11727.2	20723	30572	13929.2	19770.6	Filtered	20157.3	42202.8	1124.81	6183.41	Filtered	17791.8	17153.5	19930.8
PCBD2	Q9H0N5	Pterin-4-alpha-carbinolamine dehydratase 2	0.00304476	2099.43	21333.9	2663.61	3474.7	3265.49	2736.41	19596	2442.27	22738.4	12877	3877.64	20049	2383.87	3692.66	3933.74	2908.16	Filtered	Filtered	2704.57	Filtered	3088.65	3819.61	12557.8	2404.89	13590.3	2903.31	10915.9	3889.72	Filtered	6947.92	2369.53	10249.6	3529.83	3076.96	3706.21	3545.51	3095.22	Filtered	3313.05	Filtered	3384.88	16837.9	Filtered	4772.82	2987.58	3339.64
NT5C3A	Q9H0P0	Cytosolic 5'-nucleotidase 3A	0.0039235	Filtered	11051.5	9115.68	4718.85	5166.23	9451.73	Filtered	6056.4	Filtered	Filtered	Filtered	9173.08	8251.18	11799.6	6557.68	9234.47	8394.06	8141.37	12015.7	Filtered	Filtered	13339.6	8227.4	Filtered	7049.02	Filtered	7466.47	Filtered	12723.8	Filtered	Filtered	9176.47	6793.23	13208.2	Filtered	10507.5	11030.5	6986.55	Filtered	Filtered	Filtered	19415	3608.26	Filtered	14321.6	Filtered
HDHD2	Q9H0R4	Haloacid dehalogenase-like hydrolase domain-containing protein 2	0.00205778	Filtered	5563.08	4909.09	Filtered	3185.84	Filtered	3832.83	4540.54	Filtered	Filtered	Filtered	Filtered	6430.31	3540.4	2790.38	4806.08	6424.28	Filtered	5295.93	7848.68	4481.94	Filtered	5115.1	3179.1	8001.55	Filtered	6307.47	4697.28	11174.1	10279.1	4452.74	4827.39	4408.62	4902.21	4036	5060.69	4034.31	5512.28	5613.94	3042.34	5841.86	5841.89	7720.47	10708.4	5006.55	Filtered
RAB1B	Q9H0U4	Ras-related protein Rab-1B	0.000361108	6378.04	8778.05	6955.22	5988.29	4906.62	5383.75	6583.2	6546.73	5913.15	10300.9	4118.87	8032.13	6965.19	10471.6	6341.01	7219.4	8301.89	Filtered	7320.07	8333.97	8935.74	7136.69	7338.74	5060.5	4699.75	6863.17	6353.78	8661.83	18950.1	5838.8	8271.81	5348.28	8140.01	8088.77	6427.9	6443.71	4667.57	5120.01	6399.69	5384.52	12290.1	6627.98	8580.28	4568.32	6425.2	6421.46
SH3BGRL3	Q9H299	SH3 domain-binding glutamic acid-rich-like protein 3	0.000721887	66342.3	86370.1	64973.3	44910.2	42109.5	62795.4	46871.3	51439.1	66987.9	62361	87786.5	71749.3	32137.8	57091.7	32250.9	97610.6	95353.3	72985.7	28225.1	97775.8	111220	22163	30315.4	43140.8	24007.9	43125.9	31656.8	47010.9	57009.6	56855.9	45988	25319.7	70059	31148.9	58733	49092.4	38298.7	44341.7	88945.7	85942.6	134811	32627.9	66811.9	43849.5	30942.6	38232.5
PPIL3	Q9H2H8	Peptidyl-prolyl cis-trans isomerase-like 3	0.00499039	12001.8	8294.63	Filtered	3201.89	10339.1	12347.7	Filtered	11063.7	12973.8	11317.4	13698.3	8789.18	14321.3	14703.3	16525.6	11140.9	12052.5	Filtered	Filtered	13570.7	12571.7	7924.33	9788.35	11736.8	5597.32	9354.2	5241.06	15903	14243.7	11289.8	8631.69	5884.44	14971.3	7582.49	8460.9	8608.61	9557.64	2498.73	16580.9	17950.5	11293	8987.78	12119.3	10435.1	10006.6	9731.49
BOLA2	Q9H3K6	BolA-like protein 2	0.000306968	82983.2	72531.9	70453	61582	74440.6	54125	47779.3	67348.1	62403.7	91070.3	85958.8	76422.9	64139.3	72698.6	64631.4	88348	67125.7	Filtered	66385.7	69522.5	61686.4	66109.9	25616.1	60675.7	45813.9	68829.8	37568.8	88072.4	92803	97611.5	77139	45528.1	76606.4	66360.4	67799.1	74567.7	76851.8	35427.4	73550.3	84253.9	67090.8	85601.5	81636.3	65622.4	60366.5	87102.8
FN3K	Q9H479	Fructosamine-3-kinase	0.00160562	16511.8	32484.9	38355.3	5520.81	38496.6	29280.4	20112.6	25766.3	21026.5	24153	20838.4	32255.9	42119.2	30735.2	38049.1	33641.7	19360.4	46079.9	48693	9111.56	21033.2	19225.2	13643.2	16573.7	10717.7	44901.3	16366.3	60999.2	24078.7	29088.4	37415.2	10959	34530.9	34351.2	45317.6	43373.3	46465.9	14834.7	22232.8	35436	19108	8154.29	33968.9	31394.8	33928.6	58990.1
WNK1	Q9H4A3	Serine/threonine-protein kinase WNK1	0.00546241	3410.14	7287.2	6776.79	5756.41	5047.32	5969.69	3813.23	4854.85	4027.97	2563.08	Filtered	4665.91	6196.26	5605.64	4206.49	6806.34	4950.33	472230	8063.26	5105.23	5847.38	Filtered	4047.83	4178.59	5581.18	4485.24	4387.51	5693.66	1840.23	3868.97	4232.65	7970.9	4904.83	4046.81	4481.05	7038.88	4622.13	6740.85	6093.36	5328.3	Filtered	3235.66	Filtered	Filtered	4678.83	5369.38
RNPEP	Q9H4A4	Aminopeptidase B	0.00375107	2173.41	6143.35	6031.09	6160.45	4610.76	3813.8	2895.45	5173.88	3100.73	Filtered	24532.9	4612.58	6178.78	7153.18	10083	8565.18	12649.7	9334.4	11324.8	3757.58	5424.8	4372.93	2804.34	5013.97	3301.96	5785.89	3775.17	5027.26	4369.03	10399.4	5955.23	2667.84	8649.48	8180.01	12263	3176.7	8964.35	5666.57	8075.99	6101.57	3722.67	4008	Filtered	9521.82	10879.3	5453.11
GLIPR2	Q9H4G4	Golgi-associated plant pathogenesis-related protein 1	0.0015782	16216.8	18457.2	20469	18062.9	28973.1	24756.6	11177.1	20844.3	20085.3	18028.5	30500.6	20204.7	44617.9	19672.9	27758.7	36591.9	47583.9	15333.4	44359.5	13907.4	26517.1	58605.7	11551.1	31059.5	13111.1	203820	11229.6	162558	20011.1	111389	49505.6	9716.09	75357.2	81974.7	115254	44095	93662.6	13382.9	110578	299316	3836.99	10602.2	19926.6	70445.8	50518.7	112081
EHD1	Q9H4M9	EH domain-containing protein 1	0.00691077	4398.09	Filtered	Filtered	Filtered	Filtered	Filtered	Filtered	Filtered	Filtered	Filtered	Filtered	11777	Filtered	5175.23	Filtered	6117.78	6072.63	Filtered	5324.69	Filtered	Filtered	Filtered	2611.79	Filtered	3003.6	Filtered	Filtered	Filtered	Filtered	4987.92	3071.37	6825.93	Filtered	11096.8	Filtered	Filtered	Filtered	9352.3	Filtered	Filtered	Filtered	25668.7	Filtered	Filtered	5513.9	4551.81
CIAO2A	Q9H5X1	Cytosolic iron-sulfur assembly component 2A	0.00524225	15423.7	7994.74	2538.09	6727.87	6826.47	6692.06	5913.54	5540.34	10363.5	7650.43	Filtered	7023.12	Filtered	2787.28	Filtered	Filtered	Filtered	Filtered	Filtered	5803.29	Filtered	Filtered	Filtered	2011.27	Filtered	Filtered	4793.08	Filtered	5147.92	Filtered	Filtered	Filtered	Filtered	Filtered	Filtered	Filtered	Filtered	Filtered	Filtered	Filtered	7181.23	4632.06	3251.47	Filtered	Filtered	Filtered
METTL7A	Q9H8H3	Methyltransferase-like protein 7A	0.00492671	7022.74	22327.1	Filtered	Filtered	23086.1	9324.18	Filtered	Filtered	18357.1	6162.64	10144.3	7026.85	8216.88	Filtered	Filtered	11034.9	Filtered	Filtered	8302.7	Filtered	8738.92	Filtered	5625.16	9137.46	6497.29	9599.44	Filtered	8627.03	7634.11	Filtered	Filtered	6341.47	6909.25	5399.77	7672.35	Filtered	8217.79	Filtered	Filtered	8336.98	Filtered	4790.71	Filtered	Filtered	Filtered	8388.05
MINDY3	Q9H8M7	Ubiquitin carboxyl-terminal hydrolase MINDY-3	0.00434728	13374.2	10541.6	13617	11364.5	15800.7	11087.5	12872.1	12552.1	15543.9	12328.2	23721.6	13821.6	Filtered	13454.9	12714.5	Filtered	18704.4	Filtered	21232.9	14822.2	14936	8762.81	12808.9	9788.66	11627.7	12455	12389.4	15736	16417	15615.4	13996.4	13001.8	14798.3	15875.9	19929.9	17373.4	13488.2	14994.4	14235.1	15416.3	23470.4	15603.7	12102.5	15795.4	15716.5	11222
COPS7B	Q9H9Q2	COP9 signalosome complex subunit 7b	0.00515139	8464.63	10863.3	11955.9	10700	12424.8	9761.48	10386.6	9965.43	10418.8	10410.8	12121.9	9657.78	12019.9	13918.7	12132.4	12285.3	15355.4	12493.4	11883.9	13766.8	10828.2	20240.5	13236.9	11338.4	11240.9	13354.2	8257.87	13354.8	Filtered	18940.7	12128.8	9597.67	Filtered	13724.5	16001.9	11624.9	12418.5	Filtered	14409.7	15266.3	14711.7	12452.5	8372.62	13901	12111	13641.3
FN3KRP	Q9HA64	Ketosamine-3-kinase	0.00269141	29665.8	23940.3	20710.3	24320.8	26147.8	30923.7	30499.7	35238.9	15028.2	23814	20964.9	33156.1	29019.3	27395.5	39164.3	31648.2	24548.2	63204.8	33978.9	21446.2	27616.3	24160.5	15557.1	18271.4	14627.3	23551.6	16196.9	32234.9	20499.2	23309.9	21957	11994.6	16082.4	19006.3	19163.2	23807.8	23329.2	30890.8	21929.4	25042.5	31144.1	14770.6	45803.4	29370.2	24647.8	27998.3
PPCS	Q9HAB8	Phosphopantothenate--cysteine ligase	0.00335034	Filtered	11826.2	2773.62	Filtered	8007.7	11922.8	9841.04	9053.29	Filtered	3140.78	13000	4686.63	13792.1	12116.5	8561.13	10810.2	14342.8	Filtered	7668.82	Filtered	5611.29	Filtered	6033.47	11066.9	1313.45	9938.75	7655.56	6610.11	1145.52	8377	10189.3	2610.52	13151.9	11994.6	11277.2	10920.1	12511.3	22586.2	11044.3	8437.18	Filtered	4443.55	Filtered	12862.6	8035.08	16960.7
GLOD4	Q9HC38	Glyoxalase domain-containing protein 4	0.00052352	44353.7	44390.8	38838.7	39269.8	52184.9	46648.2	44176.4	44134.7	47725.1	36855.5	33290.5	38901.5	41281.1	44307.8	38840.4	48227.2	50597.3	30278.9	38047.1	47955.5	43548.5	46592.8	40285.5	40375.6	39325.4	39840.1	35937.1	42448.9	44609.7	36122.8	38695.7	35241.2	35991.3	41541.9	45228.7	43594.9	37135.9	21182.3	49035.6	40195.8	40871.4	38661.9	36950.7	41133.6	37247.3	33633
TANC2	Q9HCD6	Protein TANC2	0.00016075	43550928	168336496	278100000	143206720	341962240	292363744	151242176	391268256	137023056	70862600	6.22422	63632720	812690176	756431552	1266887808	1083569664	1335929600	6.22422	859827584	413399936	612413568	252889040	2772663	395013440	3.95476e+06	630884096	2.34148e+06	501865056	6.22422	2549255424	936038016	2534630	773805120	365153280	393901536	949502144	513741920	Filtered	738529984	1324575104	35630588	1.9578e+06	13033844	1366636416	538919168	876113408
ABCB6	Q9NP58	ATP-binding cassette sub-family B member 6, mitochondrial	0.00320575	14517.3	16615.6	15782.9	12911.7	19999.9	17114.8	13752.4	17716.6	13385.4	8956.21	20215.4	9663.45	19209.1	13436.5	22531.2	22908.9	18333.2	33660.4	15580.9	18141.7	12858.4	23565	13758.4	15395.8	11774.6	22859.9	16634.7	20260.7	18365.2	18407.8	17775.6	16645.4	19607.1	13870.2	15527	13382.6	18660.3	7427.67	19875.5	20197.1	Filtered	12784	16331.7	16498.6	Filtered	10916.9
VTA1	Q9NP79	Vacuolar protein sorting-associated protein VTA1 homolog	0.00167778	50131.4	39588.8	35201.7	32250.4	35293.8	33105.9	29592.7	36092.9	40593.2	48697.5	29156	51826.3	26583.9	43174.9	34263.8	49458.4	36122.3	30278.1	29767.1	41540.2	45390.4	24544	22221.5	41489.7	25800.3	36462.6	22425.9	45018	36543	59255.1	29357.1	25460.2	32855.2	43522.6	36557.7	58548.6	42543	33670.8	61449.5	43131.4	37962.6	22037.8	99769.8	64541.6	61582.7	61265.9
RIC8A	Q9NPQ8	Synembryn-A	0.00399971	Filtered	Filtered	Filtered	Filtered	Filtered	Filtered	10411.5	Filtered	Filtered	7288.52	Filtered	Filtered	Filtered	Filtered	Filtered	Filtered	Filtered	Filtered	Filtered	2526.21	6730.07	Filtered	3538.27	1723.78	3538.2	14649.7	Filtered	14591.4	1011.57	Filtered	8504.13	1087.27	Filtered	11556.5	15951.5	Filtered	26508.2	Filtered	14939.1	15463.3	2105.01	711.421	4833.3	9666.29	7952.69	17109.9
XPNPEP3	Q9NQH7	Xaa-Pro aminopeptidase 3	0.000197893	249658	261628	302343	183110	258565	226997	244422	228858	158151	292184	6.22422	293564	228664	250608	275190	347900	202309	174228	285018	260832	231726	220846	144993	250612	142652	220749	131745	229348	86792	256825	237994	205437	264894	228702	168398	337212	279356	44683.4	278331	256239	436660	152683	230850	228933	161440	230272
NIT2	Q9NQR4	Omega-amidase NIT2	0.00227517	6505.98	7532.49	6885.32	8774.91	6709.38	5889.03	6807.05	6807.6	5450.19	3995.98	6415.38	8745.55	7789.38	6694.15	8962.22	8597.88	7818.34	7659.67	6466.64	5966.13	10788.6	8092.66	5237.55	6590.43	8682.13	7527.53	6425.6	5676.29	7578.99	8399.06	6771.54	10313.5	11502.5	10332.2	11215.3	7843.78	8492.46	Filtered	8621.65	6631.81	18208.3	6002.12	5906.85	8688.01	9768.16	8203.92
GPHN	Q9NQX3	Gephyrin	0.00444895	Filtered	Filtered	2673.02	Filtered	Filtered	Filtered	3560.47	Filtered	Filtered	Filtered	Filtered	Filtered	Filtered	Filtered	Filtered	Filtered	Filtered	Filtered	Filtered	2041.73	Filtered	5594.65	4323.74	Filtered	5964.75	4970.38	3986.05	3858.62	5155.56	Filtered	Filtered	4678.13	6240.08	5025.56	5517.97	Filtered	5396.8	3101.98	4585.41	5285.33	Filtered	5888.41	Filtered	Filtered	3107.05	Filtered
NANS	Q9NR45	Sialic acid synthase	0.0023823	20911	18433.4	22160.8	13838.7	19056.5	13750.1	20276.8	20047	19600.7	16851.5	20931.4	15091.3	19872.1	19055.8	21113	21477.4	18463.9	35020.4	18771.8	22900.7	25438.1	19523.1	22096	17396	23911.2	21431.3	22169.2	21005.7	13447.3	25986.3	18848.5	19552.4	20600.9	18834.4	17668.9	19656.3	18544.6	20977.8	22351.8	18722.4	15715.1	26204.1	14750.2	20077.6	20959.2	22544
CTPS2	Q9NRF8	CTP synthase 2	0.00876936	Filtered	9096.5	3528.65	5326.27	6764.78	5132.5	6701.73	21662.9	Filtered	7361.06	15564.3	10220.7	15668	16638.8	14085.5	4334.1	12960.2	Filtered	13177.5	4977.39	2910.94	9533.65	4240.19	5093.38	14230.6	5103.68	Filtered	15053.8	9811.46	6463.05	4934.58	2944.92	9743.34	9863.41	6648.21	Filtered	14873.3	13894.4	Filtered	2429.42	Filtered	8720.66	Filtered	Filtered	7906.6	Filtered
HEBP1	Q9NRV9	Heme-binding protein 1	0.000437194	17961.4	38800.9	30337	16162.7	31950.2	40840.6	20638.7	27688.4	26626.9	26020.6	38733.9	30584.9	50378.9	48563.4	39370.8	36354.7	15218.1	21272.7	58518.6	42709.6	40455.8	49365.3	38085.2	30602.7	45005.6	31606	38290.5	26456.2	14099.9	38276.8	37420.7	36105.4	42961.8	34192.5	32686.8	55220.6	30597	340173	42567.2	48485.1	20156.6	40119	22019.9	22223.2	34984.9	20678.3
RAB6B	Q9NRW1	Ras-related protein Rab-6B	0.00117812	25722	23336.7	31196.4	26636.3	Filtered	35535.7	35445.4	35365.4	52678.8	16447.4	27017.9	17803.7	29752.4	38810.2	24373.3	40322.8	35839.1	28076.1	58564.6	45677.1	Filtered	19596.9	8854.81	45385.3	16942.8	27461.7	17021.1	27068.5	43655.6	Filtered	Filtered	11897.4	25492.1	28611.3	27392.6	32793.3	15344.3	10041.6	25274.5	Filtered	21104.5	34143.9	44824.7	Filtered	43156	Filtered
PHPT1	Q9NRX4	14 kDa phosphohistidine phosphatase	0.00132366	20282.3	16928.9	13384.7	18830.5	17048.9	18162.2	17067.4	15720.3	15832.7	17086.9	18899.3	13362.7	20022.2	18258.7	18877	18978.3	20663.1	18081.7	22401.9	19100.6	17388.8	28284.9	17432.4	15643	15884	21592.8	12959.3	19541.6	14436.4	24185.1	19178.7	11896.3	21625.6	19474	20885.6	20555.4	20354.2	Filtered	20527.4	25909.9	23543.1	15153.5	17970.7	20201.2	20914.8	26362.4
FAM114A2	Q9NRY5	Protein FAM114A2	0.00485014	12639.8	13668.3	9933.29	11927.3	11464.1	10966	11108.2	6972.64	8265.2	4510.23	4274.81	12795.6	6642.67	14044	8097.94	8228.39	8653.77	7921.11	9473.99	13224.4	10628.4	9009.01	9798.6	7078.31	12833.5	3301.09	8878.1	3434.12	6956.66	Filtered	7329.91	9221.46	8455.42	6134.75	5711.46	4528.23	5239.11	Filtered	2796.58	4996.45	9287.16	9325.19	Filtered	5891.59	7198.1	7985.6
LANCL2	Q9NS86	LanC-like protein 2	0.00446842	8461	12095.1	6292.46	9990.81	9353.79	9439.88	12873.9	10058.8	9621.12	11311.1	11189.1	6778.99	9492.75	8819.24	8572.92	9565.06	15966.8	Filtered	9286.06	7805.95	7872.89	13299.5	10594.3	13344.1	13087.6	10993.1	11397	11771.4	13755.4	12458.3	12197.1	10784.6	14348.7	12513	14226.1	10435.7	13276.9	19030.2	15395	14369.4	12612.2	13417.4	19673.1	10489	13631.4	13851.4
ATG3	Q9NT62	Ubiquitin-like-conjugating enzyme ATG3	0.00158836	10001.4	8176.68	11607.4	9463.96	10388.2	13667.3	10119	14633.2	11538.3	12087.4	15970.2	12011.4	13489.7	11273.5	9927.4	11693.5	9495.15	13022.3	19093	14687.6	19454.8	11609.5	14181	13406.9	15285.6	9847.08	12964.9	15652.4	9103.38	11027.1	9035.99	15386.8	3815.34	9399.76	12267.1	24798	12797.3	15218.8	12376.6	10668.4	1832.63	10097	15449.4	11747.5	14466.1	14883.9
OLA1	Q9NTK5	Obg-like ATPase 1	0.00248363	51300.4	25060.5	35216.8	34928.8	41220.6	35724.9	45359.8	37019.2	32593.3	35863.6	11729.1	38321.2	37317.2	34567.4	41367	32406.8	16920	41987.8	34896.3	35017.7	37470	16347.5	39259.7	35957.6	36071.3	42861.2	38891.5	14796.9	27110.9	44932.1	36777.6	38034.9	24504.6	12684.2	49098.6	41000.7	14035.6	13529.2	48655.9	13266.7	50021.3	30354.9	58094.1	22110.4	41537.6	40061
FAM49B	Q9NUQ9	Protein FAM49B	0.0051322	6150.37	6012.74	6617.88	5908.01	5264.37	4487.63	5481.51	24106.1	Filtered	4382	Filtered	7020.82	4442.97	5824.39	5821.47	7795.32	9799.61	9286.4	8862.43	11567.7	5672.51	9464.63	4976.59	4070.18	6468.37	6095.31	23120.5	Filtered	5595.38	4136.01	6963.96	5505.98	6100.16	5799.9	6567.98	7579.71	8598.4	23551.3	2794.37	Filtered	9045.99	6264.38	5756.21	6867.66	3989.5	Filtered
PNPO	Q9NVS9	Pyridoxine-5'-phosphate oxidase	0.00476251	Filtered	Filtered	Filtered	11457	Filtered	Filtered	2055.65	Filtered	Filtered	Filtered	Filtered	8030.93	Filtered	Filtered	13339.5	Filtered	Filtered	Filtered	Filtered	Filtered	16078.6	Filtered	35502.1	2952.77	Filtered	Filtered	Filtered	Filtered	4018.77	1178.49	4876.18	Filtered	18921.9	Filtered	7870.55	24913.6	Filtered	Filtered	Filtered	Filtered	1383.84	Filtered	Filtered	Filtered	9294.28	4985.63
C1orf123	Q9NWV4	UPF0587 protein C1orf123	0.00304476	14413	10770.8	13056	11082.1	11021.3	9762.34	16169.6	10133.3	17543.4	12487.3	4527.29	19292	14566.5	13900.9	18254.4	20375	17469.4	21370.2	17990.3	16071.9	12764.3	9003.65	21766.4	13045.4	22846.4	11586.8	15540.5	8459.83	15237.1	22581.7	15506.3	15051.6	16253.5	11781.8	12819.8	10136.7	13553	9064.27	13464.5	12366.4	14616.3	18270	29094.9	11774.7	12241.5	11406.3
THG1L	Q9NWX6	Probable tRNA(His) guanylyltransferase	0.00511925	28404.6	19046.3	13996.2	25498.4	26124.9	18829.4	13571	24417.2	21028.3	23835.2	14961	20408.3	17435.8	17846.9	11653.8	20660.4	18386.4	18447.5	13629.8	19544.7	21048.6	Filtered	19725.6	22258.6	20500.4	Filtered	34170.8	8060.99	21660.6	16498.2	17570.7	21899.4	14844.1	9011.73	7525.89	14045.7	Filtered	Filtered	13696.3	Filtered	30059	19815.1	26103.3	24370.7	18818.3	16000.6
DPP3	Q9NY33	Dipeptidyl peptidase 3	0.000822267	28514.4	53597.4	41213.2	38502.6	27149.2	44001.3	38345.8	54057.5	46337.5	38794.5	45221	28737.7	71163	36059.8	43539.7	62698	80684.7	83098.6	72192.8	60954.4	63358.3	93264.9	27375.1	48171.6	27847.2	147195	29681.4	132258	48884.4	92197.7	69597.3	38668	85040.9	95532.9	142912	89456.1	134427	39628.8	72385.3	235448	49368	34038.7	32673.2	118355	101465	91616.8
AHSP	Q9NZD4	Alpha-hemoglobin-stabilizing protein	0.000225103	223203	209913	85239.9	131347	240003	299150	109224	178567	Filtered	194530	83026.8	420013	219463	223947	96407.8	248579	253771	185182	373362	301518	216741	157788	153198	109444	157632	139890	172395	282360	104714	124412	309109	95775.2	83039.5	66708.7	73785.7	721440	200658	44858.6	120347	157925	108360	156175	298591	109976	72954.5	226203
VAPA	Q9P0L0	Vesicle-associated membrane protein-associated protein A	0.00864986	Filtered	Filtered	4108.56	Filtered	Filtered	Filtered	5117.49	Filtered	Filtered	Filtered	Filtered	Filtered	5330.78	Filtered	8676.51	Filtered	Filtered	Filtered	3616.28	Filtered	Filtered	Filtered	4258.19	4800.59	2526.24	Filtered	40.0243	Filtered	30.7628	Filtered	5586.74	3529.96	Filtered	Filtered	7009.83	Filtered	Filtered	3761.43	8320.98	Filtered	Filtered	5546.78	Filtered	Filtered	Filtered	Filtered
ABRACL	Q9P1F3	Costars family protein ABRACL	0.00682413	2652.08	3040.3	2830.9	3541.25	2021.42	2511.59	2796.65	2763.3	2482.08	4185.22	3023.6	2691.16	2080.28	3036.55	3741.71	3066.1	4355.43	Filtered	2212.22	1711.05	2355.62	2184.54	2660.35	2512.83	2893.89	4429.05	2449.05	3105.79	Filtered	3726.66	3500.74	2131.85	2885	4427.5	4467.49	2788.01	4283.68	2882.61	3371.95	2849.7	3689.84	1581.26	10350.5	3802.22	5368.92	4453.8
ANKFY1	Q9P2R3	Rabankyrin-5	0.00393286	7003.12	5361.56	4735.17	5128.83	4425.12	5287.15	4261.07	5793.08	4386.43	8324.05	4284.1	5065.96	6651.26	5736.41	6550.69	5028.24	5940.8	Filtered	6398.91	3636.91	4981.65	4970.08	5719.08	3618.23	5189.49	3690.06	4769.83	4172.98	6405.66	4451.15	5879.55	7939.74	2937.14	5503.17	5069.42	4239.3	5689.12	4187.94	141815	4843.24	2687.58	6294.46	7083.9	4836.02	6488.88	6468.93
GRHPR	Q9UBQ7	Glyoxylate reductase/hydroxypyruvate reductase	0.0023823	15597.3	26633.2	7824.78	7583.85	2196.31	15277.1	9154.47	15244.3	14792.5	22795.6	8046.17	20447.2	12237	16678	6974.35	14821.7	7407.31	Filtered	14215	4132.85	9218.51	11128.1	24793.1	18206.8	24195.3	14422.8	28059.1	11999.9	27414.4	13134.9	20043.3	20447.9	11900.6	24377.3	10050.9	15249.1	15865.9	9066.51	15192.4	11264.2	7341.92	20840.9	13849.6	9075.07	14141.3	15334.3
COPS7A	Q9UBW8	COP9 signalosome complex subunit 7a	0.00314278	9974.7	2845.68	9650.3	8385.19	7136.73	9376.88	9277.08	8196.29	12120.1	12258	Filtered	19104.6	7302.32	8956.95	7914.44	10583.8	5756.97	14628.6	7498.69	15951.4	11628.8	15294.1	10485.1	6629.04	9547.3	8250.46	10381.7	11308.9	2680.46	7712.97	8390.36	11356.8	7884.01	10127.9	10455.1	7273.98	11453.8	19961.1	10104.5	12873.4	14160.4	9658.1	13074.2	13001.4	9912.24	8123.97
SEC14L4	Q9UDX3	SEC14-like protein 4	0.000548242	33483.2	38898.9	43702.7	34266.4	34053.1	29702.9	23367.3	36178.3	32551.7	29576.4	42945.8	22122.3	37833	24079	36481.9	35880.5	58320	44465.1	38838.9	78840.5	34412.6	22901.6	41637.2	41014.6	30870.4	52714.3	20863.1	38829.7	38705.3	33516.8	39027.8	33941.6	46051.5	30628.9	29722.8	30095.3	33693.9	171727	41038.1	48632.1	38632.7	26481.1	30962.2	31470.9	28484.3	48399.6
CHORDC1	Q9UHD1	Cysteine and histidine-rich domain-containing protein 1	0.00797723	Filtered	Filtered	Filtered	Filtered	Filtered	Filtered	2119.34	Filtered	Filtered	Filtered	Filtered	1849.66	Filtered	Filtered	Filtered	Filtered	Filtered	Filtered	Filtered	Filtered	Filtered	Filtered	3496.65	4067.63	2245.71	Filtered	3391.34	Filtered	4615.75	Filtered	4191.24	1868.63	Filtered	Filtered	3959.36	6576.87	Filtered	Filtered	Filtered	Filtered	2334.4	3934.89	Filtered	Filtered	4392.1	Filtered
ENOPH1	Q9UHY7	Enolase-phosphatase E1	0.00205296	12995.9	18228.2	9164.49	6259.42	17607.6	15654.3	3501.55	7656.43	5724.48	7629.85	6774.89	16303.5	19369.2	17908.6	8033.72	14906.7	13277.3	15665.2	19578.8	22007.2	10367.7	19451.2	17169.8	11571.8	23250.6	Filtered	19102.4	17592.4	Filtered	8510.17	16746.6	12204.2	10182.8	12042.1	9909.68	21005.2	18512.3	7448.58	10069.5	11992.9	16958.9	20438.4	6083.84	Filtered	7636.2	13956.9
ATP6V1H	Q9UI12	V-type proton ATPase subunit H	0.00498629	15227.4	11269.5	15385.9	15223.3	16699.2	16782.9	15850.2	18988.9	13848.3	10642.6	Filtered	13530.6	12079.3	16124.8	10394	14154.3	Filtered	Filtered	11375.3	11300.1	16864.7	14475.5	6419.91	9089.33	6007.96	12240.2	6008.82	10489	110.632	9200.89	11268.1	3703.27	11985.9	14593	13237.1	21920.3	13955.7	11479.8	9953.04	10583.2	13394.4	4764.42	Filtered	7036.83	14614.2	11194
XPO7	Q9UIA9	Exportin-7	0.00210352	40224.3	24819.3	39011.2	31859.8	29361.2	23755.7	23961.6	25301.4	31926	37897.7	30855.4	37413.7	24490.4	27241.7	40092.5	27250.5	26318.4	35605.4	32477.9	38411	32984.8	25739.6	23039.3	36432.2	25804.4	37015.6	23940.8	29318.4	25334.8	28075.1	33456.2	22582.6	35075.5	26532.1	22364.3	28162.1	27870.5	18213.8	32536.6	28080.4	32420.9	31897.5	46620.1	39567.4	32619.2	30806.9
SH3BGRL2	Q9UJC5	SH3 domain-binding glutamic acid-rich-like protein 2	0.00365359	Filtered	Filtered	Filtered	7920.27	Filtered	Filtered	10813.2	17112.4	9445.93	4966.97	Filtered	Filtered	13758.8	4732.37	Filtered	Filtered	Filtered	Filtered	Filtered	Filtered	Filtered	3969.73	4060.05	6254.26	3306.78	5982.28	4710.35	10588.5	Filtered	11179.2	Filtered	4028.17	6455.52	3079.5	8151.09	10952.9	10935	4673.65	9090.57	11978	Filtered	Filtered	Filtered	Filtered	9525.6	9249.72
DBNL	Q9UJU6	Drebrin-like protein	0.00340292	4785.26	8209.03	11411	10445.8	6486.47	9164.34	5229.99	7870.92	6875.39	6287.74	12555.8	6630.45	14932.2	12672.6	10993.2	12391.5	20545.5	9231.78	23374	11280.1	11052.3	10644.5	8315.72	10157.1	7124.94	11169.5	4851.93	15303.8	7218.5	16492	20519.2	7114.97	8991.38	16209.8	11624.6	22697.4	14373.4	13709.1	15030.5	16329	4614.64	4139.71	5976.54	11007.3	14408.9	21673.8
NUDT5	Q9UKK9	ADP-sugar pyrophosphatase	0.00293021	10967.4	11588.6	9990.89	10547.8	12741.5	12791.3	8312.9	9640.66	8804.04	12680.4	9607.95	13824.9	10299.7	12132.2	12997.9	11978.7	13176.1	11198.8	13962.8	11529.5	11150.1	11704.2	13149	10381.1	13294.5	10080.6	12717.1	12528.8	8580.8	16461.7	10585.1	15221.7	11988.5	9288.84	10379.8	11093.6	12619.7	7073.65	12207.6	13585.1	18082.9	13819.8	13192.1	13328.5	8098.6	11676
AGO2	Q9UKV8	Protein argonaute-2	0.0017644	35370.1	21815.9	23073.6	27409	22703.3	23486.2	20888.4	21202.9	25356.8	24772.6	20692.2	25437.1	27045.7	22452.4	24789.1	25250.1	32321.3	19304.4	22385	24650.4	26168.5	26073.8	27342.9	29957.5	21564.3	35222.2	25536.2	32402.3	37539.2	27674.2	35708.7	27437	22183.2	25881	26951.2	30542.3	30213	35425.3	33839.4	33648.6	16691.2	27365.5	34241.4	36163	26955	25143.4
PSME2	Q9UL46	Proteasome activator complex subunit 2	0.00112337	41754.9	55628.8	70068.5	74499.7	53485	63791.3	66706.5	81013.4	47032.8	46549.2	31552.3	36485	50282.9	44726.4	52710.4	52288.1	59940	34868.9	45502.1	49552.2	50416.5	35946.7	52726.4	59019.2	40311.8	51760.2	47346.9	38085.7	43078.5	40046.1	40656.5	52330	57416.7	47044.5	35055.2	49224.9	39373.3	28583.4	47054.6	31079.4	73156.7	52766	85650.8	57774.8	45154.2	48050.6
DNPEP	Q9ULA0	Aspartyl aminopeptidase	0.00900257	8037.93	4534.31	4101.03	Filtered	6178.29	6749.66	7662.38	4121.07	6209.8	Filtered	5629.05	5111.8	4262.89	3373.57	4427.77	7360.89	7077.49	Filtered	Filtered	6935.84	6496.78	4919.84	251.594	5834.05	1280.58	3775.39	1824.9	3552.75	Filtered	Filtered	Filtered	2595.61	9860.78	5558.6	7367.69	6988.27	5578.68	Filtered	9459.03	3708.57	10444.1	2522.93	Filtered	6254.64	Filtered	Filtered
MCTS1	Q9ULC4	Malignant T-cell-amplified sequence 1	0.00452448	5999.69	6773.12	6744.95	6910.46	6161.23	5020.25	7625.79	6080.05	5769.33	8325.93	4992.01	9955.06	6372.54	6894.88	9053.5	8324.46	9819.87	8072.21	7338.87	10208.1	10187.6	8872.66	9748.45	9875.65	10976.2	11701.4	6363.66	8250.86	10799.4	17033.1	8457.48	8798.68	9590.37	11480.4	13007.8	14400.6	13256.4	9602.3	9467.2	10797.7	13947	7612.87	8204.39	14424.7	11854.3	15056.2
TBC1D24	Q9ULP9	TBC1 domain family member 24	0.00528033	Filtered	7273.47	4197.38	7495.67	4935.74	5708.46	5095.8	5382.51	Filtered	Filtered	5960.7	Filtered	4099.18	Filtered	6046.79	5412.01	Filtered	Filtered	Filtered	4122.69	Filtered	4409.6	4798.86	3963.73	6346.91	5836.54	4067.76	Filtered	Filtered	Filtered	6400.61	7052.76	6752.25	5794.82	4918.73	Filtered	5996.34	6334.52	Filtered	Filtered	7203.92	7893.9	Filtered	Filtered	3224.66	Filtered
VPS4A	Q9UN37	Vacuolar protein sorting-associated protein 4A	0.00473059	Filtered	2592.54	1434.09	1265.96	5367.43	5768.05	3717.01	Filtered	3612.88	Filtered	Filtered	Filtered	5148.38	1154.08	1024.48	Filtered	6542.39	Filtered	3763.88	Filtered	Filtered	1495.84	3961.57	Filtered	3247.62	3674.64	3222.51	7773.78	Filtered	5547.37	6037.75	3740.82	Filtered	1458.82	Filtered	2807.56	3464.17	Filtered	Filtered	3525.34	Filtered	1051.53	Filtered	Filtered	4476.11	3420.5
PSMD13	Q9UNM6	26S proteasome non-ATPase regulatory subunit 13	0.00560258	7923.69	25269.3	29539.7	40962	18920.6	24951	19250.7	28935.4	23277.2	11691.7	19028.9	17189.4	18957.1	17132.2	15255.1	17554.4	18266	18525.1	17113.4	20692.1	12376	13833	9830.52	17614.1	9049.51	17194.2	3496.72	14178.7	17760.4	17922.2	21367.4	15665.9	21767	23375.8	25381.9	13676.6	29196.7	Filtered	15280.5	18251.3	17908.1	4738.88	9796.92	19637.2	25812.5	11672.1
PPIE	Q9UNP9	Peptidyl-prolyl cis-trans isomerase E	0.00376807	51197.9	45530.9	42039.6	49178.7	45307.2	51209.1	49061.5	44886.5	11639.3	10828.1	6.22422	44135.7	53096.8	50239.6	47154.5	49128	54476	6.22422	50140.9	51567.2	59323	50864.2	51683.4	51171.2	61954.9	51421	52831.4	52136.4	6.22422	60487	60028.3	63288.8	33343	57144.5	52394.7	55979.2	54356.9	51252.5	54399.3	56774.1	35322.6	53668.8	Filtered	Filtered	55417.8	60510.9
COPS3	Q9UNS2	COP9 signalosome complex subunit 3	0.004268	Filtered	4642.45	6005.24	Filtered	2285.49	Filtered	6356.67	6097.27	Filtered	Filtered	Filtered	3286.54	3752.92	5892.13	6058.27	4511	7072.32	7062.04	4181.38	5783.95	5949.89	2711.04	3274.21	3589.45	12166.2	3965.6	3177.69	3487.94	Filtered	7592.59	2960.03	7571.66	7316.56	4662.38	4643.82	5506.42	4624.33	3910.89	3271.58	6138.85	5255.77	2836.68	Filtered	5029.23	5406.89	4051.65
NSFL1C	Q9UNZ2	NSFL1 cofactor p47	0.000399026	93364	73045.8	101492	79015.7	91216.8	92513.2	88625.8	75440.3	80881	108479	90663.5	98404.4	99577.8	88979.5	119331	92438.7	106996	93591.1	88657.2	86174.6	85358.1	82082.9	76780.5	86076	80138.6	110443	85220.4	116852	67674.6	119036	97801.1	65175.6	38556.2	111052	119505	100212	93625.1	292488	111342	136337	32300.2	76057.9	94947.1	115126	110945	126115
PPP6R1	Q9UPN7	Serine/threonine-protein phosphatase 6 regulatory subunit 1	0.00503172	14177	47928.8	182496	215938	88366.8	107584	119383	113233	77442.3	41657	315733	21954	78540.1	116387	148226	136566	160469	106916	159629	36127.2	118775	104179	2557.1	151520	3680.38	213885	3283.49	264371	Filtered	245786	86125.2	5496.23	132815	58450.7	146107	328905	174544	3309.29	119086	427271	Filtered	4115.27	4390.68	85012.4	66430.5	165423
PA2G4	Q9UQ80	Proliferation-associated protein 2G4	0.00149498	24739	29186.6	37295.2	30063.4	43520.3	21989.2	55455.1	34483.5	49461.9	48411.7	48110.7	34069.3	27905.8	45193.5	51731.4	35762.5	35333.5	19493.8	19530.6	29883.5	38274.3	60502.1	25025.6	45319	26601.8	82145.6	28125.3	50626.4	30972.5	37161.9	43579.1	26010.7	48892	33114.8	53291.8	20754.3	47074.6	42774.4	60637	49611.9	20583.1	19052.7	57354.4	59217.5	57616.8	70214.4
RUVBL2	Q9Y230	RuvB-like 2	0.00205735	30100.1	16965.4	27926.1	32537.7	19769.5	23886.4	39338	27050.6	21414.5	26056.4	28022.4	45653.9	31590.8	23891.4	33181.5	34453.4	40676.5	25305.3	23277.4	35061.4	54602.4	19667.2	20533.6	21472.8	17106.1	41966.2	11865.4	20004.5	29869.7	56129	35337.6	20058.2	64720.7	56070.3	62252.8	56296.5	34390.9	31235	35758.8	47178.2	60732.4	22693.6	24949.1	67486.6	47583.8	45459.7
RUVBL1	Q9Y265	RuvB-like 1	0.000215078	12125.3	6973.64	15953.4	9227.01	8673.29	7253.21	18603.1	11085.5	10723.3	11852	7076.01	21174	17273	10204.5	6823.15	18659.6	17610.4	Filtered	7296.06	18133.5	24868.2	8724.09	14062.8	7177.09	8518.2	21457.7	6974.44	7581.13	20387.5	14996.5	7236.37	9882.19	23166	24957	24231.3	28796.5	14356.8	8095.72	14304.7	17801.7	26712.8	12941.7	8280.81	28102	16560.4	18045.1
CARHSP1	Q9Y2V2	Calcium-regulated heat-stable protein 1	0.00185375	84507	40378.5	41083.3	68107.9	87370.5	102781	56306.8	77902.6	68732.6	97931.5	72643.7	94560	102517	45748.8	78679.4	53535	73047.7	42174.9	52029.4	34227.2	79217.7	52727.8	110449	89139.3	56965.7	94693.4	72559.6	89189.8	89654	83465.6	83755.8	48388.1	21270.3	40274.9	47927.4	115279	55118.2	20406.1	96999.5	87267.7	12273.6	37201.9	112410	59549.8	80993.4	85750.9
SUGT1	Q9Y2Z0	Protein SGT1 homolog	0.0036419	Filtered	5047.04	21988.3	Filtered	5285.85	Filtered	Filtered	18945.8	Filtered	Filtered	28783.9	5438.44	28018.3	48788.1	40171.5	47214.9	32237.4	18112.4	43637.4	15133.4	43251.9	34035.5	Filtered	26627.3	9426.75	38757.3	161.053	44950.7	8135.31	39995.7	36968.2	Filtered	54663	46621.7	23956.8	94223.5	70432.7	Filtered	52394.2	190721	Filtered	Filtered	Filtered	14701.8	18484.2	40829.7
DERA	Q9Y315	Deoxyribose-phosphate aldolase	0.00204914	17318	11808.6	12457.1	14303.5	11213.8	15376.2	14988.6	16401.5	14352.9	14032.7	17283.6	13483.7	13329.3	13999.4	12379.6	12317.4	26274	20847	12250.6	10490.9	15004.7	27273.7	9257.91	14541.1	11616.5	13397.3	14562	16238.3	17533.5	18747	15179.8	7649.27	8882.49	15378.9	16068.9	13229.2	10329.2	10650.6	13658.1	16699.5	8144.39	30946.2	22529.4	19217.4	17325.8	14346.7
REXO2	Q9Y3B8	Oligoribonuclease, mitochondrial	0.00074617	57372.7	18325.5	15751.5	12322.5	15953	15565.9	18285.3	17712.3	30451.3	18511.3	14074.9	50801.7	14921	16042.9	18359.4	15085.8	18892.5	Filtered	17099.5	17146.4	16145.7	17644.9	19369.6	11935.3	15962.2	15373	52394.8	13974.4	Filtered	19078.5	16294	55950.4	16116.8	16364.8	16208.7	16629.7	14706	Filtered	19039.3	16735.7	12329	14411.5	21735.8	13940.1	14874.9	17309.7
PPIL1	Q9Y3C6	Peptidyl-prolyl cis-trans isomerase-like 1	0.0048658	15620.9	27351.4	23253.6	31917.7	31495.5	Filtered	26802.5	Filtered	23183.4	23148.9	30881.2	Filtered	29949.5	26568.9	Filtered	21420.9	30080.1	Filtered	28923.7	Filtered	Filtered	32507.6	32976.4	Filtered	22396.7	Filtered	41936.1	Filtered	31728.3	Filtered	Filtered	32909.6	Filtered	Filtered	23304.9	Filtered	Filtered	36450.2	Filtered	Filtered	2922.53	Filtered	25858.4	Filtered	14581.5	Filtered
UFC1	Q9Y3C8	Ubiquitin-fold modifier-conjugating enzyme 1	0.000691326	27889.6	31953.6	26315.9	29426.4	27150.4	27921.8	28523	28859.5	28341	30423.2	33551.6	26532	24979.4	28962	32583.4	26197.8	35374.2	53499	25416.1	28141.5	28921.4	40939.7	48636.1	46210.8	48181.9	34742.2	50112.5	45757	30758.7	25753.3	25633.9	47439.5	27951.7	26090.3	27121.4	22944.9	12535.1	Filtered	49784	28452.5	17750.6	26328.8	29916.3	30352.8	33706.1	29014.7
FBXO7	Q9Y3I1	F-box only protein 7	0.000543294	69431.4	89212.7	80756.1	67291.7	72779.7	66391.7	76367.9	115535	60820.1	87764.4	87154.8	62416.2	62635.1	89602.8	59216.1	83475	86387.4	90278.2	67644.1	77544.5	69222.8	85840.4	67103.7	76370.8	110155	55706.1	91998	95639.1	87083.9	92648.8	65279.2	82451.7	63734.9	85212.5	75311	93774.6	104989	31131.6	80943.6	89013.3	55294.7	101184	96657.2	51603	66258.3	73645
TLN1	Q9Y490	Talin-1	0.0051322	Filtered	6462.24	1672.4	12905.7	Filtered	Filtered	Filtered	Filtered	Filtered	Filtered	Filtered	1780.39	Filtered	6626.61	Filtered	10927.5	Filtered	Filtered	Filtered	3466.29	Filtered	3455.02	Filtered	1376.88	Filtered	Filtered	Filtered	Filtered	Filtered	Filtered	2471.74	2654.65	19092.9	3223.86	2431.74	530.535	6871.25	Filtered	Filtered	Filtered	5083.46	4488.71	Filtered	Filtered	Filtered	Filtered
USP15	Q9Y4E8	Ubiquitin carboxyl-terminal hydrolase 15	0.000412753	51578.4	49513.1	73409.8	57883.5	64293.4	55914	50195.2	58970.6	54663.6	56385.9	75152.2	40641.4	83363.3	72402.9	77694.6	76593.5	102276	72603.9	110841	42770.6	74319.5	75065.5	41183.8	74886.4	41947	279399	47734.1	243342	42515.5	351150	111935	41595.7	39453.4	177464	256678	146377	188457	422748	152634	418356	38178.3	43731.3	60445.9	213847	155984	242431
WIPI2	Q9Y4P8	WD repeat domain phosphoinositide-interacting protein 2	0.00978942	Filtered	Filtered	Filtered	Filtered	Filtered	Filtered	Filtered	Filtered	Filtered	Filtered	Filtered	Filtered	Filtered	Filtered	Filtered	Filtered	Filtered	Filtered	Filtered	Filtered	Filtered	Filtered	605.013	Filtered	642.528	Filtered	Filtered	Filtered	Filtered	Filtered	Filtered	16281.9	Filtered	Filtered	Filtered	Filtered	Filtered	Filtered	Filtered	Filtered	Filtered	Filtered	Filtered	Filtered	Filtered	Filtered
PPME1	Q9Y570	Protein phosphatase methylesterase 1	0.0036472	18610.1	25391.5	28194.1	26343.8	31282	21942	21656.8	27999.3	21415.8	28033.8	19373.8	20152.4	19810.1	33578.4	27178.7	23903.2	30411.9	20867.1	9952.43	20387	16248.3	17901	14140	31307.4	11082.7	20567.5	12469.3	12838.9	31721.3	13572.6	19223.5	12767.6	14056.8	14457.8	14265.8	24698.5	17729.6	17123.4	19022.6	18656.5	13070.1	29812.1	29096.2	25393.2	20388.9	20898.1
UCHL5	Q9Y5K5	Ubiquitin carboxyl-terminal hydrolase isozyme L5	0.00874954	Filtered	Filtered	Filtered	Filtered	Filtered	Filtered	Filtered	Filtered	Filtered	Filtered	Filtered	5080.89	Filtered	Filtered	Filtered	Filtered	Filtered	Filtered	Filtered	7748.99	Filtered	3734.26	3635.87	Filtered	5026.73	5694.83	6062.71	Filtered	Filtered	Filtered	Filtered	Filtered	6179.21	10275.1	11658.5	4822.22	6350.48	Filtered	Filtered	Filtered	17296.8	Filtered	Filtered	Filtered	5642.01	2823.74
GMPPB	Q9Y5P6	Mannose-1-phosphate guanyltransferase beta	0.00554483	Filtered	2035.5	Filtered	Filtered	3520.12	Filtered	Filtered	Filtered	8732.13	3870.82	Filtered	3299.99	Filtered	Filtered	Filtered	Filtered	Filtered	Filtered	4741.41	Filtered	Filtered	40012.2	3203.02	11800	2328.79	18812.4	3200.05	26513.2	12931.3	10784.4	5742.21	2633.14	1856.99	23108.5	35280.9	2870.6	23036.3	4772.54	27087.5	31014.8	3329.45	1813.09	Filtered	13796.7	15030.3	10248.7
HEBP2	Q9Y5Z4	Heme-binding protein 2	0.0053355	4619.06	6790.06	4012.52	4875.93	4454.57	5736.7	5865.69	5155.51	2151.88	3891.29	4425.38	6699.29	5957.23	5247.67	Filtered	4661.92	4948.55	2850.8	3750.38	6619.89	4911.5	3599.23	1451.33	1619.99	2321.51	4187.3	4260.62	3696.44	7085.31	6806.52	5563.71	4409.4	3853.21	6638.18	6698.59	2716.46	7412.75	2951.46	5710.53	7110.17	6874.67	5127.07	9580.35	7527.89	Filtered	4249.47
[truncated: 26 more columns]
