# Supplementary material for: Proteome expression profiling of red blood cells during the tumorigenesis of hepatocellular carcinoma
Source: PLoS One. 2022 Nov 8;17(11):e0276904. doi: 10.1371/journal.pone.0276904 (PMC9642896; doi:10.1371/journal.pone.0276904)
Supplement: S5 Table — (XLSX) [file pone.0276904.s005.xlsx]

## Sheet: LC VS HC
ID	FoldChange	Log2FoldChange	Uniprot	Genename	Biological Process	Cell Component	Molecular Function	KEGG Pathways	Disease	Drug	UNIPROT_URL	Transcription Factor
SUGT1	225.152	7.81476	Q9Y2Z0	SUGT1	GO:0009893,positive regulation of metabolic process|GO:0019222,regulation of metabolic process|GO:0006955,immune response|GO:1903047,mitotic cell cycle process|GO:0023052,signaling|GO:0007165,signal transduction|GO:0051702,interaction with symbiont|GO:0052203,modulation of catalytic activity in other organism involved in symbiotic interaction|GO:0007067,mitotic nuclear division|GO:0050789,regulat…	GO:0043229,intracellular organelle|GO:0043228,non-membrane-bounded organelle|GO:0043227,membrane-bounded organelle|GO:0043226,organelle|GO:0005737,cytoplasm|GO:0005634,nucleus|GO:0098687,chromosomal region|GO:0005694,chromosome|GO:1902494,catalytic complex|GO:1990234,transferase complex|GO:0000775,chromosome, centromeric region|GO:0000776,kinetochore|GO:0043234,protein complex|GO:0032991,macromol…	GO:0005488,binding|GO:0005515,protein binding	hsa04621,NOD-like receptor signaling pathway			http://www.uniprot.org/uniprot/Q9Y2Z0	False
PRSS1	146.949	7.19917	P07477	PRSS1	GO:0009235,cobalamin metabolic process|GO:0006766,vitamin metabolic process|GO:0006807,nitrogen compound metabolic process|GO:0044281,small molecule metabolic process|GO:0071840,cellular component organization or biogenesis|GO:0044710,single-organism metabolic process|GO:1901360,organic cyclic compound metabolic process|GO:0016043,cellular component organization|GO:0071704,organic substance metab…	GO:0043230,extracellular organelle|GO:0031982,vesicle|GO:0044421,extracellular region part|GO:0043227,membrane-bounded organelle|GO:0072562,blood microparticle|GO:0031988,membrane-bounded vesicle|GO:0005576,extracellular region|GO:0005615,extracellular space|GO:1903561,extracellular vesicle|GO:0065010,extracellular membrane-bounded organelle|GO:0043226,organelle|GO:0070062,extracellular exosome|G…	GO:0004252,serine-type endopeptidase activity|GO:0004175,endopeptidase activity|GO:0017171,serine hydrolase activity|GO:0016787,hydrolase activity|GO:0043169,cation binding|GO:0043167,ion binding|GO:0003824,catalytic activity|GO:0070011,peptidase activity, acting on L-amino acid peptides|GO:0005488,binding|GO:0008233,peptidase activity|GO:0046872,metal ion binding|GO:0008236,serine-type peptidase…	hsa05164,Influenza A|hsa04974,Protein digestion and absorption|hsa04972,Pancreatic secretion|hsa04080,Neuroactive ligand-receptor interaction		D05183,Ulinastatin (JP16); Miraclid (TN)	http://www.uniprot.org/uniprot/P07477	False
TANC2	48.249	5.59243	Q9HCD6	TANC2	GO:0032502,developmental process|GO:0001701,in utero embryonic development|GO:0044707,single-multicellular organism process|GO:0032501,multicellular organismal process|GO:0048856,anatomical structure development|GO:0044767,single-organism developmental process|GO:0009790,embryo development|GO:0009792,embryo development ending in birth or egg hatching|GO:0043009,chordate embryonic development|GO:0…	GO:0043228,non-membrane-bounded organelle|GO:0005623,cell|GO:0044464,cell part|GO:0099572,postsynaptic specialization|GO:0032279,asymmetric synapse|GO:0097458,neuron part|GO:0098794,postsynapse|GO:0014069,postsynaptic density|GO:0099092,postsynaptic density, intracellular component|GO:0099091,postsynaptic specialization, intracellular component|GO:0044456,synapse part|GO:0098984,neuron to neuron …					http://www.uniprot.org/uniprot/Q9HCD6	False
HGS	45.0575	5.49369	O14964	HGS	GO:0006887,exocytosis|GO:0019220,regulation of phosphate metabolic process|GO:0080090,regulation of primary metabolic process|GO:0019222,regulation of metabolic process|GO:0051047,positive regulation of secretion|GO:0051049,regulation of transport|GO:0048585,negative regulation of response to stimulus|GO:0048583,regulation of response to stimulus|GO:0061024,membrane organization|GO:0008104,protei…	GO:0016020,membrane|GO:0044421,extracellular region part|GO:0043229,intracellular organelle|GO:0043227,membrane-bounded organelle|GO:0043226,organelle|GO:0010008,endosome membrane|GO:0005737,cytoplasm|GO:0070062,extracellular exosome|GO:0016023,cytoplasmic, membrane-bounded vesicle|GO:0031410,cytoplasmic vesicle|GO:0005771,multivesicular body|GO:0005770,late endosome|GO:0031988,membrane-bounded v…	GO:0043169,cation binding|GO:0043167,ion binding|GO:0005488,binding|GO:0005515,protein binding|GO:0046872,metal ion binding|GO:0019904,protein domain specific binding|GO:0044389,ubiquitin-like protein ligase binding|GO:0019899,enzyme binding	hsa04145,Phagosome|hsa04144,Endocytosis			http://www.uniprot.org/uniprot/O14964	False
PPP6R1	24.4782	4.61343	Q9UPN7	PPP6R1	GO:0019220,regulation of phosphate metabolic process|GO:0080090,regulation of primary metabolic process|GO:0019222,regulation of metabolic process|GO:0016311,dephosphorylation|GO:0010921,regulation of phosphatase activity|GO:0031323,regulation of cellular metabolic process|GO:0031399,regulation of protein modification process|GO:0050789,regulation of biological process|GO:0044267,cellular protein…	GO:0005737,cytoplasm|GO:0044464,cell part|GO:0005623,cell|GO:0005622,intracellular|GO:0044424,intracellular part|GO:0043229,intracellular organelle|GO:0043227,membrane-bounded organelle|GO:0043226,organelle|GO:0031984,organelle subcompartment|GO:0031090,organelle membrane|GO:0016020,membrane|GO:0044431,Golgi apparatus part|GO:0005794,Golgi apparatus|GO:0098588,bounding membrane of organelle|GO:00…	GO:0019899,enzyme binding|GO:0019903,protein phosphatase binding|GO:0019902,phosphatase binding|GO:0005488,binding|GO:0005515,protein binding|GO:0031267,small GTPase binding|GO:0051020,GTPase binding|GO:0017048,Rho GTPase binding|GO:0017016,Ras GTPase binding				http://www.uniprot.org/uniprot/Q9UPN7	False
SRXN1	22.8785	4.51592	Q9BYN0	SRXN1	GO:0044710,single-organism metabolic process|GO:0050896,response to stimulus|GO:0006950,response to stress|GO:0055114,oxidation-reduction process|GO:0008152,metabolic process|GO:0006979,response to oxidative stress|GO:0044699,single-organism process|GO:0070887,cellular response to chemical stimulus|GO:0009987,cellular process|GO:0009636,response to toxic substance|GO:0051716,cellular response to …	GO:0005737,cytoplasm|GO:0005829,cytosol|GO:0044464,cell part|GO:0005623,cell|GO:0005622,intracellular|GO:0044444,cytoplasmic part|GO:0044424,intracellular part	GO:0035639,purine ribonucleoside triphosphate binding|GO:0005488,binding|GO:0000166,nucleotide binding|GO:1901363,heterocyclic compound binding|GO:1901265,nucleoside phosphate binding|GO:0001882,nucleoside binding|GO:0043168,anion binding|GO:0043167,ion binding|GO:0001883,purine nucleoside binding|GO:0016667,oxidoreductase activity, acting on a sulfur group of donors|GO:0032549,ribonucleoside bin…				http://www.uniprot.org/uniprot/Q9BYN0	False
HPS1	14.924	3.89957	Q92902	HPS1	GO:0006996,organelle organization|GO:0007033,vacuole organization|GO:0032501,multicellular organismal process|GO:0044707,single-multicellular organism process|GO:0050877,neurological system process|GO:0071840,cellular component organization or biogenesis|GO:0009987,cellular process|GO:0007601,visual perception|GO:0007600,sensory perception|GO:0050953,sensory perception of light stimulus|GO:008017…	GO:0000323,lytic vacuole|GO:0043229,intracellular organelle|GO:0071944,cell periphery|GO:0031226,intrinsic component of plasma membrane|GO:0043226,organelle|GO:0031224,intrinsic component of membrane|GO:0005737,cytoplasm|GO:0031982,vesicle|GO:0016023,cytoplasmic, membrane-bounded vesicle|GO:0031410,cytoplasmic vesicle|GO:0016021,integral component of membrane|GO:0016020,membrane|GO:0044444,cytopl…	GO:0046983,protein dimerization activity|GO:0005488,binding|GO:0005515,protein binding|GO:0005085,guanyl-nucleotide exchange factor activity|GO:0098772,molecular function regulator|GO:0019899,enzyme binding|GO:0051020,GTPase binding				http://www.uniprot.org/uniprot/Q92902	False
YWHAQ	12.9687	3.69696	P27348	YWHAQ	GO:2001235,positive regulation of apoptotic signaling pathway|GO:0008104,protein localization|GO:0032388,positive regulation of intracellular transport|GO:0080090,regulation of primary metabolic process|GO:0019222,regulation of metabolic process|GO:2001233,regulation of apoptotic signaling pathway|GO:0051049,regulation of transport|GO:0032386,regulation of intracellular transport|GO:0048584,posit…	GO:0043229,intracellular organelle|GO:0005924,cell-substrate adherens junction|GO:0005925,focal adhesion|GO:0043227,membrane-bounded organelle|GO:0043226,organelle|GO:0030054,cell junction|GO:0030055,cell-substrate junction|GO:0005737,cytoplasm|GO:0070062,extracellular exosome|GO:0016023,cytoplasmic, membrane-bounded vesicle|GO:0031410,cytoplasmic vesicle|GO:0016020,membrane|GO:0031988,membrane-b…	GO:0008022,protein C-terminus binding|GO:0047485,protein N-terminus binding|GO:0071889,14-3-3 protein binding|GO:0019904,protein domain specific binding|GO:0005515,protein binding|GO:0044325,ion channel binding|GO:0005488,binding|GO:0042802,identical protein binding	hsa04110,Cell cycle|hsa04114,Oocyte meiosis|hsa04390,Hippo signaling pathway|hsa05203,Viral carcinogenesis|hsa05160,Hepatitis C|hsa05161,Hepatitis B|hsa04151,PI3K-Akt signaling pathway			http://www.uniprot.org/uniprot/P27348	False
CROCC2	9.46454	3.24253	H7BZ55	CROCC2							http://www.uniprot.org/uniprot/H7BZ55	False
HSP90AA1	6.89031	2.78457	P07900	HSP90AA1	GO:0008104,protein localization|GO:0006909,phagocytosis|GO:0019222,regulation of metabolic process|GO:0000086,G2/M transition of mitotic cell cycle|GO:0034605,cellular response to heat|GO:0048584,positive regulation of response to stimulus|GO:0048583,regulation of response to stimulus|GO:0009408,response to heat|GO:0061024,membrane organization|GO:0007008,outer mitochondrial membrane organization…	GO:0098590,plasma membrane region|GO:0044421,extracellular region part|GO:0048770,pigment granule|GO:0031974,membrane-enclosed lumen|GO:0030139,endocytic vesicle|GO:0043229,intracellular organelle|GO:0071944,cell periphery|GO:0060205,cytoplasmic membrane-bounded vesicle lumen|GO:0005622,intracellular|GO:0043227,membrane-bounded organelle|GO:0043226,organelle|GO:0005737,cytoplasm|GO:0044433,cytopl…	GO:0016887,ATPase activity|GO:0035639,purine ribonucleoside triphosphate binding|GO:0019899,enzyme binding|GO:0051020,GTPase binding|GO:0044877,macromolecular complex binding|GO:0005488,binding|GO:0003676,nucleic acid binding|GO:0098772,molecular function regulator|GO:1901363,heterocyclic compound binding|GO:0001883,purine nucleoside binding|GO:0001882,nucleoside binding|GO:0043168,anion binding|…	hsa04659,Th17 cell differentiation|hsa05418,Fluid shear stress and atherosclerosis|hsa04612,Antigen processing and presentation|hsa04621,NOD-like receptor signaling pathway|hsa04657,IL-17 signaling pathway|hsa05200,Pathways in cancer|hsa04141,Protein processing in endoplasmic reticulum|hsa04914,Progesterone-mediated oocyte maturation|hsa04915,Estrogen signaling pathway|hsa05215,Prostate cancer|hs…		D09375,Retaspimycin (USAN/INN)|D09376,Retaspimycin hydrochloride (USAN)|D10126,Ganetespib (USAN)|D10646,Luminespib (USAN/INN)|D10647,Luminespib mesylate (USAN)|D10719,Onalespib (USAN/INN)	http://www.uniprot.org/uniprot/P07900	False
SGTA	5.98375	2.58105	O43765	SGTA	GO:0009896,positive regulation of catabolic process|GO:0009894,regulation of catabolic process|GO:0051716,cellular response to stimulus|GO:0032436,positive regulation of proteasomal ubiquitin-dependent protein catabolic process|GO:0009893,positive regulation of metabolic process|GO:0032434,regulation of proteasomal ubiquitin-dependent protein catabolic process|GO:0010498,proteasomal protein catab…	GO:0005737,cytoplasm|GO:0005829,cytosol|GO:0016020,membrane|GO:0044464,cell part|GO:0005623,cell|GO:0005622,intracellular|GO:0044444,cytoplasmic part|GO:0044424,intracellular part|GO:0043231,intracellular membrane-bounded organelle|GO:0005634,nucleus|GO:0043229,intracellular organelle|GO:0043227,membrane-bounded organelle|GO:0043226,organelle|GO:0008021,synaptic vesicle|GO:0019898,extrinsic compo…	GO:0070628,proteasome binding|GO:1904288,BAT3 complex binding|GO:0044877,macromolecular complex binding|GO:0005488,binding|GO:0005515,protein binding|GO:0032403,protein complex binding|GO:0043621,protein self-association|GO:0042802,identical protein binding|GO:0005198,structural molecule activity|GO:0032947,protein complex scaffold activity				http://www.uniprot.org/uniprot/O43765	False
EPB41	5.95996	2.5753	P11171	EPB41	GO:0030036,actin cytoskeleton organization|GO:0003013,circulatory system process|GO:0071840,cellular component organization or biogenesis|GO:0032092,positive regulation of protein binding|GO:0016043,cellular component organization|GO:0065007,biological regulation|GO:0044699,single-organism process|GO:0044093,positive regulation of molecular function|GO:0065009,regulation of molecular function|GO:…	GO:0015629,actin cytoskeleton|GO:0019898,extrinsic component of membrane|GO:0043229,intracellular organelle|GO:0043228,non-membrane-bounded organelle|GO:0005622,intracellular|GO:0043227,membrane-bounded organelle|GO:0043226,organelle|GO:0005856,cytoskeleton|GO:0005634,nucleus|GO:0016020,membrane|GO:0005737,cytoplasm|GO:0044430,cytoskeletal part|GO:0005794,Golgi apparatus|GO:0014731,spectrin-assoc…	GO:0043168,anion binding|GO:0005200,structural constituent of cytoskeleton|GO:0005515,protein binding|GO:0008092,cytoskeletal protein binding|GO:0035091,phosphatidylinositol binding|GO:0005543,phospholipid binding|GO:0005545,1-phosphatidylinositol binding|GO:0005198,structural molecule activity|GO:0003779,actin binding|GO:0005516,calmodulin binding|GO:0008289,lipid binding|GO:0005488,binding|GO:0…	hsa04530,Tight junction			http://www.uniprot.org/uniprot/P11171	False
PPCS	5.58996	2.48284	Q9HAB8	PPCS	GO:1901566,organonitrogen compound biosynthetic process|GO:0055086,nucleobase-containing small molecule metabolic process|GO:0015936,coenzyme A metabolic process|GO:0015937,coenzyme A biosynthetic process|GO:0006732,coenzyme metabolic process|GO:0015939,pantothenate metabolic process|GO:0044249,cellular biosynthetic process|GO:0034641,cellular nitrogen compound metabolic process|GO:0009165,nucleo…	GO:0005737,cytoplasm|GO:0005622,intracellular|GO:0043230,extracellular organelle|GO:0031982,vesicle|GO:0044421,extracellular region part|GO:0043227,membrane-bounded organelle|GO:0005829,cytosol|GO:0044464,cell part|GO:0005623,cell|GO:0031988,membrane-bounded vesicle|GO:0044444,cytoplasmic part|GO:0005576,extracellular region|GO:0044424,intracellular part|GO:1903561,extracellular vesicle|GO:006501…	GO:0003824,catalytic activity|GO:0016881,acid-amino acid ligase activity|GO:0016879,ligase activity, forming carbon-nitrogen bonds|GO:0004632,phosphopantothenate--cysteine ligase activity|GO:0016874,ligase activity|GO:0005488,binding|GO:0005515,protein binding|GO:0046983,protein dimerization activity|GO:0042802,identical protein binding|GO:0042803,protein homodimerization activity|GO:0035639,puri…	hsa01100,Metabolic pathways|hsa00770,Pantothenate and CoA biosynthesis			http://www.uniprot.org/uniprot/Q9HAB8	False
RAD23B	5.50291	2.46019	P54727	RAD23B	GO:0009894,regulation of catabolic process|GO:0044238,primary metabolic process|GO:0080090,regulation of primary metabolic process|GO:0031329,regulation of cellular catabolic process|GO:0006950,response to stress|GO:0031323,regulation of cellular metabolic process|GO:0019953,sexual reproduction|GO:0090304,nucleic acid metabolic process|GO:0042176,regulation of protein catabolic process|GO:0006807…	GO:0031974,membrane-enclosed lumen|GO:0043229,intracellular organelle|GO:0071942,XPC complex|GO:0000109,nucleotide-excision repair complex|GO:0043227,membrane-bounded organelle|GO:0043226,organelle|GO:0005737,cytoplasm|GO:0031981,nuclear lumen|GO:0005634,nucleus|GO:0005654,nucleoplasm|GO:0000502,proteasome complex|GO:0043234,protein complex|GO:0032991,macromolecular complex|GO:0043231,intracellul…	GO:0043566,structure-specific DNA binding|GO:0005515,protein binding|GO:0003684,damaged DNA binding|GO:0097159,organic cyclic compound binding|GO:0031593,polyubiquitin binding|GO:0032182,ubiquitin-like protein binding|GO:0003697,single-stranded DNA binding|GO:0043130,ubiquitin binding|GO:0005488,binding|GO:0003676,nucleic acid binding|GO:0003677,DNA binding|GO:1901363,heterocyclic compound bindin…	hsa04141,Protein processing in endoplasmic reticulum|hsa03420,Nucleotide excision repair			http://www.uniprot.org/uniprot/P54727	False
EEF2	5.1298	2.3589	P13639	EEF2	GO:0080090,regulation of primary metabolic process|GO:0019222,regulation of metabolic process|GO:0044710,single-organism metabolic process|GO:0044711,single-organism biosynthetic process|GO:0010604,positive regulation of macromolecule metabolic process|GO:0010608,posttranscriptional regulation of gene expression|GO:0043043,peptide biosynthetic process|GO:0002244,hematopoietic progenitor cell diff…	GO:0016234,inclusion body|GO:0016235,aggresome|GO:0043229,intracellular organelle|GO:0071944,cell periphery|GO:0030529,intracellular ribonucleoprotein complex|GO:0043227,membrane-bounded organelle|GO:0043226,organelle|GO:0005737,cytoplasm|GO:0031982,vesicle|GO:0005634,nucleus|GO:0016020,membrane|GO:0031988,membrane-bounded vesicle|GO:0005886,plasma membrane|GO:0032991,macromolecular complex|GO:19…	GO:0035639,purine ribonucleoside triphosphate binding|GO:0019899,enzyme binding|GO:0005488,binding|GO:0003676,nucleic acid binding|GO:0043167,ion binding|GO:1901363,heterocyclic compound binding|GO:0001883,purine nucleoside binding|GO:0001882,nucleoside binding|GO:0043168,anion binding|GO:0016462,pyrophosphatase activity|GO:0000166,nucleotide binding|GO:0032561,guanyl ribonucleotide binding|GO:19…	hsa04152,AMPK signaling pathway|hsa04921,Oxytocin signaling pathway			http://www.uniprot.org/uniprot/P13639	False
EIF2S1	4.53401	2.18079	P05198	EIF2S1	GO:0080090,regulation of primary metabolic process|GO:0019222,regulation of metabolic process|GO:0048584,positive regulation of response to stimulus|GO:0048583,regulation of response to stimulus|GO:0098779,mitophagy in response to mitochondrial depolarization|GO:0007165,signal transduction|GO:0031347,regulation of defense response|GO:0050688,regulation of defense response to virus|GO:0044712,sing…	GO:0035770,ribonucleoprotein granule|GO:0043229,intracellular organelle|GO:0043228,non-membrane-bounded organelle|GO:0036464,cytoplasmic ribonucleoprotein granule|GO:0030529,intracellular ribonucleoprotein complex|GO:0043227,membrane-bounded organelle|GO:0043226,organelle|GO:0005737,cytoplasm|GO:0043614,multi-eIF complex|GO:0031982,vesicle|GO:0005850,eukaryotic translation initiation factor 2 com…	GO:0005488,binding|GO:0005515,protein binding|GO:0097159,organic cyclic compound binding|GO:0044822,poly(A) RNA binding|GO:0008135,translation factor activity, RNA binding|GO:0044877,macromolecular complex binding|GO:0003723,RNA binding|GO:0003676,nucleic acid binding|GO:0043021,ribonucleoprotein complex binding|GO:0043022,ribosome binding|GO:1901363,heterocyclic compound binding|GO:0003743,trans…	hsa05162,Measles|hsa04141,Protein processing in endoplasmic reticulum|hsa04140,Regulation of autophagy|hsa05168,Herpes simplex infection|hsa03013,RNA transport|hsa05164,Influenza A|hsa04210,Apoptosis|hsa05160,Hepatitis C|hsa04932,Non-alcoholic fatty liver disease (NAFLD)			http://www.uniprot.org/uniprot/P05198	False
UFM1	4.427	2.14633	P61960	UFM1	GO:0048583,regulation of response to stimulus|GO:1990592,protein K69-linked ufmylation|GO:0023052,signaling|GO:0007165,signal transduction|GO:0023051,regulation of signaling|GO:0010646,regulation of cell communication|GO:0050789,regulation of biological process|GO:0044699,single-organism process|GO:0044267,cellular protein metabolic process|GO:0051716,cellular response to stimulus|GO:0030522,intr…	GO:0043231,intracellular membrane-bounded organelle|GO:0005737,cytoplasm|GO:0005622,intracellular|GO:0043230,extracellular organelle|GO:0031982,vesicle|GO:0044421,extracellular region part|GO:0043227,membrane-bounded organelle|GO:0005634,nucleus|GO:0044464,cell part|GO:0005623,cell|GO:0031988,membrane-bounded vesicle|GO:0043229,intracellular organelle|GO:0005576,extracellular region|GO:0044424,in…	GO:0005488,binding|GO:0005515,protein binding				http://www.uniprot.org/uniprot/P61960	False
HBE1	4.02979	2.0107	P02100	HBE1	GO:0007599,hemostasis|GO:0080090,regulation of primary metabolic process|GO:0019222,regulation of metabolic process|GO:0007596,blood coagulation|GO:1901362,organic cyclic compound biosynthetic process|GO:1901360,organic cyclic compound metabolic process|GO:0010605,negative regulation of macromolecule metabolic process|GO:0009611,response to wounding|GO:0048519,negative regulation of biological pr…	GO:0043234,protein complex|GO:0005737,cytoplasm|GO:0032991,macromolecular complex|GO:0005615,extracellular space|GO:0005829,cytosol|GO:0044464,cell part|GO:0005623,cell|GO:0005833,hemoglobin complex|GO:0044444,cytoplasmic part|GO:0044445,cytosolic part|GO:0072562,blood microparticle|GO:0044424,intracellular part|GO:0005622,intracellular|GO:0044421,extracellular region part|GO:0005576,extracellula…	GO:0043169,cation binding|GO:0005344,oxygen transporter activity|GO:0022892,substrate-specific transporter activity|GO:0046914,transition metal ion binding|GO:0020037,heme binding|GO:0046906,tetrapyrrole binding|GO:0030492,hemoglobin binding|GO:0005215,transporter activity|GO:0031721,hemoglobin alpha binding|GO:0043167,ion binding|GO:0019825,oxygen binding|GO:0005488,binding|GO:0005515,protein bi…				http://www.uniprot.org/uniprot/P02100	False
TTLL12	3.42804	1.77738	Q14166	TTLL12	GO:0044267,cellular protein metabolic process|GO:0044260,cellular macromolecule metabolic process|GO:0044238,primary metabolic process|GO:0019538,protein metabolic process|GO:0009987,cellular process|GO:0044237,cellular metabolic process|GO:0043170,macromolecule metabolic process|GO:0071704,organic substance metabolic process|GO:0043412,macromolecule modification|GO:0036211,protein modification p…	GO:0005737,cytoplasm|GO:0044464,cell part|GO:0005623,cell|GO:0005622,intracellular|GO:0044424,intracellular part|GO:0005856,cytoskeleton|GO:0005819,spindle|GO:0043228,non-membrane-bounded organelle|GO:0043231,intracellular membrane-bounded organelle|GO:0043232,intracellular non-membrane-bounded organelle|GO:0005634,nucleus|GO:0030496,midbody|GO:0005815,microtubule organizing center|GO:0044446,int…	GO:0043168,anion binding|GO:0030554,adenyl nucleotide binding|GO:0035639,purine ribonucleoside triphosphate binding|GO:0097367,carbohydrate derivative binding|GO:1901265,nucleoside phosphate binding|GO:0000166,nucleotide binding|GO:0036094,small molecule binding|GO:0003824,catalytic activity|GO:0032559,adenyl ribonucleotide binding|GO:0032553,ribonucleotide binding|GO:0097159,organic cyclic compo…				http://www.uniprot.org/uniprot/Q14166	False
GLIPR2	3.38508	1.75919	Q9H4G4	GLIPR2	GO:0019220,regulation of phosphate metabolic process|GO:0080090,regulation of primary metabolic process|GO:0019222,regulation of metabolic process|GO:2000738,positive regulation of stem cell differentiation|GO:0048584,positive regulation of response to stimulus|GO:0048583,regulation of response to stimulus|GO:0007165,signal transduction|GO:2000736,regulation of stem cell differentiation|GO:004470…	GO:0043229,intracellular organelle|GO:0005622,intracellular|GO:0043227,membrane-bounded organelle|GO:0043226,organelle|GO:0005737,cytoplasm|GO:0031982,vesicle|GO:0016020,membrane|GO:0031988,membrane-bounded vesicle|GO:0044431,Golgi apparatus part|GO:0005794,Golgi apparatus|GO:0098588,bounding membrane of organelle|GO:0012505,endomembrane system|GO:1903561,extracellular vesicle|GO:0031090,organell…	GO:0005488,binding|GO:0005515,protein binding|GO:0046983,protein dimerization activity|GO:0042802,identical protein binding|GO:0042803,protein homodimerization activity				http://www.uniprot.org/uniprot/Q9H4G4	False
SH3BGRL2	3.3192	1.73083	Q9UJC5	SH3BGRL2		GO:0031974,membrane-enclosed lumen|GO:0043229,intracellular organelle|GO:0043227,membrane-bounded organelle|GO:0043226,organelle|GO:0070062,extracellular exosome|GO:0031981,nuclear lumen|GO:0005634,nucleus|GO:0031988,membrane-bounded vesicle|GO:0005654,nucleoplasm|GO:1903561,extracellular vesicle|GO:0031982,vesicle|GO:0043230,extracellular organelle|GO:0043231,intracellular membrane-bounded organ…	GO:0005488,binding|GO:0017124,SH3 domain binding|GO:0005515,protein binding|GO:0019904,protein domain specific binding				http://www.uniprot.org/uniprot/Q9UJC5	False
GMPPB	3.27901	1.71326	Q9Y5P6	GMPPB	GO:0019673,GDP-mannose metabolic process|GO:0009298,GDP-mannose biosynthetic process|GO:0044723,single-organism carbohydrate metabolic process|GO:0034641,cellular nitrogen compound metabolic process|GO:0009165,nucleotide biosynthetic process|GO:0006807,nitrogen compound metabolic process|GO:0044281,small molecule metabolic process|GO:0034645,cellular macromolecule biosynthetic process|GO:1901576,…	GO:0043231,intracellular membrane-bounded organelle|GO:0005737,cytoplasm|GO:0005622,intracellular|GO:0043230,extracellular organelle|GO:0031982,vesicle|GO:0044421,extracellular region part|GO:0043227,membrane-bounded organelle|GO:0044464,cell part|GO:0044444,cytoplasmic part|GO:0005739,mitochondrion|GO:0031988,membrane-bounded vesicle|GO:0043229,intracellular organelle|GO:0005576,extracellular re…	GO:0035639,purine ribonucleoside triphosphate binding|GO:0005488,binding|GO:0043167,ion binding|GO:1901363,heterocyclic compound binding|GO:1901265,nucleoside phosphate binding|GO:0001882,nucleoside binding|GO:0043168,anion binding|GO:0000166,nucleotide binding|GO:0032561,guanyl ribonucleotide binding|GO:0016740,transferase activity|GO:0001883,purine nucleoside binding|GO:0032549,ribonucleoside b…	hsa01100,Metabolic pathways|hsa00051,Fructose and mannose metabolism|hsa00520,Amino sugar and nucleotide sugar metabolism			http://www.uniprot.org/uniprot/Q9Y5P6	False
UBA5	3.07225	1.61929	Q9GZZ9	UBA5	GO:0048583,regulation of response to stimulus|GO:1990592,protein K69-linked ufmylation|GO:0023052,signaling|GO:0007165,signal transduction|GO:0023051,regulation of signaling|GO:0010646,regulation of cell communication|GO:0050789,regulation of biological process|GO:0044699,single-organism process|GO:0044267,cellular protein metabolic process|GO:0051716,cellular response to stimulus|GO:0030522,intr…	GO:0005737,cytoplasm|GO:0043231,intracellular membrane-bounded organelle|GO:0005829,cytosol|GO:0044464,cell part|GO:0044444,cytoplasmic part|GO:0005623,cell|GO:0043226,organelle|GO:0043229,intracellular organelle|GO:0044424,intracellular part|GO:0005622,intracellular|GO:0043227,membrane-bounded organelle|GO:0005634,nucleus|GO:0005794,Golgi apparatus|GO:0012505,endomembrane system	GO:0035639,purine ribonucleoside triphosphate binding|GO:0005488,binding|GO:0043167,ion binding|GO:1901363,heterocyclic compound binding|GO:1901265,nucleoside phosphate binding|GO:0001882,nucleoside binding|GO:0043168,anion binding|GO:0043169,cation binding|GO:0008641,small protein activating enzyme activity|GO:0000166,nucleotide binding|GO:0001883,purine nucleoside binding|GO:0032549,ribonucleos…				http://www.uniprot.org/uniprot/Q9GZZ9	False
PPIE	2.89372	1.53292	Q9UNP9	PPIE	GO:0044238,primary metabolic process|GO:0006457,protein folding|GO:0080090,regulation of primary metabolic process|GO:0019222,regulation of metabolic process|GO:0031326,regulation of cellular biosynthetic process|GO:0031323,regulation of cellular metabolic process|GO:0090304,nucleic acid metabolic process|GO:0044249,cellular biosynthetic process|GO:0034641,cellular nitrogen compound metabolic pro…	GO:0005622,intracellular|GO:0032991,macromolecular complex|GO:0043231,intracellular membrane-bounded organelle|GO:0071013,catalytic step 2 spliceosome|GO:0044464,cell part|GO:0005623,cell|GO:0043226,organelle|GO:0044446,intracellular organelle part|GO:0043229,intracellular organelle|GO:0044428,nuclear part|GO:0044422,organelle part|GO:0044424,intracellular part|GO:0030529,intracellular ribonucleo…	GO:0042277,peptide binding|GO:0016853,isomerase activity|GO:0005515,protein binding|GO:0000166,nucleotide binding|GO:0044822,poly(A) RNA binding|GO:0097159,organic cyclic compound binding|GO:1901265,nucleoside phosphate binding|GO:0008144,drug binding|GO:0036094,small molecule binding|GO:0003824,catalytic activity|GO:0003723,RNA binding|GO:0003755,peptidyl-prolyl cis-trans isomerase activity|GO:0…	hsa03040,Spliceosome			http://www.uniprot.org/uniprot/Q9UNP9	False
S100A8	2.80481	1.4879	P05109	S100A8	GO:0090087,regulation of peptide transport|GO:2001235,positive regulation of apoptotic signaling pathway|GO:0051234,establishment of localization|GO:0080090,regulation of primary metabolic process|GO:0019222,regulation of metabolic process|GO:2001233,regulation of apoptotic signaling pathway|GO:0051049,regulation of transport|GO:0048584,positive regulation of response to stimulus|GO:0048583,regul…	GO:0043229,intracellular organelle|GO:0071944,cell periphery|GO:0043227,membrane-bounded organelle|GO:0043226,organelle|GO:0005856,cytoskeleton|GO:0031982,vesicle|GO:0005615,extracellular space|GO:0005634,nucleus|GO:0016020,membrane|GO:0031988,membrane-bounded vesicle|GO:0005576,extracellular region|GO:0005737,cytoplasm|GO:0005886,plasma membrane|GO:1903561,extracellular vesicle|GO:0070062,extrac…	GO:0050786,RAGE receptor binding|GO:0044877,macromolecular complex binding|GO:0008270,zinc ion binding|GO:0036041,long-chain fatty acid binding|GO:0043168,anion binding|GO:0043169,cation binding|GO:0046914,transition metal ion binding|GO:0043167,ion binding|GO:0005509,calcium ion binding|GO:0005504,fatty acid binding|GO:0046872,metal ion binding|GO:0035662,Toll-like receptor 4 binding|GO:0015631,…	hsa04657,IL-17 signaling pathway			http://www.uniprot.org/uniprot/P05109	False
PDIA3	2.77228	1.47107	P30101	PDIA3	GO:2001235,positive regulation of apoptotic signaling pathway|GO:2001236,regulation of extrinsic apoptotic signaling pathway|GO:0008104,protein localization|GO:2001233,regulation of apoptotic signaling pathway|GO:0051049,regulation of transport|GO:0048584,positive regulation of response to stimulus|GO:2001238,positive regulation of extrinsic apoptotic signaling pathway|GO:0051169,nuclear transpor…	GO:0005783,endoplasmic reticulum|GO:0048770,pigment granule|GO:0031974,membrane-enclosed lumen|GO:0043229,intracellular organelle|GO:0005924,cell-substrate adherens junction|GO:0005925,focal adhesion|GO:0043227,membrane-bounded organelle|GO:0043226,organelle|GO:0030054,cell junction|GO:0030055,cell-substrate junction|GO:0005737,cytoplasm|GO:0012505,endomembrane system|GO:0070062,extracellular exo…	GO:0004175,endopeptidase activity|GO:0004197,cysteine-type endopeptidase activity|GO:0042578,phosphoric ester hydrolase activity|GO:0005488,binding|GO:0003676,nucleic acid binding|GO:0008233,peptidase activity|GO:0016864,intramolecular oxidoreductase activity, transposing S-S bonds|GO:0008234,cysteine-type peptidase activity|GO:0016860,intramolecular oxidoreductase activity|GO:0008081,phosphoric …	hsa04612,Antigen processing and presentation|hsa04141,Protein processing in endoplasmic reticulum|hsa05168,Herpes simplex infection|hsa05169,Epstein-Barr virus infection|hsa05170,Human immunodeficiency virus 1 infection|hsa05163,Human cytomegalovirus infection			http://www.uniprot.org/uniprot/P30101	False
KRT14	2.74946	1.45915	P02533	KRT14	GO:0022607,cellular component assembly|GO:0043933,macromolecular complex subunit organization|GO:0009314,response to radiation|GO:1990267,response to transition metal nanoparticle|GO:0030154,cell differentiation|GO:0007044,cell-substrate junction assembly|GO:0042221,response to chemical|GO:0010043,response to zinc ion|GO:0008544,epidermis development|GO:0044699,single-organism process|GO:0045110,…	GO:0045095,keratin filament|GO:0043229,intracellular organelle|GO:0043228,non-membrane-bounded organelle|GO:0043227,membrane-bounded organelle|GO:0043226,organelle|GO:0005856,cytoskeleton|GO:0045111,intermediate filament cytoskeleton|GO:0031982,vesicle|GO:0005634,nucleus|GO:0031988,membrane-bounded vesicle|GO:0044430,cytoskeletal part|GO:0005576,extracellular region|GO:0005737,cytoplasm|GO:000588…	GO:0005200,structural constituent of cytoskeleton|GO:0019215,intermediate filament binding|GO:0005198,structural molecule activity|GO:0044877,macromolecular complex binding|GO:0005488,binding|GO:0005515,protein binding|GO:0032403,protein complex binding|GO:1990254,keratin filament binding	hsa05150,Staphylococcus aureus infection|hsa04915,Estrogen signaling pathway			http://www.uniprot.org/uniprot/P02533	False
USP15	2.70483	1.43554	Q9Y4E8	USP15	GO:0080090,regulation of primary metabolic process|GO:0019222,regulation of metabolic process|GO:0048585,negative regulation of response to stimulus|GO:0048583,regulation of response to stimulus|GO:0030509,BMP signaling pathway|GO:0007165,signal transduction|GO:0007166,cell surface receptor signaling pathway|GO:0007167,enzyme linked receptor protein signaling pathway|GO:1901362,organic cyclic com…	GO:0005737,cytoplasm|GO:0043231,intracellular membrane-bounded organelle|GO:0005634,nucleus|GO:0044464,cell part|GO:0005623,cell|GO:0005622,intracellular|GO:0043229,intracellular organelle|GO:0044424,intracellular part|GO:0043227,membrane-bounded organelle|GO:0043226,organelle|GO:0005829,cytosol|GO:0044444,cytoplasmic part|GO:0005739,mitochondrion	GO:0005126,cytokine receptor binding|GO:0016787,hydrolase activity|GO:0004175,endopeptidase activity|GO:0019783,ubiquitin-like protein-specific protease activity|GO:0005515,protein binding|GO:0005160,transforming growth factor beta receptor binding|GO:0004197,cysteine-type endopeptidase activity|GO:0005102,receptor binding|GO:0008234,cysteine-type peptidase activity|GO:0046332,SMAD binding|GO:000…	hsa04137,unkown			http://www.uniprot.org/uniprot/Q9Y4E8	False
TPM3	2.6616	1.41229	P06753	TPM3	GO:0006928,movement of cell or subcellular component|GO:0003012,muscle system process|GO:0060322,head development|GO:0007275,multicellular organism development|GO:0044699,single-organism process|GO:0007417,central nervous system development|GO:0030029,actin filament-based process|GO:0033275,actin-myosin filament sliding|GO:0048513,animal organ development|GO:0032502,developmental process|GO:00325…	GO:0032432,actin filament bundle|GO:0015629,actin cytoskeleton|GO:0030016,myofibril|GO:0030017,sarcomere|GO:0043229,intracellular organelle|GO:0043228,non-membrane-bounded organelle|GO:0043227,membrane-bounded organelle|GO:0043226,organelle|GO:0042641,actomyosin|GO:0005856,cytoskeleton|GO:0001725,stress fiber|GO:0042995,cell projection|GO:0031982,vesicle|GO:0031988,membrane-bounded vesicle|GO:004…	GO:0003779,actin binding|GO:0005488,binding|GO:0005515,protein binding|GO:0008092,cytoskeletal protein binding|GO:0051015,actin filament binding|GO:0005198,structural molecule activity|GO:0008307,structural constituent of muscle|GO:0044877,macromolecular complex binding|GO:0032403,protein complex binding	hsa04260,Cardiac muscle contraction|hsa05216,Thyroid cancer|hsa05200,Pathways in cancer|hsa05410,Hypertrophic cardiomyopathy (HCM)|hsa05414,Dilated cardiomyopathy|hsa04261,Adrenergic signaling in cardiomyocytes			http://www.uniprot.org/uniprot/P06753	False
ACTN4	2.62574	1.39273	O43707	ACTN4	GO:0044238,primary metabolic process|GO:0007599,hemostasis|GO:0080090,regulation of primary metabolic process|GO:0019222,regulation of metabolic process|GO:0034446,substrate adhesion-dependent cell spreading|GO:0051049,regulation of transport|GO:0006907,pinocytosis|GO:0048584,positive regulation of response to stimulus|GO:0048583,regulation of response to stimulus|GO:0007162,negative regulation o…	GO:0032432,actin filament bundle|GO:0015629,actin cytoskeleton|GO:0031974,membrane-enclosed lumen|GO:0030016,myofibril|GO:0030017,sarcomere|GO:0043229,intracellular organelle|GO:0043228,non-membrane-bounded organelle|GO:0060205,cytoplasmic membrane-bounded vesicle lumen|GO:0005924,cell-substrate adherens junction|GO:0005925,focal adhesion|GO:0043227,membrane-bounded organelle|GO:0043226,organelle…	GO:0001012,RNA polymerase II regulatory region DNA binding|GO:0031490,chromatin DNA binding|GO:0044877,macromolecular complex binding|GO:0005488,binding|GO:0003676,nucleic acid binding|GO:0003677,DNA binding|GO:0044325,ion channel binding|GO:1901363,heterocyclic compound binding|GO:0001882,nucleoside binding|GO:0043565,sequence-specific DNA binding|GO:0043566,structure-specific DNA binding|GO:000…	hsa05322,Systemic lupus erythematosus|hsa05203,Viral carcinogenesis|hsa04530,Tight junction|hsa04670,Leukocyte transendothelial migration|hsa05146,Amoebiasis|hsa04510,Focal adhesion|hsa04520,Adherens junction|hsa04810,Regulation of actin cytoskeleton			http://www.uniprot.org/uniprot/O43707	False
FLNA	2.60667	1.38221	Q5HY54	FLNA		GO:0005856,cytoskeleton|GO:0005737,cytoplasm|GO:0015629,actin cytoskeleton|GO:0043232,intracellular non-membrane-bounded organelle|GO:0044464,cell part|GO:0016020,membrane|GO:0071944,cell periphery|GO:0005623,cell|GO:0005622,intracellular|GO:0043229,intracellular organelle|GO:0043228,non-membrane-bounded organelle|GO:0005886,plasma membrane|GO:0044424,intracellular part|GO:0043226,organelle	GO:0008092,cytoskeletal protein binding|GO:0051015,actin filament binding|GO:0003779,actin binding|GO:0044877,macromolecular complex binding|GO:0005488,binding|GO:0005515,protein binding|GO:0032403,protein complex binding				http://www.uniprot.org/uniprot/Q5HY54	False
RDX	2.57677	1.36557	P35241	RDX	GO:0008105,asymmetric protein localization|GO:0008104,protein localization|GO:0032388,positive regulation of intracellular transport|GO:0080090,regulation of primary metabolic process|GO:0019222,regulation of metabolic process|GO:0060429,epithelium development|GO:0051049,regulation of transport|GO:0032386,regulation of intracellular transport|GO:0048468,cell development|GO:0008064,regulation of a…	GO:0045177,apical part of cell|GO:0097610,cell surface furrow|GO:0019898,extrinsic component of membrane|GO:0030175,filopodium|GO:0043229,intracellular organelle|GO:0043228,non-membrane-bounded organelle|GO:0005924,cell-substrate adherens junction|GO:0005925,focal adhesion|GO:0043227,membrane-bounded organelle|GO:0043226,organelle|GO:0030054,cell junction|GO:0030055,cell-substrate junction|GO:000…	GO:0005515,protein binding|GO:0008092,cytoskeletal protein binding|GO:0097159,organic cyclic compound binding|GO:0044822,poly(A) RNA binding|GO:0003779,actin binding|GO:0003723,RNA binding|GO:0003676,nucleic acid binding|GO:1901363,heterocyclic compound binding|GO:0005488,binding|GO:0019899,enzyme binding|GO:0051018,protein kinase A binding|GO:0045296,cadherin binding|GO:0042803,protein homodimer…	hsa04530,Tight junction|hsa05205,Proteoglycans in cancer|hsa05206,MicroRNAs in cancer|hsa04810,Regulation of actin cytoskeleton			http://www.uniprot.org/uniprot/P35241	False
KRT10	2.5749	1.36452	P13645	KRT10	GO:0071248,cellular response to metal ion|GO:0030154,cell differentiation|GO:0071241,cellular response to inorganic substance|GO:0070887,cellular response to chemical stimulus|GO:0008544,epidermis development|GO:0007275,multicellular organism development|GO:0044699,single-organism process|GO:0051716,cellular response to stimulus|GO:0048869,cellular developmental process|GO:0048513,animal organ de…	GO:0045095,keratin filament|GO:0043229,intracellular organelle|GO:0043228,non-membrane-bounded organelle|GO:0043227,membrane-bounded organelle|GO:0043226,organelle|GO:0005856,cytoskeleton|GO:0045111,intermediate filament cytoskeleton|GO:0031982,vesicle|GO:0005615,extracellular space|GO:0005634,nucleus|GO:0016020,membrane|GO:0031988,membrane-bounded vesicle|GO:0044430,cytoskeletal part|GO:0005737,…	GO:0005198,structural molecule activity|GO:0030280,structural constituent of epidermis|GO:0046983,protein dimerization activity|GO:0046982,protein heterodimerization activity|GO:0005488,binding|GO:0005515,protein binding	hsa05150,Staphylococcus aureus infection|hsa04915,Estrogen signaling pathway			http://www.uniprot.org/uniprot/P13645	False
ANXA7	2.5286	1.33834	P20073	ANXA7	GO:0022604,regulation of cell morphogenesis|GO:0009992,cellular water homeostasis|GO:0009628,response to abiotic stimulus|GO:0009892,negative regulation of metabolic process|GO:0008152,metabolic process|GO:0019222,regulation of metabolic process|GO:0022603,regulation of anatomical structure morphogenesis|GO:0050801,ion homeostasis|GO:0030154,cell differentiation|GO:0007610,behavior|GO:0051128,reg…	GO:0016020,membrane|GO:0005783,endoplasmic reticulum|GO:0044421,extracellular region part|GO:0005789,endoplasmic reticulum membrane|GO:0042175,nuclear outer membrane-endoplasmic reticulum membrane network|GO:0043229,intracellular organelle|GO:0071944,cell periphery|GO:0043227,membrane-bounded organelle|GO:0043226,organelle|GO:0005737,cytoplasm|GO:0030667,secretory granule membrane|GO:0070062,extr…	GO:0048306,calcium-dependent protein binding|GO:0005488,binding|GO:0003676,nucleic acid binding|GO:1901363,heterocyclic compound binding|GO:0043168,anion binding|GO:0043169,cation binding|GO:0005543,phospholipid binding|GO:0005544,calcium-dependent phospholipid binding|GO:0043167,ion binding|GO:0005509,calcium ion binding|GO:0032403,protein complex binding|GO:0046872,metal ion binding|GO:0005178,…				http://www.uniprot.org/uniprot/P20073	False
MYL12B	2.49767	1.32058	O14950	MYL12B	GO:0022604,regulation of cell morphogenesis|GO:0006936,muscle contraction|GO:0044707,single-multicellular organism process|GO:0007169,transmembrane receptor protein tyrosine kinase signaling pathway|GO:0022603,regulation of anatomical structure morphogenesis|GO:0030030,cell projection organization|GO:0031175,neuron projection development|GO:0048468,cell development|GO:0051128,regulation of cellul…	GO:0032432,actin filament bundle|GO:0015629,actin cytoskeleton|GO:0030016,myofibril|GO:0030017,sarcomere|GO:0043229,intracellular organelle|GO:0043228,non-membrane-bounded organelle|GO:0044430,cytoskeletal part|GO:0043227,membrane-bounded organelle|GO:0043226,organelle|GO:0030018,Z disc|GO:0042641,actomyosin|GO:0005856,cytoskeleton|GO:0001725,stress fiber|GO:0045177,apical part of cell|GO:0042995…	GO:0032036,myosin heavy chain binding|GO:0043169,cation binding|GO:0008092,cytoskeletal protein binding|GO:0017022,myosin binding|GO:0043167,ion binding|GO:0005509,calcium ion binding|GO:0005515,protein binding|GO:0046872,metal ion binding|GO:0005488,binding	hsa04611,Platelet activation|hsa04530,Tight junction|hsa04670,Leukocyte transendothelial migration|hsa04510,Focal adhesion|hsa04360,Axon guidance|hsa04810,Regulation of actin cytoskeleton			http://www.uniprot.org/uniprot/O14950	False
HBA1	2.39151	1.25792	P69905	HBA2	GO:0015701,bicarbonate transport|GO:0022607,cellular component assembly|GO:0070271,protein complex biogenesis|GO:0043933,macromolecular complex subunit organization|GO:0000302,response to reactive oxygen species|GO:0044248,cellular catabolic process|GO:0006820,anion transport|GO:0042744,hydrogen peroxide catabolic process|GO:0042743,hydrogen peroxide metabolic process|GO:0044281,small molecule me…	GO:0022626,cytosolic ribosome|GO:0022627,cytosolic small ribosomal subunit|GO:0031974,membrane-enclosed lumen|GO:0030139,endocytic vesicle|GO:0043229,intracellular organelle|GO:0043228,non-membrane-bounded organelle|GO:0060205,cytoplasmic membrane-bounded vesicle lumen|GO:0005833,hemoglobin complex|GO:0043227,membrane-bounded organelle|GO:0043226,organelle|GO:0015935,small ribosomal subunit|GO:00…	GO:0005344,oxygen transporter activity|GO:0005488,binding|GO:1901363,heterocyclic compound binding|GO:0016491,oxidoreductase activity|GO:0043169,cation binding|GO:0016684,oxidoreductase activity, acting on peroxide as acceptor|GO:0046914,transition metal ion binding|GO:0043167,ion binding|GO:0005506,iron ion binding|GO:0046872,metal ion binding|GO:0020037,heme binding|GO:0005215,transporter activ…	hsa05143,African trypanosomiasis|hsa05144,Malaria	H00020,Colorectal cancer|H00022,Bladder cancer		http://www.uniprot.org/uniprot/P69905	False
FERMT3	2.38771	1.25563	Q86UX7	FERMT3	GO:0022607,cellular component assembly|GO:0016337,single organismal cell-cell adhesion|GO:0034446,substrate adhesion-dependent cell spreading|GO:0043933,macromolecular complex subunit organization|GO:0050896,response to stimulus|GO:0030155,regulation of cell adhesion|GO:0030154,cell differentiation|GO:0048468,cell development|GO:0007596,blood coagulation|GO:0022407,regulation of cell-cell adhesio…	GO:0015629,actin cytoskeleton|GO:0043229,intracellular organelle|GO:0043228,non-membrane-bounded organelle|GO:0005623,cell|GO:0043227,membrane-bounded organelle|GO:0043226,organelle|GO:0030054,cell junction|GO:0005856,cytoskeleton|GO:0002102,podosome|GO:0031982,vesicle|GO:0016020,membrane|GO:0031988,membrane-bounded vesicle|GO:0044430,cytoskeletal part|GO:0032991,macromolecular complex|GO:0042995…	GO:0005178,integrin binding|GO:0044877,macromolecular complex binding|GO:0005488,binding|GO:0005515,protein binding|GO:0032403,protein complex binding|GO:0005102,receptor binding|GO:0050839,cell adhesion molecule binding	hsa04611,Platelet activation			http://www.uniprot.org/uniprot/Q86UX7	False
PTPN11	2.31292	1.20971	Q06124	PTPN11	GO:0033157,regulation of intracellular protein transport|GO:0051169,nuclear transport|GO:0051168,nuclear export|GO:0007599,hemostasis|GO:0030252,growth hormone secretion|GO:0051046,regulation of secretion|GO:0051047,positive regulation of secretion|GO:0051048,negative regulation of secretion|GO:0051049,regulation of transport|GO:0007596,blood coagulation|GO:0030220,platelet formation|GO:0001501,s…	GO:0043234,protein complex|GO:0005737,cytoplasm|GO:0005829,cytosol|GO:0032991,macromolecular complex|GO:0043231,intracellular membrane-bounded organelle|GO:0005634,nucleus|GO:0044464,cell part|GO:0044444,cytoplasmic part|GO:0005739,mitochondrion|GO:0005622,intracellular|GO:0043229,intracellular organelle|GO:0005623,cell|GO:0044424,intracellular part|GO:0043227,membrane-bounded organelle|GO:004322…	GO:0016791,phosphatase activity|GO:0019899,enzyme binding|GO:0042578,phosphoric ester hydrolase activity|GO:0044877,macromolecular complex binding|GO:0005488,binding|GO:0001664,G-protein coupled receptor binding|GO:0005070,SH3/SH2 adaptor activity|GO:0043560,insulin receptor substrate binding|GO:0030971,receptor tyrosine kinase binding|GO:0032403,protein complex binding|GO:1990782,protein tyrosin…	hsa05120,Epithelial cell signaling in Helicobacter pylori infection|hsa05220,Chronic myeloid leukemia|hsa05130,Pathogenic Escherichia coli infection|hsa05205,Proteoglycans in cancer|hsa04650,Natural killer cell mediated cytotoxicity|hsa05211,Renal cell carcinoma|hsa04072,Phospholipase D signaling pathway|hsa04630,Jak-STAT signaling pathway|hsa04670,Leukocyte transendothelial migration|hsa05235,un…			http://www.uniprot.org/uniprot/Q06124	False
HNRNPK	2.23707	1.16161	P61978	HNRNPK	GO:0080090,regulation of primary metabolic process|GO:0019222,regulation of metabolic process|GO:0051049,regulation of transport|GO:0007165,signal transduction|GO:0048260,positive regulation of receptor-mediated endocytosis|GO:1901362,organic cyclic compound biosynthetic process|GO:0071840,cellular component organization or biogenesis|GO:0051716,cellular response to stimulus|GO:0010604,positive r…	GO:0042995,cell projection|GO:0015629,actin cytoskeleton|GO:0005924,cell-substrate adherens junction|GO:0031974,membrane-enclosed lumen|GO:0043229,intracellular organelle|GO:0043228,non-membrane-bounded organelle|GO:0000785,chromatin|GO:0000228,nuclear chromosome|GO:0005925,focal adhesion|GO:0043227,membrane-bounded organelle|GO:0043226,organelle|GO:0030054,cell junction|GO:0030055,cell-substrate…	GO:0001012,RNA polymerase II regulatory region DNA binding|GO:0001159,core promoter proximal region DNA binding|GO:0001077,transcriptional activator activity, RNA polymerase II core promoter proximal region sequence-specific binding|GO:0005488,binding|GO:0003676,nucleic acid binding|GO:0003677,DNA binding|GO:1901363,heterocyclic compound binding|GO:0043565,sequence-specific DNA binding|GO:0043566…	hsa05206,MicroRNAs in cancer|hsa03040,Spliceosome|hsa05203,Viral carcinogenesis			http://www.uniprot.org/uniprot/P61978	False
CYB5A	2.19011	1.13101	P00167	CYB5A	GO:0010038,response to metal ion|GO:1902600,hydrogen ion transmembrane transport|GO:0019752,carboxylic acid metabolic process|GO:0044723,single-organism carbohydrate metabolic process|GO:0006818,hydrogen transport|GO:0044281,small molecule metabolic process|GO:0044699,single-organism process|GO:0019852,L-ascorbic acid metabolic process|GO:0044710,single-organism metabolic process|GO:0010035,respo…	GO:0005783,endoplasmic reticulum|GO:0044421,extracellular region part|GO:0005789,endoplasmic reticulum membrane|GO:0042175,nuclear outer membrane-endoplasmic reticulum membrane network|GO:0043229,intracellular organelle|GO:0043227,membrane-bounded organelle|GO:0043226,organelle|GO:0031224,intrinsic component of membrane|GO:0005737,cytoplasm|GO:0031982,vesicle|GO:0031975,envelope|GO:0016021,integr…	GO:0004033,aldo-keto reductase (NADP) activity|GO:0019899,enzyme binding|GO:0005488,binding|GO:1901363,heterocyclic compound binding|GO:0016491,oxidoreductase activity|GO:0043169,cation binding|GO:0015077,monovalent inorganic cation transmembrane transporter activity|GO:0043167,ion binding|GO:0046872,metal ion binding|GO:0015002,heme-copper terminal oxidase activity|GO:0004129,cytochrome-c oxidas…				http://www.uniprot.org/uniprot/P00167	False
UROS	2.18766	1.12939	P10746	UROS	GO:0050896,response to stimulus|GO:0019752,carboxylic acid metabolic process|GO:0071243,cellular response to arsenic-containing substance|GO:0044249,cellular biosynthetic process|GO:0034641,cellular nitrogen compound metabolic process|GO:0006807,nitrogen compound metabolic process|GO:0046677,response to antibiotic|GO:0044281,small molecule metabolic process|GO:0070887,cellular response to chemica…	GO:0005737,cytoplasm|GO:0043231,intracellular membrane-bounded organelle|GO:0005829,cytosol|GO:0044464,cell part|GO:0044444,cytoplasmic part|GO:0005739,mitochondrion|GO:0005622,intracellular|GO:0043229,intracellular organelle|GO:0005623,cell|GO:0044424,intracellular part|GO:0043227,membrane-bounded organelle|GO:0043226,organelle	GO:0016835,carbon-oxygen lyase activity|GO:0016836,hydro-lyase activity|GO:0003824,catalytic activity|GO:0048037,cofactor binding|GO:0005488,binding|GO:0016829,lyase activity|GO:0004852,uroporphyrinogen-III synthase activity	hsa00860,Porphyrin and chlorophyll metabolism|hsa01100,Metabolic pathways			http://www.uniprot.org/uniprot/P10746	False
RAB1A	2.15842	1.10997	P62820	RAB1A	GO:0008104,protein localization|GO:0080090,regulation of primary metabolic process|GO:0019222,regulation of metabolic process|GO:0034446,substrate adhesion-dependent cell spreading|GO:0048468,cell development|GO:0006900,membrane budding|GO:0061024,membrane organization|GO:0007165,signal transduction|GO:0051656,establishment of organelle localization|GO:0061028,establishment of endothelial barrier…	GO:0005783,endoplasmic reticulum|GO:0044421,extracellular region part|GO:0048770,pigment granule|GO:0005789,endoplasmic reticulum membrane|GO:0042175,nuclear outer membrane-endoplasmic reticulum membrane network|GO:0043229,intracellular organelle|GO:0005622,intracellular|GO:0043227,membrane-bounded organelle|GO:0043226,organelle|GO:0005737,cytoplasm|GO:0070062,extracellular exosome|GO:0016023,cyt…	GO:0035639,purine ribonucleoside triphosphate binding|GO:0005488,binding|GO:0043167,ion binding|GO:1901363,heterocyclic compound binding|GO:1901265,nucleoside phosphate binding|GO:0001882,nucleoside binding|GO:0043168,anion binding|GO:0016462,pyrophosphatase activity|GO:0000166,nucleotide binding|GO:0032561,guanyl ribonucleotide binding|GO:0001883,purine nucleoside binding|GO:0032549,ribonucleosi…	hsa04140,Regulation of autophagy|hsa05130,Pathogenic Escherichia coli infection|hsa05134,Legionellosis			http://www.uniprot.org/uniprot/P62820	False
MYL6B	2.11643	1.08163	P14649	MYL6B	GO:0006928,movement of cell or subcellular component|GO:0003012,muscle system process|GO:0061061,muscle structure development|GO:0007275,multicellular organism development|GO:0044699,single-organism process|GO:0007517,muscle organ development|GO:0030029,actin filament-based process|GO:0007519,skeletal muscle tissue development|GO:0033275,actin-myosin filament sliding|GO:0048513,animal organ devel…	GO:0015629,actin cytoskeleton|GO:0043229,intracellular organelle|GO:0043228,non-membrane-bounded organelle|GO:0044430,cytoskeletal part|GO:0031988,membrane-bounded vesicle|GO:0043227,membrane-bounded organelle|GO:0043226,organelle|GO:0005856,cytoskeleton|GO:0031982,vesicle|GO:0044444,cytoplasmic part|GO:0005859,muscle myosin complex|GO:0016459,myosin complex|GO:0005576,extracellular region|GO:000…	GO:0016787,hydrolase activity|GO:0016818,hydrolase activity, acting on acid anhydrides, in phosphorus-containing anhydrides|GO:0003824,catalytic activity|GO:0043167,ion binding|GO:0017111,nucleoside-triphosphatase activity|GO:0016817,hydrolase activity, acting on acid anhydrides|GO:0005198,structural molecule activity|GO:0016462,pyrophosphatase activity|GO:0008307,structural constituent of muscle…	hsa04530,Tight junction|hsa04921,Oxytocin signaling pathway|hsa04270,Vascular smooth muscle contraction			http://www.uniprot.org/uniprot/P14649	False
PYCR3	2.09058	1.0639	Q53H96	PYCR3	GO:0044283,small molecule biosynthetic process|GO:0019752,carboxylic acid metabolic process|GO:0044249,cellular biosynthetic process|GO:0006807,nitrogen compound metabolic process|GO:0044281,small molecule metabolic process|GO:0009064,glutamine family amino acid metabolic process|GO:0055129,L-proline biosynthetic process|GO:1901362,organic cyclic compound biosynthetic process|GO:0044699,single-or…	GO:0005737,cytoplasm|GO:0005829,cytosol|GO:0044464,cell part|GO:0005623,cell|GO:0005622,intracellular|GO:0044444,cytoplasmic part|GO:0044424,intracellular part	GO:0004735,pyrroline-5-carboxylate reductase activity|GO:0016645,oxidoreductase activity, acting on the CH-NH group of donors|GO:0016646,oxidoreductase activity, acting on the CH-NH group of donors, NAD or NADP as acceptor|GO:0003824,catalytic activity|GO:0005488,binding|GO:0005515,protein binding|GO:0016491,oxidoreductase activity	hsa01230,Biosynthesis of amino acids|hsa01100,Metabolic pathways|hsa00330,Arginine and proline metabolism			http://www.uniprot.org/uniprot/Q53H96	False
DPP3	2.08317	1.05878	Q9NY33	DPP3	GO:0044238,primary metabolic process|GO:0019538,protein metabolic process|GO:0043170,macromolecule metabolic process|GO:0071704,organic substance metabolic process|GO:0008152,metabolic process|GO:0006508,proteolysis|GO:1901564,organonitrogen compound metabolic process|GO:0006807,nitrogen compound metabolic process	GO:0031974,membrane-enclosed lumen|GO:0043229,intracellular organelle|GO:0071944,cell periphery|GO:0043227,membrane-bounded organelle|GO:0043226,organelle|GO:0005737,cytoplasm|GO:0070062,extracellular exosome|GO:0031981,nuclear lumen|GO:0005634,nucleus|GO:0016020,membrane|GO:0031988,membrane-bounded vesicle|GO:0005654,nucleoplasm|GO:0005886,plasma membrane|GO:1903561,extracellular vesicle|GO:0031…	GO:0004177,aminopeptidase activity|GO:0046914,transition metal ion binding|GO:0016787,hydrolase activity|GO:0003824,catalytic activity|GO:0043169,cation binding|GO:0043167,ion binding|GO:0008239,dipeptidyl-peptidase activity|GO:0008238,exopeptidase activity|GO:0070011,peptidase activity, acting on L-amino acid peptides|GO:0008270,zinc ion binding|GO:0005515,protein binding|GO:0008233,peptidase ac…				http://www.uniprot.org/uniprot/Q9NY33	False
PSMD13	2.0779	1.05513	Q9UNM6	PSMD13	GO:0080090,regulation of primary metabolic process|GO:0019222,regulation of metabolic process|GO:0048585,negative regulation of response to stimulus|GO:0048584,positive regulation of response to stimulus|GO:0048583,regulation of response to stimulus|GO:0031349,positive regulation of defense response|GO:0030111,regulation of Wnt signaling pathway|GO:0000280,nuclear division|GO:0007165,signal trans…	GO:0022624,proteasome accessory complex|GO:0031974,membrane-enclosed lumen|GO:0043229,intracellular organelle|GO:0043227,membrane-bounded organelle|GO:0043226,organelle|GO:0005737,cytoplasm|GO:0005838,proteasome regulatory particle|GO:0070062,extracellular exosome|GO:0031981,nuclear lumen|GO:0005634,nucleus|GO:0016020,membrane|GO:0031988,membrane-bounded vesicle|GO:0005654,nucleoplasm|GO:0032991,…	GO:0005198,structural molecule activity	hsa03050,Proteasome|hsa05169,Epstein-Barr virus infection			http://www.uniprot.org/uniprot/Q9UNM6	False
YARS	2.07388	1.05233	P54577	YARS	GO:0006437,tyrosyl-tRNA aminoacylation|GO:0044238,primary metabolic process|GO:0019752,carboxylic acid metabolic process|GO:1901564,organonitrogen compound metabolic process|GO:0090304,nucleic acid metabolic process|GO:0044249,cellular biosynthetic process|GO:0034641,cellular nitrogen compound metabolic process|GO:0006807,nitrogen compound metabolic process|GO:0023052,signaling|GO:0007165,signal …	GO:0005737,cytoplasm|GO:0043231,intracellular membrane-bounded organelle|GO:0044421,extracellular region part|GO:0005829,cytosol|GO:0044464,cell part|GO:0044444,cytoplasmic part|GO:0005623,cell|GO:0043226,organelle|GO:0043229,intracellular organelle|GO:0005576,extracellular region|GO:0044424,intracellular part|GO:0005622,intracellular|GO:0043227,membrane-bounded organelle|GO:0005634,nucleus|GO:00…	GO:0005126,cytokine receptor binding|GO:0004871,signal transducer activity|GO:0035639,purine ribonucleoside triphosphate binding|GO:0060089,molecular transducer activity|GO:0005488,binding|GO:0003676,nucleic acid binding|GO:0001664,G-protein coupled receptor binding|GO:0004831,tyrosine-tRNA ligase activity|GO:0043167,ion binding|GO:1901363,heterocyclic compound binding|GO:0001883,purine nucleosid…	hsa00970,Aminoacyl-tRNA biosynthesis			http://www.uniprot.org/uniprot/P54577	False
CLIC2	2.06428	1.04564	O15247	CLIC2	GO:0051049,regulation of transport|GO:0032386,regulation of intracellular transport|GO:0051282,regulation of sequestering of calcium ion|GO:0051283,negative regulation of sequestering of calcium ion|GO:0032845,negative regulation of homeostatic process|GO:0032844,regulation of homeostatic process|GO:0006820,anion transport|GO:0006821,chloride transport|GO:0007165,signal transduction|GO:0098771,in…	GO:0034707,chloride channel complex|GO:0043229,intracellular organelle|GO:0034702,ion channel complex|GO:0043227,membrane-bounded organelle|GO:0043226,organelle|GO:0031224,intrinsic component of membrane|GO:0005737,cytoplasm|GO:0016021,integral component of membrane|GO:0016020,membrane|GO:1902495,transmembrane transporter complex|GO:1990351,transporter complex|GO:0043234,protein complex|GO:003299…	GO:0005488,binding|GO:0016491,oxidoreductase activity|GO:0004364,glutathione transferase activity|GO:0008509,anion transmembrane transporter activity|GO:0016765,transferase activity, transferring alkyl or aryl (other than methyl) groups|GO:0016740,transferase activity|GO:0015103,inorganic anion transmembrane transporter activity|GO:0022803,passive transmembrane transporter activity|GO:0016684,oxi…				http://www.uniprot.org/uniprot/O15247	False
HDDC2	2.01715	1.01232	V9GZ04	HDDC2	GO:0016311,dephosphorylation|GO:0009987,cellular process|GO:0044237,cellular metabolic process|GO:0006796,phosphate-containing compound metabolic process|GO:0008152,metabolic process|GO:0006793,phosphorus metabolic process		GO:0016787,hydrolase activity|GO:0016791,phosphatase activity|GO:0016788,hydrolase activity, acting on ester bonds|GO:0042578,phosphoric ester hydrolase activity|GO:0003824,catalytic activity|GO:0002953,5'-deoxynucleotidase activity				http://www.uniprot.org/uniprot/V9GZ04	False
USP9X	2.00506	1.00365	Q93008	USP9X	GO:0048675,axon extension|GO:0044238,primary metabolic process|GO:0080090,regulation of primary metabolic process|GO:0019222,regulation of metabolic process|GO:0048588,developmental cell growth|GO:0048468,cell development|GO:0007292,female gamete generation|GO:0030509,BMP signaling pathway|GO:0060322,head development|GO:0007165,signal transduction|GO:0007166,cell surface receptor signaling pathwa…	GO:0005737,cytoplasm|GO:0045177,apical part of cell|GO:0016020,membrane|GO:0044464,cell part|GO:0005829,cytosol|GO:0044463,cell projection part|GO:0030427,site of polarized growth|GO:0030426,growth cone|GO:0005623,cell|GO:0005622,intracellular|GO:0097458,neuron part|GO:0044444,cytoplasmic part|GO:0043005,neuron projection|GO:0044424,intracellular part|GO:0042995,cell projection|GO:0150034,distal …	GO:0016787,hydrolase activity|GO:0004175,endopeptidase activity|GO:0019783,ubiquitin-like protein-specific protease activity|GO:0005515,protein binding|GO:0004197,cysteine-type endopeptidase activity|GO:0008234,cysteine-type peptidase activity|GO:0046332,SMAD binding|GO:0003824,catalytic activity|GO:0036459,thiol-dependent ubiquitinyl hydrolase activity|GO:0070011,peptidase activity, acting on L-…				http://www.uniprot.org/uniprot/Q93008	False
DBNL	1.99908	0.999337	F2Z3E3	DBNL	GO:0032502,developmental process|GO:0044707,single-multicellular organism process|GO:0050808,synapse organization|GO:0030030,cell projection organization|GO:0030031,cell projection assembly|GO:0030154,cell differentiation|GO:0048468,cell development|GO:0022607,cellular component assembly|GO:0031175,neuron projection development|GO:0009653,anatomical structure morphogenesis|GO:0007275,multicellula…		GO:0008092,cytoskeletal protein binding|GO:0051015,actin filament binding|GO:0003779,actin binding|GO:0044877,macromolecular complex binding|GO:0005488,binding|GO:0005515,protein binding|GO:0032403,protein complex binding				http://www.uniprot.org/uniprot/F2Z3E3	False
FLOT1	1.97314	0.980492	O75955	FLOT1	GO:0034116,positive regulation of heterotypic cell-cell adhesion|GO:0034114,regulation of heterotypic cell-cell adhesion|GO:0019220,regulation of phosphate metabolic process|GO:0080090,regulation of primary metabolic process|GO:0019222,regulation of metabolic process|GO:1901890,positive regulation of cell junction assembly|GO:0022407,regulation of cell-cell adhesion|GO:0010831,positive regulation…	GO:0048770,pigment granule|GO:0044853,plasma membrane raft|GO:0030054,cell junction|GO:0008180,COP9 signalosome|GO:0031982,vesicle|GO:0005773,vacuole|GO:0016021,integral component of membrane|GO:0016020,membrane|GO:0031988,membrane-bounded vesicle|GO:0044291,cell-cell contact zone|GO:0098589,membrane region|GO:0042995,cell projection|GO:0043234,protein complex|GO:0043230,extracellular organelle|G…	GO:0005515,protein binding|GO:0019899,enzyme binding|GO:0005488,binding|GO:0002020,protease binding|GO:0046983,protein dimerization activity|GO:0046982,protein heterodimerization activity|GO:0035255,ionotropic glutamate receptor binding|GO:0035254,glutamate receptor binding|GO:0005102,receptor binding	hsa04910,Insulin signaling pathway			http://www.uniprot.org/uniprot/O75955	False
EIF4EBP1	1.9452	0.959919	Q13541	EIF4EBP1	GO:0080090,regulation of primary metabolic process|GO:0019222,regulation of metabolic process|GO:0000082,G1/S transition of mitotic cell cycle|GO:0007165,signal transduction|GO:0007166,cell surface receptor signaling pathway|GO:0007167,enzyme linked receptor protein signaling pathway|GO:0007169,transmembrane receptor protein tyrosine kinase signaling pathway|GO:0071840,cellular component organiza…	GO:0031974,membrane-enclosed lumen|GO:0043229,intracellular organelle|GO:0043227,membrane-bounded organelle|GO:0043226,organelle|GO:0005737,cytoplasm|GO:0031981,nuclear lumen|GO:0005634,nucleus|GO:0005654,nucleoplasm|GO:0043234,protein complex|GO:0032991,macromolecular complex|GO:0043231,intracellular membrane-bounded organelle|GO:0043233,organelle lumen|GO:0005829,cytosol|GO:0044464,cell part|GO…	GO:0051721,protein phosphatase 2A binding|GO:0045182,translation regulator activity|GO:0030371,translation repressor activity|GO:0019899,enzyme binding|GO:0019903,protein phosphatase binding|GO:0019902,phosphatase binding|GO:0005488,binding|GO:0005515,protein binding|GO:0008190,eukaryotic initiation factor 4E binding|GO:0031369,translation initiation factor binding	hsa05231,Choline metabolism in cancer|hsa04218,Cellular senescence|hsa01521,EGFR tyrosine kinase inhibitor resistance|hsa04012,ErbB signaling pathway|hsa04211,Longevity regulating pathway|hsa04910,Insulin signaling pathway|hsa05168,Herpes simplex infection|hsa03013,RNA transport|hsa05221,Acute myeloid leukemia|hsa04066,HIF-1 signaling pathway|hsa05165,Human papillomavirus infection|hsa05163,Human…			http://www.uniprot.org/uniprot/Q13541	False
CD59	1.89781	0.924337	P13987	CD59	GO:0007599,hemostasis|GO:0080090,regulation of primary metabolic process|GO:0019222,regulation of metabolic process|GO:0034110,regulation of homotypic cell-cell adhesion|GO:0048585,negative regulation of response to stimulus|GO:0048584,positive regulation of response to stimulus|GO:0048583,regulation of response to stimulus|GO:0007165,signal transduction|GO:0007166,cell surface receptor signaling…	GO:0009897,external side of plasma membrane|GO:0046658,anchored component of plasma membrane|GO:0071944,cell periphery|GO:0098552,side of membrane|GO:0005924,cell-substrate adherens junction|GO:0005925,focal adhesion|GO:0043227,membrane-bounded organelle|GO:0043226,organelle|GO:0030054,cell junction|GO:0030055,cell-substrate junction|GO:0031982,vesicle|GO:0043209,myelin sheath|GO:0031226,intrinsi…	GO:0001848,complement binding|GO:0005488,binding|GO:0005515,protein binding	hsa04610,Complement and coagulation cascades|hsa04640,Hematopoietic cell lineage			http://www.uniprot.org/uniprot/P13987	False
RNPEP	1.87735	0.9087	Q9H4A4	RNPEP	GO:0006633,fatty acid biosynthetic process|GO:0006631,fatty acid metabolic process|GO:0006636,unsaturated fatty acid biosynthetic process|GO:0044237,cellular metabolic process|GO:0019752,carboxylic acid metabolic process|GO:0044248,cellular catabolic process|GO:0044249,cellular biosynthetic process|GO:0034641,cellular nitrogen compound metabolic process|GO:0003013,circulatory system process|GO:00…	GO:0043229,intracellular organelle|GO:0071944,cell periphery|GO:0043227,membrane-bounded organelle|GO:0043226,organelle|GO:0005737,cytoplasm|GO:0070062,extracellular exosome|GO:0016023,cytoplasmic, membrane-bounded vesicle|GO:0031410,cytoplasmic vesicle|GO:0016020,membrane|GO:0031988,membrane-bounded vesicle|GO:0005615,extracellular space|GO:0030141,secretory granule|GO:0012505,endomembrane syste…	GO:0004177,aminopeptidase activity|GO:0042277,peptide binding|GO:0046914,transition metal ion binding|GO:0016787,hydrolase activity|GO:0016801,hydrolase activity, acting on ether bonds|GO:0033218,amide binding|GO:0016803,ether hydrolase activity|GO:0043169,cation binding|GO:0003824,catalytic activity|GO:0043167,ion binding|GO:0004301,epoxide hydrolase activity|GO:0008238,exopeptidase activity|GO:…			D00087,Ubenimex (JP16/INN); Bestatin (TN)	http://www.uniprot.org/uniprot/Q9H4A4	False
KPNA6	1.87449	0.906499	O60684	KPNA6	GO:0051169,nuclear transport|GO:0008104,protein localization|GO:0080090,regulation of primary metabolic process|GO:0019222,regulation of metabolic process|GO:1901362,organic cyclic compound biosynthetic process|GO:1901360,organic cyclic compound metabolic process|GO:0010604,positive regulation of macromolecule metabolic process|GO:0070727,cellular macromolecule localization|GO:0048518,positive re…	GO:0005737,cytoplasm|GO:0043231,intracellular membrane-bounded organelle|GO:0005634,nucleus|GO:0016020,membrane|GO:0044464,cell part|GO:0005623,cell|GO:0005622,intracellular|GO:0043229,intracellular organelle|GO:0044424,intracellular part|GO:0043227,membrane-bounded organelle|GO:0043226,organelle|GO:0005635,nuclear envelope|GO:0031974,membrane-enclosed lumen|GO:0031975,envelope|GO:0031981,nuclear…	GO:0008565,protein transporter activity|GO:0022892,substrate-specific transporter activity|GO:0005215,transporter activity|GO:0005488,binding|GO:0005515,protein binding|GO:0042277,peptide binding|GO:0005048,signal sequence binding|GO:0008139,nuclear localization sequence binding|GO:0033218,amide binding|GO:0015197,peptide transporter activity|GO:0061608,nuclear import signal receptor activity|GO:…	hsa05164,Influenza A			http://www.uniprot.org/uniprot/O60684	False
RUVBL2	1.83385	0.874872	Q9Y230	RUVBL2	GO:0008104,protein localization|GO:0035065,regulation of histone acetylation|GO:0035066,positive regulation of histone acetylation|GO:0090579,dsDNA loop formation|GO:0006475,internal protein amino acid acetylation|GO:0031056,regulation of histone modification|GO:0031058,positive regulation of histone modification|GO:1901362,organic cyclic compound biosynthetic process|GO:0071840,cellular componen…	GO:0043231,intracellular membrane-bounded organelle|GO:0033202,DNA helicase complex|GO:0016020,membrane|GO:0031011,Ino80 complex|GO:0031974,membrane-enclosed lumen|GO:0043229,intracellular organelle|GO:0043228,non-membrane-bounded organelle|GO:0000785,chromatin|GO:0035267,NuA4 histone acetyltransferase complex|GO:0032991,macromolecular complex|GO:1902562,H4 histone acetyltransferase complex|GO:00…	GO:0017076,purine nucleotide binding|GO:0003676,nucleic acid binding|GO:0008026,ATP-dependent helicase activity|GO:0035639,purine ribonucleoside triphosphate binding|GO:0001012,RNA polymerase II regulatory region DNA binding|GO:0001158,enhancer sequence-specific DNA binding|GO:0031490,chromatin DNA binding|GO:0044877,macromolecular complex binding|GO:0005488,binding|GO:0016887,ATPase activity|GO:…				http://www.uniprot.org/uniprot/Q9Y230	False
TUBA1B	1.83269	0.87396	P68363	TUBA1B	GO:0022607,cellular component assembly|GO:0006457,protein folding|GO:0070271,protein complex biogenesis|GO:0043933,macromolecular complex subunit organization|GO:0006458,'de novo' protein folding|GO:0000226,microtubule cytoskeleton organization|GO:0070887,cellular response to chemical stimulus|GO:0034622,cellular macromolecular complex assembly|GO:0044699,single-organism process|GO:0044267,cellul…	GO:0043229,intracellular organelle|GO:0043228,non-membrane-bounded organelle|GO:0005874,microtubule|GO:0043226,organelle|GO:0005856,cytoskeleton|GO:0031982,vesicle|GO:0043209,myelin sheath|GO:0043227,membrane-bounded organelle|GO:0031988,membrane-bounded vesicle|GO:0044430,cytoskeletal part|GO:0005737,cytoplasm|GO:0015630,microtubule cytoskeleton|GO:0005881,cytoplasmic microtubule|GO:0032991,macr…	GO:0005200,structural constituent of cytoskeleton|GO:0044389,ubiquitin-like protein ligase binding|GO:0035639,purine ribonucleoside triphosphate binding|GO:0019899,enzyme binding|GO:0005488,binding|GO:0003676,nucleic acid binding|GO:0000166,nucleotide binding|GO:1901363,heterocyclic compound binding|GO:0001883,purine nucleoside binding|GO:0001882,nucleoside binding|GO:0043168,anion binding|GO:001…	hsa04530,Tight junction|hsa04210,Apoptosis|hsa05130,Pathogenic Escherichia coli infection|hsa04145,Phagosome|hsa04540,Gap junction			http://www.uniprot.org/uniprot/P68363	False
WBP2	1.8222	0.865684	Q969T9	WBP2	GO:0008104,protein localization|GO:0035065,regulation of histone acetylation|GO:0035066,positive regulation of histone acetylation|GO:0006473,protein acetylation|GO:0006475,internal protein amino acid acetylation|GO:0031056,regulation of histone modification|GO:0031058,positive regulation of histone modification|GO:1901362,organic cyclic compound biosynthetic process|GO:0071840,cellular component…	GO:0031974,membrane-enclosed lumen|GO:0043229,intracellular organelle|GO:0043228,non-membrane-bounded organelle|GO:0000785,chromatin|GO:0000228,nuclear chromosome|GO:0043227,membrane-bounded organelle|GO:0043226,organelle|GO:0031981,nuclear lumen|GO:0005634,nucleus|GO:0044454,nuclear chromosome part|GO:0005694,chromosome|GO:0000790,nuclear chromatin|GO:0032991,macromolecular complex|GO:0043231,in…	GO:0001012,RNA polymerase II regulatory region DNA binding|GO:0031490,chromatin DNA binding|GO:0001076,transcription factor activity, RNA polymerase II transcription factor binding|GO:0044877,macromolecular complex binding|GO:0005488,binding|GO:0003676,nucleic acid binding|GO:0003677,DNA binding|GO:1901363,heterocyclic compound binding|GO:0043565,sequence-specific DNA binding|GO:0043566,structure…				http://www.uniprot.org/uniprot/Q969T9	False
GBE1	1.82078	0.864555	Q04446	GBE1	GO:0044249,cellular biosynthetic process|GO:0009250,glucan biosynthetic process|GO:0044281,small molecule metabolic process|GO:0034645,cellular macromolecule biosynthetic process|GO:0006091,generation of precursor metabolites and energy|GO:0033692,cellular polysaccharide biosynthetic process|GO:0044699,single-organism process|GO:1901576,organic substance biosynthetic process|GO:0044710,single-org…	GO:0005737,cytoplasm|GO:0005622,intracellular|GO:0043230,extracellular organelle|GO:0031982,vesicle|GO:0044421,extracellular region part|GO:0043227,membrane-bounded organelle|GO:0005829,cytosol|GO:0044464,cell part|GO:0005623,cell|GO:0031988,membrane-bounded vesicle|GO:0044444,cytoplasmic part|GO:0005576,extracellular region|GO:0044424,intracellular part|GO:1903561,extracellular vesicle|GO:006501…	GO:0016787,hydrolase activity|GO:0043169,cation binding|GO:0003844,1,4-alpha-glucan branching enzyme activity|GO:0016798,hydrolase activity, acting on glycosyl bonds|GO:0043167,ion binding|GO:0003824,catalytic activity|GO:0016740,transferase activity|GO:0005488,binding|GO:0016757,transferase activity, transferring glycosyl groups|GO:0004553,hydrolase activity, hydrolyzing O-glycosyl compounds|GO:…	hsa01100,Metabolic pathways|hsa00500,Starch and sucrose metabolism			http://www.uniprot.org/uniprot/Q04446	False
FKBP1A	1.79276	0.842184	P62942	FKBP1A	GO:0044238,primary metabolic process|GO:0032924,activin receptor signaling pathway|GO:0032925,regulation of activin receptor signaling pathway|GO:0019222,regulation of metabolic process|GO:0051049,regulation of transport|GO:0032386,regulation of intracellular transport|GO:0048584,positive regulation of response to stimulus|GO:0051282,regulation of sequestering of calcium ion|GO:0051283,negative r…	GO:0005783,endoplasmic reticulum|GO:0005789,endoplasmic reticulum membrane|GO:0030016,myofibril|GO:0030017,sarcomere|GO:0043229,intracellular organelle|GO:0043228,non-membrane-bounded organelle|GO:0005623,cell|GO:0043227,membrane-bounded organelle|GO:0043226,organelle|GO:0030018,Z disc|GO:0005737,cytoplasm|GO:0031984,organelle subcompartment|GO:0070062,extracellular exosome|GO:0016020,membrane|GO…	GO:0005126,cytokine receptor binding|GO:0005160,transforming growth factor beta receptor binding|GO:0008144,drug binding|GO:0060089,molecular transducer activity|GO:0044877,macromolecular complex binding|GO:0005488,binding|GO:0004871,signal transducer activity|GO:0044325,ion channel binding|GO:0098772,molecular function regulator|GO:1901363,heterocyclic compound binding|GO:0019855,calcium channel…				http://www.uniprot.org/uniprot/P62942	False
DNM2	1.75631	0.812547	P50570	DNM2	GO:0006909,phagocytosis|GO:0051049,regulation of transport|GO:0006907,pinocytosis|GO:0044281,small molecule metabolic process|GO:0051656,establishment of organelle localization|GO:0051650,establishment of vesicle localization|GO:0051716,cellular response to stimulus|GO:0048589,developmental growth|GO:1990138,neuron projection extension|GO:0048468,cell development|GO:2000649,regulation of sodium i…	GO:0030427,site of polarized growth|GO:0030426,growth cone|GO:0030054,cell junction|GO:0030055,cell-substrate junction|GO:0097060,synaptic membrane|GO:0031984,organelle subcompartment|GO:0031982,vesicle|GO:0016023,cytoplasmic, membrane-bounded vesicle|GO:0016020,membrane|GO:0031988,membrane-bounded vesicle|GO:0005794,Golgi apparatus|GO:0098588,bounding membrane of organelle|GO:0098589,membrane re…	GO:0035639,purine ribonucleoside triphosphate binding|GO:0017124,SH3 domain binding|GO:0019899,enzyme binding|GO:0044877,macromolecular complex binding|GO:0005488,binding|GO:0001664,G-protein coupled receptor binding|GO:0043167,ion binding|GO:1901363,heterocyclic compound binding|GO:0001883,purine nucleoside binding|GO:0001882,nucleoside binding|GO:0043168,anion binding|GO:0019900,kinase binding|…	hsa04961,Endocrine and other factor-regulated calcium reabsorption|hsa05100,Bacterial invasion of epithelial cells|hsa04721,Synaptic vesicle cycle|hsa04072,Phospholipase D signaling pathway|hsa04144,Endocytosis|hsa04666,Fc gamma R-mediated phagocytosis			http://www.uniprot.org/uniprot/P50570	False
OXSR1	1.75504	0.811507	O95747	OXSR1	GO:0019220,regulation of phosphate metabolic process|GO:0080090,regulation of primary metabolic process|GO:0019222,regulation of metabolic process|GO:0051049,regulation of transport|GO:0032147,activation of protein kinase activity|GO:0007165,signal transduction|GO:0034765,regulation of ion transmembrane transport|GO:0034766,negative regulation of ion transmembrane transport|GO:0023014,signal tran…	GO:0005737,cytoplasm|GO:0005622,intracellular|GO:0043230,extracellular organelle|GO:0031982,vesicle|GO:0044421,extracellular region part|GO:0043227,membrane-bounded organelle|GO:0044464,cell part|GO:0005623,cell|GO:0031988,membrane-bounded vesicle|GO:0005576,extracellular region|GO:0044424,intracellular part|GO:1903561,extracellular vesicle|GO:0065010,extracellular membrane-bounded organelle|GO:0…	GO:0035639,purine ribonucleoside triphosphate binding|GO:0060089,molecular transducer activity|GO:0004672,protein kinase activity|GO:0004871,signal transducer activity|GO:0043167,ion binding|GO:1901363,heterocyclic compound binding|GO:0001883,purine nucleoside binding|GO:0001882,nucleoside binding|GO:0043168,anion binding|GO:0043169,cation binding|GO:0005057,signal transducer activity, downstream…				http://www.uniprot.org/uniprot/O95747	False
MYL4	1.7416	0.800414	P12829	MYL4	GO:0009893,positive regulation of metabolic process|GO:0019222,regulation of metabolic process|GO:0006928,movement of cell or subcellular component|GO:0006941,striated muscle contraction|GO:0003012,muscle system process|GO:0060047,heart contraction|GO:0003015,heart process|GO:0060048,cardiac muscle contraction|GO:0050789,regulation of biological process|GO:0043085,positive regulation of catalytic…	GO:0015629,actin cytoskeleton|GO:0030016,myofibril|GO:0030017,sarcomere|GO:0043229,intracellular organelle|GO:0043228,non-membrane-bounded organelle|GO:0044430,cytoskeletal part|GO:0043226,organelle|GO:0005856,cytoskeleton|GO:0031672,A band|GO:0016459,myosin complex|GO:0005737,cytoplasm|GO:0044424,intracellular part|GO:0043234,protein complex|GO:0032991,macromolecular complex|GO:0043232,intracell…	GO:0032036,myosin heavy chain binding|GO:0043169,cation binding|GO:0032038,myosin II heavy chain binding|GO:0005515,protein binding|GO:0008092,cytoskeletal protein binding|GO:0051015,actin filament binding|GO:0043167,ion binding|GO:0003779,actin binding|GO:0017022,myosin binding|GO:0044877,macromolecular complex binding|GO:0005509,calcium ion binding|GO:0045159,myosin II binding|GO:0032403,protei…	hsa04260,Cardiac muscle contraction|hsa04261,Adrenergic signaling in cardiomyocytes|hsa04371,Apelin signaling pathway			http://www.uniprot.org/uniprot/P12829	False
VPS25	1.73985	0.798967	Q9BRG1	VPS25	GO:0008104,protein localization|GO:0080090,regulation of primary metabolic process|GO:0019222,regulation of metabolic process|GO:0061024,membrane organization|GO:1901362,organic cyclic compound biosynthetic process|GO:1901360,organic cyclic compound metabolic process|GO:0070727,cellular macromolecule localization|GO:0044419,interspecies interaction between organisms|GO:0019058,viral life cycle|GO…	GO:0098796,membrane protein complex|GO:0044421,extracellular region part|GO:0031974,membrane-enclosed lumen|GO:0043229,intracellular organelle|GO:0043228,non-membrane-bounded organelle|GO:0043227,membrane-bounded organelle|GO:0043226,organelle|GO:0010008,endosome membrane|GO:0005737,cytoplasm|GO:0070062,extracellular exosome|GO:0031981,nuclear lumen|GO:0005730,nucleolus|GO:0005634,nucleus|GO:0016…	GO:0047485,protein N-terminus binding|GO:0005198,structural molecule activity|GO:0005488,binding|GO:0005515,protein binding|GO:0046983,protein dimerization activity|GO:0042802,identical protein binding|GO:0042803,protein homodimerization activity	hsa04144,Endocytosis			http://www.uniprot.org/uniprot/Q9BRG1	False
PSMC5	1.73352	0.793701	P62195	PSMC5	GO:0043933,macromolecular complex subunit organization|GO:0090083,regulation of inclusion body assembly|GO:0080090,regulation of primary metabolic process|GO:0019222,regulation of metabolic process|GO:0002479,antigen processing and presentation of exogenous peptide antigen via MHC class I, TAP-dependent|GO:0048585,negative regulation of response to stimulus|GO:0048584,positive regulation of respo…	GO:0022624,proteasome accessory complex|GO:0031974,membrane-enclosed lumen|GO:0031595,nuclear proteasome complex|GO:0043229,intracellular organelle|GO:0031597,cytosolic proteasome complex|GO:0043227,membrane-bounded organelle|GO:0043226,organelle|GO:0008540,proteasome regulatory particle, base subcomplex|GO:0005737,cytoplasm|GO:0005838,proteasome regulatory particle|GO:0070062,extracellular exoso…	GO:0036402,proteasome-activating ATPase activity|GO:0035639,purine ribonucleoside triphosphate binding|GO:0017025,TBP-class protein binding|GO:0005488,binding|GO:0016887,ATPase activity|GO:0001664,G-protein coupled receptor binding|GO:0043167,ion binding|GO:1901363,heterocyclic compound binding|GO:1901265,nucleoside phosphate binding|GO:0001882,nucleoside binding|GO:0043168,anion binding|GO:00426…	hsa03050,Proteasome|hsa05169,Epstein-Barr virus infection			http://www.uniprot.org/uniprot/P62195	False
MYH9	1.72689	0.788175	P35579	MYH9	GO:0008104,protein localization|GO:0006909,phagocytosis|GO:0080090,regulation of primary metabolic process|GO:0019222,regulation of metabolic process|GO:0030224,monocyte differentiation|GO:0048585,negative regulation of response to stimulus|GO:0007596,blood coagulation|GO:0048583,regulation of response to stimulus|GO:0030220,platelet formation|GO:0061024,membrane organization|GO:0008277,regulatio…	GO:0032432,actin filament bundle|GO:0005911,cell-cell junction|GO:0098636,protein complex involved in cell adhesion|GO:0016020,membrane|GO:0015629,actin cytoskeleton|GO:0030055,cell-substrate junction|GO:0005886,plasma membrane|GO:0097610,cell surface furrow|GO:0031594,neuromuscular junction|GO:0043229,intracellular organelle|GO:0043228,non-membrane-bounded organelle|GO:0045202,synapse|GO:0005887…	GO:0003676,nucleic acid binding|GO:0035639,purine ribonucleoside triphosphate binding|GO:0043495,protein anchor|GO:0044877,macromolecular complex binding|GO:0005488,binding|GO:0016887,ATPase activity|GO:0043167,ion binding|GO:1901363,heterocyclic compound binding|GO:0001883,purine nucleoside binding|GO:0001882,nucleoside binding|GO:0043168,anion binding|GO:0000146,microfilament motor activity|GO:…	hsa04530,Tight junction|hsa05130,Pathogenic Escherichia coli infection|hsa04810,Regulation of actin cytoskeleton			http://www.uniprot.org/uniprot/P35579	False
UBA1	1.6847	0.752492	P22314	UBA1	GO:0044248,cellular catabolic process|GO:0043632,modification-dependent macromolecule catabolic process|GO:0044267,cellular protein metabolic process|GO:0051716,cellular response to stimulus|GO:0044265,cellular macromolecule catabolic process|GO:0044260,cellular macromolecule metabolic process|GO:0071704,organic substance metabolic process|GO:0070647,protein modification by small protein conjugat…	GO:0000323,lytic vacuole|GO:0005783,endoplasmic reticulum|GO:0044421,extracellular region part|GO:0044464,cell part|GO:0005789,endoplasmic reticulum membrane|GO:0042175,nuclear outer membrane-endoplasmic reticulum membrane network|GO:0043229,intracellular organelle|GO:0043228,non-membrane-bounded organelle|GO:0000785,chromatin|GO:0031988,membrane-bounded vesicle|GO:0043227,membrane-bounded organe…	GO:0035639,purine ribonucleoside triphosphate binding|GO:0004839,ubiquitin activating enzyme activity|GO:0005488,binding|GO:0003676,nucleic acid binding|GO:0043167,ion binding|GO:1901363,heterocyclic compound binding|GO:0001883,purine nucleoside binding|GO:0001882,nucleoside binding|GO:0019787,ubiquitin-like protein transferase activity|GO:0004842,ubiquitin-protein transferase activity|GO:0008641…	hsa05012,Parkinson's disease|hsa04120,Ubiquitin mediated proteolysis			http://www.uniprot.org/uniprot/P22314	False
KRT6B	1.64439	0.717553	P04259	KRT6B	GO:0032502,developmental process|GO:0048856,anatomical structure development|GO:0009888,tissue development|GO:0007398,ectoderm development|GO:0030154,cell differentiation|GO:0008219,cell death|GO:0008544,epidermis development|GO:0007275,multicellular organism development|GO:0044699,single-organism process|GO:0048869,cellular developmental process|GO:0016043,cellular component organization|GO:0048…	GO:0045095,keratin filament|GO:0043229,intracellular organelle|GO:0043228,non-membrane-bounded organelle|GO:0043227,membrane-bounded organelle|GO:0043226,organelle|GO:0005856,cytoskeleton|GO:0045111,intermediate filament cytoskeleton|GO:0031982,vesicle|GO:0031988,membrane-bounded vesicle|GO:0044430,cytoskeletal part|GO:0005882,intermediate filament|GO:0032991,macromolecular complex|GO:1903561,ext…	GO:0005200,structural constituent of cytoskeleton|GO:0005488,binding|GO:0005515,protein binding|GO:0005198,structural molecule activity		H00015,Malignant pleural mesothelioma		http://www.uniprot.org/uniprot/P04259	False
ENOSF1	1.62336	0.698985	Q7L5Y1	ENOSF1	GO:0019752,carboxylic acid metabolic process|GO:0044248,cellular catabolic process|GO:0006807,nitrogen compound metabolic process|GO:0044281,small molecule metabolic process|GO:0044282,small molecule catabolic process|GO:0044699,single-organism process|GO:0044712,single-organism catabolic process|GO:0044710,single-organism metabolic process|GO:0044262,cellular carbohydrate metabolic process|GO:00…	GO:0005737,cytoplasm|GO:0043231,intracellular membrane-bounded organelle|GO:0044464,cell part|GO:0043229,intracellular organelle|GO:0005739,mitochondrion|GO:0005622,intracellular|GO:0044444,cytoplasmic part|GO:0005623,cell|GO:0044424,intracellular part|GO:0043227,membrane-bounded organelle|GO:0043226,organelle	GO:0043169,cation binding|GO:0016853,isomerase activity|GO:0016835,carbon-oxygen lyase activity|GO:0016829,lyase activity|GO:0000287,magnesium ion binding|GO:0043167,ion binding|GO:0003824,catalytic activity|GO:0005488,binding|GO:0050023,L-fuconate dehydratase activity|GO:0046872,metal ion binding|GO:0016836,hydro-lyase activity	hsa01100,Metabolic pathways|hsa00051,Fructose and mannose metabolism			http://www.uniprot.org/uniprot/Q7L5Y1	False
EIF5	1.61854	0.694696	P55010	EIF5	GO:0080090,regulation of primary metabolic process|GO:0019222,regulation of metabolic process|GO:2000112,regulation of cellular macromolecule biosynthetic process|GO:0031323,regulation of cellular metabolic process|GO:0044249,cellular biosynthetic process|GO:0034641,cellular nitrogen compound metabolic process|GO:0006807,nitrogen compound metabolic process|GO:0034645,cellular macromolecule biosyn…	GO:0005737,cytoplasm|GO:0005829,cytosol|GO:0043231,intracellular membrane-bounded organelle|GO:0005634,nucleus|GO:0016020,membrane|GO:0044464,cell part|GO:0044444,cytoplasmic part|GO:0005623,cell|GO:0005622,intracellular|GO:0043229,intracellular organelle|GO:0071944,cell periphery|GO:0005886,plasma membrane|GO:0044424,intracellular part|GO:0043227,membrane-bounded organelle|GO:0043226,organelle	GO:0035639,purine ribonucleoside triphosphate binding|GO:0005488,binding|GO:0003676,nucleic acid binding|GO:0043167,ion binding|GO:1901363,heterocyclic compound binding|GO:0001883,purine nucleoside binding|GO:0001882,nucleoside binding|GO:0043168,anion binding|GO:0016462,pyrophosphatase activity|GO:0000166,nucleotide binding|GO:0032561,guanyl ribonucleotide binding|GO:1901265,nucleoside phosphate…	hsa03013,RNA transport			http://www.uniprot.org/uniprot/P55010	False
FN3K	1.60899	0.686155	Q9H479	FN3K	GO:0016310,phosphorylation|GO:0030154,cell differentiation|GO:0019752,carboxylic acid metabolic process|GO:0006807,nitrogen compound metabolic process|GO:0044281,small molecule metabolic process|GO:0044699,single-organism process|GO:0044710,single-organism metabolic process|GO:0048869,cellular developmental process|GO:0006520,cellular amino acid metabolic process|GO:0030389,fructosamine metabolic…	GO:0005737,cytoplasm|GO:0005829,cytosol|GO:0044464,cell part|GO:0005623,cell|GO:0005622,intracellular|GO:0044444,cytoplasmic part|GO:0044424,intracellular part	GO:0030387,fructosamine-3-kinase activity|GO:0016772,transferase activity, transferring phosphorus-containing groups|GO:0016301,kinase activity|GO:0003824,catalytic activity|GO:0016740,transferase activity|GO:0016773,phosphotransferase activity, alcohol group as acceptor|GO:0102194,protein-fructosamine 3-kinase activity|GO:0140096,catalytic activity, acting on a protein|GO:0102193,protein-ribulos…				http://www.uniprot.org/uniprot/Q9H479	False
UBR4	1.57862	0.65866	Q5T4S7	UBR4	GO:0044248,cellular catabolic process|GO:0043632,modification-dependent macromolecule catabolic process|GO:0044267,cellular protein metabolic process|GO:1901575,organic substance catabolic process|GO:0044265,cellular macromolecule catabolic process|GO:0044260,cellular macromolecule metabolic process|GO:0071704,organic substance metabolic process|GO:0070647,protein modification by small protein co…	GO:0031974,membrane-enclosed lumen|GO:0043229,intracellular organelle|GO:0043228,non-membrane-bounded organelle|GO:0043227,membrane-bounded organelle|GO:0043226,organelle|GO:0031224,intrinsic component of membrane|GO:0005856,cytoskeleton|GO:0031981,nuclear lumen|GO:0005813,centrosome|GO:0016021,integral component of membrane|GO:0016020,membrane|GO:0005815,microtubule organizing center|GO:0005654,…	GO:0019787,ubiquitin-like protein transferase activity|GO:0043169,cation binding|GO:0046914,transition metal ion binding|GO:0004842,ubiquitin-protein transferase activity|GO:0043167,ion binding|GO:0003824,catalytic activity|GO:0016740,transferase activity|GO:0008270,zinc ion binding|GO:0005515,protein binding|GO:0005488,binding|GO:0046872,metal ion binding|GO:0016874,ligase activity|GO:0005516,ca…	hsa05165,Human papillomavirus infection|hsa05203,Viral carcinogenesis			http://www.uniprot.org/uniprot/Q5T4S7	False
CAT	1.56676	0.647783	Q6IB77	GLYAT	GO:0006637,acyl-CoA metabolic process|GO:0006732,coenzyme metabolic process|GO:0019752,carboxylic acid metabolic process|GO:0006805,xenobiotic metabolic process|GO:0009410,response to xenobiotic stimulus|GO:0006807,nitrogen compound metabolic process|GO:0044281,small molecule metabolic process|GO:0070887,cellular response to chemical stimulus|GO:0009069,serine family amino acid metabolic process|…	GO:0031974,membrane-enclosed lumen|GO:0043229,intracellular organelle|GO:0043227,membrane-bounded organelle|GO:0043226,organelle|GO:0005737,cytoplasm|GO:0070062,extracellular exosome|GO:0005739,mitochondrion|GO:0031988,membrane-bounded vesicle|GO:0005759,mitochondrial matrix|GO:1903561,extracellular vesicle|GO:0031982,vesicle|GO:0043230,extracellular organelle|GO:0043231,intracellular membrane-bo…	GO:0047961,glycine N-acyltransferase activity|GO:0047962,glycine N-benzoyltransferase activity|GO:0005515,protein binding|GO:0003824,catalytic activity|GO:0016740,transferase activity|GO:0016746,transferase activity, transferring acyl groups|GO:0016747,transferase activity, transferring acyl groups other than amino-acyl groups|GO:0016410,N-acyltransferase activity|GO:0005488,binding	hsa01100,Metabolic pathways|hsa00360,Phenylalanine metabolism			http://www.uniprot.org/uniprot/Q6IB77	False
ACTR2	1.5564	0.638211	P61160	ACTR2	GO:0006909,phagocytosis|GO:0048584,positive regulation of response to stimulus|GO:0048583,regulation of response to stimulus|GO:0008064,regulation of actin polymerization or depolymerization|GO:0007163,establishment or maintenance of cell polarity|GO:0007165,signal transduction|GO:0007166,cell surface receptor signaling pathway|GO:0007167,enzyme linked receptor protein signaling pathway|GO:003018…	GO:0015629,actin cytoskeleton|GO:0043229,intracellular organelle|GO:0043228,non-membrane-bounded organelle|GO:0005924,cell-substrate adherens junction|GO:0005925,focal adhesion|GO:0043227,membrane-bounded organelle|GO:0043226,organelle|GO:0030054,cell junction|GO:0030055,cell-substrate junction|GO:0005856,cytoskeleton|GO:0042995,cell projection|GO:0031982,vesicle|GO:0016020,membrane|GO:0031988,me…	GO:0005200,structural constituent of cytoskeleton|GO:0035639,purine ribonucleoside triphosphate binding|GO:0044877,macromolecular complex binding|GO:0005488,binding|GO:0005198,structural molecule activity|GO:1901363,heterocyclic compound binding|GO:1901265,nucleoside phosphate binding|GO:0001882,nucleoside binding|GO:0043168,anion binding|GO:0043167,ion binding|GO:0003779,actin binding|GO:0001883…	hsa04530,Tight junction|hsa05135,unkown			http://www.uniprot.org/uniprot/P61160	False
CCT7	1.55238	0.634482	Q99832	CCT7	GO:0006457,protein folding|GO:0006458,'de novo' protein folding|GO:0019953,sexual reproduction|GO:1901998,toxin transport|GO:0044699,single-organism process|GO:0044267,cellular protein metabolic process|GO:0000003,reproduction|GO:0044260,cellular macromolecule metabolic process|GO:0051084,'de novo' posttranslational protein folding|GO:0071704,organic substance metabolic process|GO:0008037,cell re…	GO:0043229,intracellular organelle|GO:0043228,non-membrane-bounded organelle|GO:0005832,chaperonin-containing T-complex|GO:0005874,microtubule|GO:0043226,organelle|GO:0005856,cytoskeleton|GO:0031982,vesicle|GO:0044445,cytosolic part|GO:0043227,membrane-bounded organelle|GO:0005739,mitochondrion|GO:0031988,membrane-bounded vesicle|GO:0044430,cytoskeletal part|GO:0005576,extracellular region|GO:000…	GO:0035639,purine ribonucleoside triphosphate binding|GO:0005488,binding|GO:0043167,ion binding|GO:1901363,heterocyclic compound binding|GO:1901265,nucleoside phosphate binding|GO:0001882,nucleoside binding|GO:0043168,anion binding|GO:0051082,unfolded protein binding|GO:0000166,nucleotide binding|GO:0001883,purine nucleoside binding|GO:0032549,ribonucleoside binding|GO:0017076,purine nucleotide b…				http://www.uniprot.org/uniprot/Q99832	False
ATP6V1H	1.55124	0.633421	Q9UI12	ATP6V1H	GO:0008104,protein localization|GO:0050688,regulation of defense response to virus|GO:0019222,regulation of metabolic process|GO:0048583,regulation of response to stimulus|GO:0055072,iron ion homeostasis|GO:0006826,iron ion transport|GO:0007165,signal transduction|GO:0007166,cell surface receptor signaling pathway|GO:0055076,transition metal ion homeostasis|GO:0098771,inorganic ion homeostasis|GO…	GO:0000323,lytic vacuole|GO:0043229,intracellular organelle|GO:0000221,vacuolar proton-transporting V-type ATPase, V1 domain|GO:0031988,membrane-bounded vesicle|GO:0043227,membrane-bounded organelle|GO:0043226,organelle|GO:0005737,cytoplasm|GO:0044446,intracellular organelle part|GO:0031982,vesicle|GO:0098796,membrane protein complex|GO:0005773,vacuole|GO:0098805,whole membrane|GO:0016020,membran…	GO:0036442,hydrogen-exporting ATPase activity|GO:0005488,binding|GO:0016887,ATPase activity|GO:0098772,molecular function regulator|GO:0042625,ATPase coupled ion transmembrane transporter activity|GO:0042626,ATPase activity, coupled to transmembrane movement of substances|GO:0016820,hydrolase activity, acting on acid anhydrides, catalyzing transmembrane movement of substances|GO:0042623,ATPase ac…	hsa05120,Epithelial cell signaling in Helicobacter pylori infection|hsa00190,Oxidative phosphorylation|hsa05323,Rheumatoid arthritis|hsa01100,Metabolic pathways|hsa04721,Synaptic vesicle cycle|hsa04142,Lysosome|hsa04145,Phagosome|hsa05165,Human papillomavirus infection|hsa05152,Tuberculosis|hsa05110,Vibrio cholerae infection|hsa04150,mTOR signaling pathway			http://www.uniprot.org/uniprot/Q9UI12	False
KRT2	1.51865	0.602793	P35908	KRT2	GO:0030154,cell differentiation|GO:0006928,movement of cell or subcellular component|GO:0051674,localization of cell|GO:0001667,ameboidal-type cell migration|GO:0008544,epidermis development|GO:0007275,multicellular organism development|GO:0044699,single-organism process|GO:0043616,keratinocyte proliferation|GO:0051546,keratinocyte migration|GO:0032980,keratinocyte activation|GO:0048869,cellular …	GO:0045095,keratin filament|GO:0043229,intracellular organelle|GO:0043228,non-membrane-bounded organelle|GO:0005622,intracellular|GO:0043227,membrane-bounded organelle|GO:0043226,organelle|GO:0005856,cytoskeleton|GO:0045111,intermediate filament cytoskeleton|GO:0031982,vesicle|GO:0005615,extracellular space|GO:0005634,nucleus|GO:0016020,membrane|GO:0031988,membrane-bounded vesicle|GO:0044430,cyto…	GO:0005200,structural constituent of cytoskeleton|GO:0005488,binding|GO:0005515,protein binding|GO:0005198,structural molecule activity|GO:0008092,cytoskeletal protein binding|GO:0030280,structural constituent of epidermis				http://www.uniprot.org/uniprot/P35908	False
PSMA1	1.50938	0.593959	P25786	PSMA1	GO:0080090,regulation of primary metabolic process|GO:0019222,regulation of metabolic process|GO:0048585,negative regulation of response to stimulus|GO:0048584,positive regulation of response to stimulus|GO:0048583,regulation of response to stimulus|GO:0031349,positive regulation of defense response|GO:0030111,regulation of Wnt signaling pathway|GO:0007165,signal transduction|GO:0007166,cell surf…	GO:0019773,proteasome core complex, alpha-subunit complex|GO:0031974,membrane-enclosed lumen|GO:0043229,intracellular organelle|GO:0043228,non-membrane-bounded organelle|GO:0005815,microtubule organizing center|GO:0043227,membrane-bounded organelle|GO:0043226,organelle|GO:0005856,cytoskeleton|GO:0070062,extracellular exosome|GO:0031981,nuclear lumen|GO:0005813,centrosome|GO:0005634,nucleus|GO:003…	GO:0016787,hydrolase activity|GO:0004175,endopeptidase activity|GO:0005515,protein binding|GO:0097159,organic cyclic compound binding|GO:0004298,threonine-type endopeptidase activity|GO:0003824,catalytic activity|GO:0070003,threonine-type peptidase activity|GO:0070011,peptidase activity, acting on L-amino acid peptides|GO:0003723,RNA binding|GO:0003676,nucleic acid binding|GO:0008233,peptidase ac…	hsa03050,Proteasome			http://www.uniprot.org/uniprot/P25786	False
PSMD5	0.664894	-0.588805	Q16401	PSMD5	GO:0080090,regulation of primary metabolic process|GO:0019222,regulation of metabolic process|GO:0048585,negative regulation of response to stimulus|GO:0048584,positive regulation of response to stimulus|GO:0048583,regulation of response to stimulus|GO:0031349,positive regulation of defense response|GO:0030111,regulation of Wnt signaling pathway|GO:0007165,signal transduction|GO:0007166,cell surf…	GO:0022624,proteasome accessory complex|GO:0031974,membrane-enclosed lumen|GO:0043229,intracellular organelle|GO:0043227,membrane-bounded organelle|GO:0043226,organelle|GO:0008540,proteasome regulatory particle, base subcomplex|GO:0005737,cytoplasm|GO:0005838,proteasome regulatory particle|GO:0031981,nuclear lumen|GO:0005634,nucleus|GO:0005654,nucleoplasm|GO:0000502,proteasome complex|GO:0043234,…	GO:0005488,binding|GO:0005515,protein binding				http://www.uniprot.org/uniprot/Q16401	False
ATP2B4	0.664623	-0.589391	P23634	ATP2B4	GO:0007599,hemostasis|GO:0051049,regulation of transport|GO:0007596,blood coagulation|GO:0050849,negative regulation of calcium-mediated signaling|GO:0050848,regulation of calcium-mediated signaling|GO:0044281,small molecule metabolic process|GO:0044282,small molecule catabolic process|GO:0044283,small molecule biosynthetic process|GO:0098771,inorganic ion homeostasis|GO:0051716,cellular response…	GO:0098590,plasma membrane region|GO:0044463,cell projection part|GO:0097223,sperm part|GO:0030016,myofibril|GO:0005901,caveola|GO:0043229,intracellular organelle|GO:0043228,non-membrane-bounded organelle|GO:0005929,cilium|GO:0044853,plasma membrane raft|GO:0031226,intrinsic component of plasma membrane|GO:0043226,organelle|GO:0030018,Z disc|GO:0005737,cytoplasm|GO:0097228,sperm principal piece|G…	GO:0035639,purine ribonucleoside triphosphate binding|GO:0043169,cation binding|GO:0019899,enzyme binding|GO:0030346,protein phosphatase 2B binding|GO:0005488,binding|GO:0016887,ATPase activity|GO:0036487,nitric-oxide synthase inhibitor activity|GO:0004857,enzyme inhibitor activity|GO:0098772,molecular function regulator|GO:1901363,heterocyclic compound binding|GO:0001883,purine nucleoside bindin…	hsa04970,Salivary secretion|hsa04961,Endocrine and other factor-regulated calcium reabsorption|hsa04022,cGMP-PKG signaling pathway|hsa04020,Calcium signaling pathway|hsa04972,Pancreatic secretion|hsa04024,cAMP signaling pathway|hsa04978,Mineral absorption|hsa04925,Aldosterone synthesis and secretion|hsa04261,Adrenergic signaling in cardiomyocytes			http://www.uniprot.org/uniprot/P23634	False
ATP2B1	0.662703	-0.593566	P20020	ATP2B1	GO:0007599,hemostasis|GO:0007596,blood coagulation|GO:0060322,head development|GO:0051412,response to corticosterone|GO:0051716,cellular response to stimulus|GO:0009611,response to wounding|GO:0048513,animal organ development|GO:0031960,response to corticosteroid|GO:0070838,divalent metal ion transport|GO:0010033,response to organic substance|GO:0031668,cellular response to extracellular stimulus…	GO:0098590,plasma membrane region|GO:0044463,cell projection part|GO:0044421,extracellular region part|GO:0009898,cytoplasmic side of plasma membrane|GO:0043229,intracellular organelle|GO:0071944,cell periphery|GO:0045202,synapse|GO:0098552,side of membrane|GO:0032591,dendritic spine membrane|GO:0032590,dendrite membrane|GO:0043227,membrane-bounded organelle|GO:0043226,organelle|GO:0031224,intrin…	GO:0035639,purine ribonucleoside triphosphate binding|GO:0043169,cation binding|GO:0005488,binding|GO:0016887,ATPase activity|GO:0000166,nucleotide binding|GO:1901363,heterocyclic compound binding|GO:0001883,purine nucleoside binding|GO:0001882,nucleoside binding|GO:0043168,anion binding|GO:0042625,ATPase coupled ion transmembrane transporter activity|GO:0042626,ATPase activity, coupled to transm…	hsa04970,Salivary secretion|hsa04961,Endocrine and other factor-regulated calcium reabsorption|hsa04022,cGMP-PKG signaling pathway|hsa04020,Calcium signaling pathway|hsa04972,Pancreatic secretion|hsa04024,cAMP signaling pathway|hsa04978,Mineral absorption|hsa04925,Aldosterone synthesis and secretion|hsa04261,Adrenergic signaling in cardiomyocytes			http://www.uniprot.org/uniprot/P20020	False
NUDT5	0.657448	-0.605052	Q9UKK9	NUDT5	GO:0019321,pentose metabolic process|GO:0009185,ribonucleoside diphosphate metabolic process|GO:0019323,pentose catabolic process|GO:0046434,organophosphate catabolic process|GO:0046365,monosaccharide catabolic process|GO:0044248,cellular catabolic process|GO:0034641,cellular nitrogen compound metabolic process|GO:0006807,nitrogen compound metabolic process|GO:0044281,small molecule metabolic pro…	GO:0043231,intracellular membrane-bounded organelle|GO:0005737,cytoplasm|GO:0005829,cytosol|GO:0005622,intracellular|GO:0043230,extracellular organelle|GO:0031982,vesicle|GO:0044421,extracellular region part|GO:0043227,membrane-bounded organelle|GO:0005634,nucleus|GO:0044464,cell part|GO:0044444,cytoplasmic part|GO:0005623,cell|GO:0031988,membrane-bounded vesicle|GO:0043229,intracellular organell…	GO:0019144,ADP-sugar diphosphatase activity|GO:0016818,hydrolase activity, acting on acid anhydrides, in phosphorus-containing anhydrides|GO:0043167,ion binding|GO:0016787,hydrolase activity|GO:0097159,organic cyclic compound binding|GO:0003824,catalytic activity|GO:0000287,magnesium ion binding|GO:0017110,nucleoside-diphosphatase activity|GO:0016817,hydrolase activity, acting on acid anhydrides|…	hsa01100,Metabolic pathways|hsa00230,Purine metabolism			http://www.uniprot.org/uniprot/Q9UKK9	False
AKR1A1	0.655723	-0.608843	P14550	AKR1A1	GO:0046365,monosaccharide catabolic process|GO:0046364,monosaccharide biosynthetic process|GO:0019752,carboxylic acid metabolic process|GO:0042364,water-soluble vitamin biosynthetic process|GO:0044248,cellular catabolic process|GO:0043436,oxoacid metabolic process|GO:0044281,small molecule metabolic process|GO:0044282,small molecule catabolic process|GO:0044283,small molecule biosynthetic process…	GO:0098590,plasma membrane region|GO:0071944,cell periphery|GO:0043227,membrane-bounded organelle|GO:0043226,organelle|GO:0005737,cytoplasm|GO:0045177,apical part of cell|GO:0031982,vesicle|GO:0005615,extracellular space|GO:0098805,whole membrane|GO:0016020,membrane|GO:0031988,membrane-bounded vesicle|GO:0044459,plasma membrane part|GO:0016324,apical plasma membrane|GO:0098589,membrane region|GO:…	GO:0004033,aldo-keto reductase (NADP) activity|GO:0004032,alditol:NADP+ 1-oxidoreductase activity|GO:0016614,oxidoreductase activity, acting on CH-OH group of donors|GO:0016616,oxidoreductase activity, acting on the CH-OH group of donors, NAD or NADP as acceptor|GO:0008106,alcohol dehydrogenase (NADP+) activity|GO:0003824,catalytic activity|GO:0009055,electron carrier activity|GO:0047939,L-glucur…	hsa00561,Glycerolipid metabolism|hsa00010,Glycolysis / Gluconeogenesis|hsa00040,Pentose and glucuronate interconversions|hsa01100,Metabolic pathways			http://www.uniprot.org/uniprot/P14550	False
RHOA	0.655351	-0.60966	P61586	RHOA	GO:0090087,regulation of peptide transport|GO:0033157,regulation of intracellular protein transport|GO:0036089,cleavage furrow formation|GO:0008104,protein localization|GO:0032388,positive regulation of intracellular transport|GO:0045216,cell-cell junction organization|GO:0019222,regulation of metabolic process|GO:0060429,epithelium development|GO:0051049,regulation of transport|GO:0032386,regula…	GO:0005783,endoplasmic reticulum|GO:0044464,cell part|GO:0097610,cell surface furrow|GO:0005789,endoplasmic reticulum membrane|GO:0042175,nuclear outer membrane-endoplasmic reticulum membrane network|GO:0043229,intracellular organelle|GO:0043228,non-membrane-bounded organelle|GO:0005924,cell-substrate adherens junction|GO:0005925,focal adhesion|GO:0043227,membrane-bounded organelle|GO:0043226,org…	GO:0035639,purine ribonucleoside triphosphate binding|GO:0017022,myosin binding|GO:0005488,binding|GO:0043167,ion binding|GO:1901363,heterocyclic compound binding|GO:1901265,nucleoside phosphate binding|GO:0001882,nucleoside binding|GO:0043168,anion binding|GO:0016462,pyrophosphatase activity|GO:0000166,nucleotide binding|GO:0032561,guanyl ribonucleotide binding|GO:0001883,purine nucleoside bindi…	hsa05133,Pertussis|hsa05130,Pathogenic Escherichia coli infection|hsa04611,Platelet activation|hsa05135,unkown|hsa04022,cGMP-PKG signaling pathway|hsa05210,Colorectal cancer|hsa04024,cAMP signaling pathway|hsa04530,Tight junction|hsa04670,Leukocyte transendothelial migration|hsa04144,Endocytosis|hsa04510,Focal adhesion|hsa04928,Parathyroid hormone synthesis, secretion and action|hsa04722,Neurotro…			http://www.uniprot.org/uniprot/P61586	False
ASL	0.653332	-0.614113	P04424	ASL	GO:0044238,primary metabolic process|GO:0009065,glutamine family amino acid catabolic process|GO:0006473,protein acetylation|GO:0006591,ornithine metabolic process|GO:0006475,internal protein amino acid acetylation|GO:0019752,carboxylic acid metabolic process|GO:0009063,cellular amino acid catabolic process|GO:0044249,cellular biosynthetic process|GO:0034641,cellular nitrogen compound metabolic p…	GO:0005737,cytoplasm|GO:0005622,intracellular|GO:0043230,extracellular organelle|GO:0031982,vesicle|GO:0044421,extracellular region part|GO:0043227,membrane-bounded organelle|GO:0005829,cytosol|GO:0044464,cell part|GO:0005623,cell|GO:0031988,membrane-bounded vesicle|GO:0044444,cytoplasmic part|GO:0005576,extracellular region|GO:0044424,intracellular part|GO:1903561,extracellular vesicle|GO:006501…	GO:0004056,argininosuccinate lyase activity|GO:0016840,carbon-nitrogen lyase activity|GO:0016842,amidine-lyase activity|GO:0016829,lyase activity|GO:0003824,catalytic activity|GO:0005488,binding|GO:0005515,protein binding|GO:0042802,identical protein binding	hsa01230,Biosynthesis of amino acids|hsa00250,Alanine, aspartate and glutamate metabolism|hsa01100,Metabolic pathways|hsa00220,Arginine biosynthesis			http://www.uniprot.org/uniprot/P04424	False
RANGAP1	0.652267	-0.616465	P46060	RANGAP1	GO:0033157,regulation of intracellular protein transport|GO:0051169,nuclear transport|GO:0051168,nuclear export|GO:0019222,regulation of metabolic process|GO:0051049,regulation of transport|GO:0032386,regulation of intracellular transport|GO:0032387,negative regulation of intracellular transport|GO:0048678,response to axon injury|GO:0008104,protein localization|GO:0007165,signal transduction|GO:0…	GO:0005635,nuclear envelope|GO:0030425,dendrite|GO:0031975,envelope|GO:0043229,intracellular organelle|GO:0043228,non-membrane-bounded organelle|GO:0043227,membrane-bounded organelle|GO:0043226,organelle|GO:0031224,intrinsic component of membrane|GO:0005856,cytoskeleton|GO:0016020,membrane|GO:0072686,mitotic spindle|GO:0046930,pore complex|GO:0031090,organelle membrane|GO:0005634,nucleus|GO:00446…	GO:0031625,ubiquitin protein ligase binding|GO:0044389,ubiquitin-like protein ligase binding|GO:0031267,small GTPase binding|GO:0008536,Ran GTPase binding|GO:0030234,enzyme regulator activity|GO:0005096,GTPase activator activity|GO:0019899,enzyme binding|GO:0017016,Ras GTPase binding|GO:0030695,GTPase regulator activity|GO:0051020,GTPase binding|GO:0008047,enzyme activator activity|GO:0005515,pro…	hsa03013,RNA transport			http://www.uniprot.org/uniprot/P46060	False
CFL1	0.64966	-0.622244	P23528	CFL1	GO:0006909,phagocytosis|GO:0048584,positive regulation of response to stimulus|GO:0048583,regulation of response to stimulus|GO:0016358,dendrite development|GO:0008064,regulation of actin polymerization or depolymerization|GO:0007163,establishment or maintenance of cell polarity|GO:0007165,signal transduction|GO:0007166,cell surface receptor signaling pathway|GO:0007167,enzyme linked receptor pro…	GO:0098590,plasma membrane region|GO:0015629,actin cytoskeleton|GO:0044421,extracellular region part|GO:0031974,membrane-enclosed lumen|GO:0043229,intracellular organelle|GO:0043228,non-membrane-bounded organelle|GO:0005924,cell-substrate adherens junction|GO:0005925,focal adhesion|GO:0043227,membrane-bounded organelle|GO:0043226,organelle|GO:0030054,cell junction|GO:0030055,cell-substrate juncti…	GO:0003779,actin binding|GO:0005488,binding|GO:0005515,protein binding|GO:0008092,cytoskeletal protein binding|GO:0043168,anion binding|GO:0035091,phosphatidylinositol binding|GO:0005543,phospholipid binding|GO:0008289,lipid binding|GO:0051015,actin filament binding|GO:0043167,ion binding|GO:1902936,phosphatidylinositol bisphosphate binding|GO:0019903,protein phosphatase binding|GO:0019902,phosph…	hsa05133,Pertussis|hsa04360,Axon guidance|hsa05170,Human immunodeficiency virus 1 infection|hsa04666,Fc gamma R-mediated phagocytosis|hsa04810,Regulation of actin cytoskeleton			http://www.uniprot.org/uniprot/P23528	False
DDT	0.648955	-0.623809	P30046	DDT	GO:0044249,cellular biosynthetic process|GO:1901362,organic cyclic compound biosynthetic process|GO:0044699,single-organism process|GO:1901576,organic substance biosynthetic process|GO:0044710,single-organism metabolic process|GO:0044711,single-organism biosynthetic process|GO:0042440,pigment metabolic process|GO:0044550,secondary metabolite biosynthetic process|GO:0071704,organic substance metab…	GO:0005737,cytoplasm|GO:0005622,intracellular|GO:0043230,extracellular organelle|GO:0031982,vesicle|GO:0044421,extracellular region part|GO:0043227,membrane-bounded organelle|GO:0044464,cell part|GO:0005623,cell|GO:0031988,membrane-bounded vesicle|GO:0005576,extracellular region|GO:0044424,intracellular part|GO:1903561,extracellular vesicle|GO:0065010,extracellular membrane-bounded organelle|GO:0…	GO:0004167,dopachrome isomerase activity|GO:0016853,isomerase activity|GO:0033981,D-dopachrome decarboxylase activity|GO:0016829,lyase activity|GO:0016830,carbon-carbon lyase activity|GO:0016831,carboxy-lyase activity|GO:0003824,catalytic activity|GO:0016863,intramolecular oxidoreductase activity, transposing C=C bonds|GO:0016860,intramolecular oxidoreductase activity|GO:0005126,cytokine receptor…				http://www.uniprot.org/uniprot/P30046	False
TPI1	0.647255	-0.627594	P60174	TPI1	GO:0009167,purine ribonucleoside monophosphate metabolic process|GO:0061621,canonical glycolysis|GO:0061620,glycolytic process through glucose-6-phosphate|GO:0044281,small molecule metabolic process|GO:0009161,ribonucleoside monophosphate metabolic process|GO:1901360,organic cyclic compound metabolic process|GO:0044712,single-organism catabolic process|GO:0044710,single-organism metabolic process…	GO:0043229,intracellular organelle|GO:0043227,membrane-bounded organelle|GO:0043226,organelle|GO:0005737,cytoplasm|GO:0031982,vesicle|GO:0005634,nucleus|GO:0031988,membrane-bounded vesicle|GO:1903561,extracellular vesicle|GO:0005615,extracellular space|GO:0043230,extracellular organelle|GO:0043231,intracellular membrane-bounded organelle|GO:0070062,extracellular exosome|GO:0005829,cytosol|GO:0044…	GO:0031625,ubiquitin protein ligase binding|GO:0044389,ubiquitin-like protein ligase binding|GO:0016853,isomerase activity|GO:0019899,enzyme binding|GO:0003824,catalytic activity|GO:0005488,binding|GO:0005515,protein binding|GO:0016860,intramolecular oxidoreductase activity|GO:0016861,intramolecular oxidoreductase activity, interconverting aldoses and ketoses|GO:0004807,triose-phosphate isomerase…	hsa00562,Inositol phosphate metabolism|hsa01100,Metabolic pathways|hsa01200,Carbon metabolism|hsa00051,Fructose and mannose metabolism|hsa01230,Biosynthesis of amino acids|hsa00010,Glycolysis / Gluconeogenesis			http://www.uniprot.org/uniprot/P60174	False
DCAF11	0.639821	-0.64426	Q8TEB1	DCAF11	GO:0071704,organic substance metabolic process|GO:0044267,cellular protein metabolic process|GO:0044238,primary metabolic process|GO:0044260,cellular macromolecule metabolic process|GO:0032446,protein modification by small protein conjugation|GO:0019538,protein metabolic process|GO:0009987,cellular process|GO:0070647,protein modification by small protein conjugation or removal|GO:0006464,cellular…	GO:0031974,membrane-enclosed lumen|GO:0043229,intracellular organelle|GO:0043227,membrane-bounded organelle|GO:0043226,organelle|GO:0031981,nuclear lumen|GO:0005634,nucleus|GO:0080008,Cul4-RING E3 ubiquitin ligase complex|GO:0005654,nucleoplasm|GO:1902494,catalytic complex|GO:1990234,transferase complex|GO:0031461,cullin-RING ubiquitin ligase complex|GO:0043234,protein complex|GO:0032991,macromol…	GO:0005488,binding|GO:0005515,protein binding				http://www.uniprot.org/uniprot/Q8TEB1	False
SKP1	0.637502	-0.649498	P63208	SKP1	GO:0080090,regulation of primary metabolic process|GO:0019222,regulation of metabolic process|GO:0000086,G2/M transition of mitotic cell cycle|GO:0048584,positive regulation of response to stimulus|GO:0000082,G1/S transition of mitotic cell cycle|GO:0031349,positive regulation of defense response|GO:0007165,signal transduction|GO:0007166,cell surface receptor signaling pathway|GO:0031347,regulati…	GO:0031974,membrane-enclosed lumen|GO:0043229,intracellular organelle|GO:0043227,membrane-bounded organelle|GO:0043226,organelle|GO:0005737,cytoplasm|GO:0070062,extracellular exosome|GO:0031981,nuclear lumen|GO:0005634,nucleus|GO:0031988,membrane-bounded vesicle|GO:0005654,nucleoplasm|GO:0032991,macromolecular complex|GO:0031519,PcG protein complex|GO:1902494,catalytic complex|GO:0031982,vesicle|…	GO:0019787,ubiquitin-like protein transferase activity|GO:0003824,catalytic activity|GO:0016740,transferase activity|GO:0005488,binding|GO:0005515,protein binding|GO:0004842,ubiquitin-protein transferase activity|GO:0097602,cullin family protein binding|GO:0061630,ubiquitin protein ligase activity|GO:0008013,beta-catenin binding|GO:0019904,protein domain specific binding|GO:0061659,ubiquitin-like…	hsa04350,TGF-beta signaling pathway|hsa04110,Cell cycle|hsa05200,Pathways in cancer|hsa04114,Oocyte meiosis|hsa04141,Protein processing in endoplasmic reticulum|hsa04120,Ubiquitin mediated proteolysis|hsa04710,Circadian rhythm|hsa04310,Wnt signaling pathway|hsa05170,Human immunodeficiency virus 1 infection			http://www.uniprot.org/uniprot/P63208	False
GRHPR	0.637068	-0.650481	Q9UBQ7	GRHPR	GO:0022607,cellular component assembly|GO:0070271,protein complex biogenesis|GO:0043933,macromolecular complex subunit organization|GO:0019752,carboxylic acid metabolic process|GO:0034641,cellular nitrogen compound metabolic process|GO:0006807,nitrogen compound metabolic process|GO:0044281,small molecule metabolic process|GO:0044707,single-multicellular organism process|GO:0044699,single-organism…	GO:0005782,peroxisomal matrix|GO:0031974,membrane-enclosed lumen|GO:0042579,microbody|GO:0043229,intracellular organelle|GO:0043227,membrane-bounded organelle|GO:0043226,organelle|GO:0005737,cytoplasm|GO:0070062,extracellular exosome|GO:0005777,peroxisome|GO:0031988,membrane-bounded vesicle|GO:0031907,microbody lumen|GO:0044439,peroxisomal part|GO:0044438,microbody part|GO:1903561,extracellular v…	GO:0051287,NAD binding|GO:0008465,glycerate dehydrogenase activity|GO:0005488,binding|GO:0030267,glyoxylate reductase (NADP) activity|GO:0043167,ion binding|GO:1901363,heterocyclic compound binding|GO:1901265,nucleoside phosphate binding|GO:0016491,oxidoreductase activity|GO:0043168,anion binding|GO:0050662,coenzyme binding|GO:0050661,NADP binding|GO:0000166,nucleotide binding|GO:0042802,identica…	hsa00260,Glycine, serine and threonine metabolism|hsa00620,Pyruvate metabolism|hsa01100,Metabolic pathways|hsa00630,Glyoxylate and dicarboxylate metabolism			http://www.uniprot.org/uniprot/Q9UBQ7	False
GLO1	0.635338	-0.654403	Q04760	GLO1	GO:0080090,regulation of primary metabolic process|GO:0019222,regulation of metabolic process|GO:0044281,small molecule metabolic process|GO:1901362,organic cyclic compound biosynthetic process|GO:1901360,organic cyclic compound metabolic process|GO:0044710,single-organism metabolic process|GO:0048869,cellular developmental process|GO:0010467,gene expression|GO:0048513,animal organ development|GO…	GO:0005737,cytoplasm|GO:0005622,intracellular|GO:0043230,extracellular organelle|GO:0031982,vesicle|GO:0044421,extracellular region part|GO:0043227,membrane-bounded organelle|GO:0044464,cell part|GO:0005623,cell|GO:0031988,membrane-bounded vesicle|GO:0005576,extracellular region|GO:0044424,intracellular part|GO:1903561,extracellular vesicle|GO:0065010,extracellular membrane-bounded organelle|GO:0…	GO:0043169,cation binding|GO:0016846,carbon-sulfur lyase activity|GO:0046914,transition metal ion binding|GO:0016829,lyase activity|GO:0043167,ion binding|GO:0003824,catalytic activity|GO:0008270,zinc ion binding|GO:0004462,lactoylglutathione lyase activity|GO:0046872,metal ion binding|GO:0005488,binding	hsa00620,Pyruvate metabolism|hsa01100,Metabolic pathways			http://www.uniprot.org/uniprot/Q04760	False
PAFAH1B2	0.631984	-0.66204	P68402	PAFAH1B2	GO:0009896,positive regulation of catabolic process|GO:0032106,positive regulation of response to extracellular stimulus|GO:0009894,regulation of catabolic process|GO:0016239,positive regulation of macroautophagy|GO:0009893,positive regulation of metabolic process|GO:0031329,regulation of cellular catabolic process|GO:0032107,regulation of response to nutrient levels|GO:0006950,response to stress…	GO:0031974,membrane-enclosed lumen|GO:0043229,intracellular organelle|GO:0043228,non-membrane-bounded organelle|GO:0043227,membrane-bounded organelle|GO:0043226,organelle|GO:0005737,cytoplasm|GO:0070062,extracellular exosome|GO:0031981,nuclear lumen|GO:0005730,nucleolus|GO:0005634,nucleus|GO:0016020,membrane|GO:0031988,membrane-bounded vesicle|GO:0005576,extracellular region|GO:0005886,plasma mem…	GO:0005488,binding|GO:0016787,hydrolase activity|GO:0016407,acetyltransferase activity|GO:0052689,carboxylic ester hydrolase activity|GO:0016788,hydrolase activity, acting on ester bonds|GO:0003824,catalytic activity|GO:0016740,transferase activity|GO:0003847,1-alkyl-2-acetylglycerophosphocholine esterase activity|GO:0016747,transferase activity, transferring acyl groups other than amino-acyl gro…	hsa01100,Metabolic pathways|hsa00565,Ether lipid metabolism			http://www.uniprot.org/uniprot/P68402	False
MTAP	0.629663	-0.667347	P42771	CDKN2A	GO:0043549,regulation of kinase activity|GO:0019220,regulation of phosphate metabolic process|GO:0080090,regulation of primary metabolic process|GO:0019222,regulation of metabolic process|GO:0048584,positive regulation of response to stimulus|GO:0048583,regulation of response to stimulus|GO:0007160,cell-matrix adhesion|GO:0007162,negative regulation of cell adhesion|GO:0007165,signal transduction…	GO:0043229,intracellular organelle|GO:0043228,non-membrane-bounded organelle|GO:0000785,chromatin|GO:0043227,membrane-bounded organelle|GO:0043226,organelle|GO:0005737,cytoplasm|GO:0005634,nucleus|GO:0005694,chromosome|GO:0000792,heterochromatin|GO:0035985,senescence-associated heterochromatin focus|GO:0032991,macromolecular complex|GO:0043231,intracellular membrane-bounded organelle|GO:0043232,i…	GO:0019207,kinase regulator activity|GO:0019899,enzyme binding|GO:0005488,binding|GO:0003676,nucleic acid binding|GO:0004857,enzyme inhibitor activity|GO:0098772,molecular function regulator|GO:1901363,heterocyclic compound binding|GO:0016538,cyclin-dependent protein serine/threonine kinase regulator activity|GO:0030234,enzyme regulator activity|GO:0019210,kinase inhibitor activity|GO:0019887,pro…	hsa05218,Melanoma|hsa05219,Bladder cancer|hsa05212,Pancreatic cancer|hsa01522,Endocrine resistance|hsa05206,MicroRNAs in cancer|hsa01524,Platinum drug resistance|hsa05200,Pathways in cancer|hsa05203,Viral carcinogenesis|hsa04115,p53 signaling pathway|hsa04218,Cellular senescence|hsa05225,Hepatocellular carcinoma|hsa05223,Non-small cell lung cancer|hsa05214,Glioma|hsa05220,Chronic myeloid leukemia…			http://www.uniprot.org/uniprot/P42771	False
MPST	0.629316	-0.668144	P25325	MPST	GO:0044707,single-multicellular organism process|GO:0061008,hepaticobiliary system development|GO:0044237,cellular metabolic process|GO:0021510,spinal cord development|GO:0019752,carboxylic acid metabolic process|GO:0044248,cellular catabolic process|GO:0044249,cellular biosynthetic process|GO:0034641,cellular nitrogen compound metabolic process|GO:0006807,nitrogen compound metabolic process|GO:0…	GO:0044464,cell part|GO:0031975,envelope|GO:0043229,intracellular organelle|GO:0045202,synapse|GO:0043227,membrane-bounded organelle|GO:0043226,organelle|GO:0030054,cell junction|GO:0005737,cytoplasm|GO:0042995,cell projection|GO:0031090,organelle membrane|GO:0016020,membrane|GO:0044444,cytoplasmic part|GO:0005739,mitochondrion|GO:0031988,membrane-bounded vesicle|GO:0097458,neuron part|GO:0043005…	GO:0016784,3-mercaptopyruvate sulfurtransferase activity|GO:0016782,transferase activity, transferring sulfur-containing groups|GO:0016783,sulfurtransferase activity|GO:0003824,catalytic activity|GO:0016740,transferase activity|GO:0005488,binding|GO:0005515,protein binding|GO:0004792,thiosulfate sulfurtransferase activity|GO:0042802,identical protein binding	hsa00920,Sulfur metabolism|hsa00270,Cysteine and methionine metabolism|hsa01100,Metabolic pathways|hsa04122,Sulfur relay system			http://www.uniprot.org/uniprot/P25325	False
NUDCD2	0.628612	-0.669759	Q8WVJ2	NUDCD2	GO:0032502,developmental process|GO:0009987,cellular process|GO:0006457,protein folding	GO:0043229,intracellular organelle|GO:0043228,non-membrane-bounded organelle|GO:0031988,membrane-bounded vesicle|GO:0043227,membrane-bounded organelle|GO:0043226,organelle|GO:0005856,cytoskeleton|GO:0005819,spindle|GO:0031982,vesicle|GO:0000922,spindle pole|GO:0044430,cytoskeletal part|GO:0000776,kinetochore|GO:0005694,chromosome|GO:0005737,cytoplasm|GO:0015630,microtubule cytoskeleton|GO:0000793…	GO:0005488,binding|GO:0005515,protein binding|GO:0051082,unfolded protein binding				http://www.uniprot.org/uniprot/Q8WVJ2	False
ADH5	0.62791	-0.671369	P11766	ADH5	GO:0044282,small molecule catabolic process|GO:0006950,response to stress|GO:0044248,cellular catabolic process|GO:0003013,circulatory system process|GO:0008217,regulation of blood pressure|GO:0044281,small molecule metabolic process|GO:0003016,respiratory system process|GO:0042221,response to chemical|GO:0032496,response to lipopolysaccharide|GO:0051775,response to redox state|GO:0044255,cellula…	GO:0043231,intracellular membrane-bounded organelle|GO:0005737,cytoplasm|GO:0005622,intracellular|GO:0043230,extracellular organelle|GO:0031982,vesicle|GO:0044421,extracellular region part|GO:0043227,membrane-bounded organelle|GO:0044464,cell part|GO:0044444,cytoplasmic part|GO:0005739,mitochondrion|GO:0031988,membrane-bounded vesicle|GO:0043229,intracellular organelle|GO:0005576,extracellular re…	GO:0008270,zinc ion binding|GO:0016491,oxidoreductase activity|GO:0043168,anion binding|GO:0043169,cation binding|GO:0046914,transition metal ion binding|GO:0016620,oxidoreductase activity, acting on the aldehyde or oxo group of donors, NAD or NADP as acceptor|GO:0043167,ion binding|GO:0005504,fatty acid binding|GO:0018467,formaldehyde dehydrogenase activity|GO:0046872,metal ion binding|GO:004280…	hsa00980,Metabolism of xenobiotics by cytochrome P450|hsa00982,Drug metabolism - cytochrome P450|hsa00830,Retinol metabolism|hsa01100,Metabolic pathways|hsa00071,Fatty acid degradation|hsa01200,Carbon metabolism|hsa05204,Chemical carcinogenesis|hsa00010,Glycolysis / Gluconeogenesis|hsa00350,Tyrosine metabolism		D00707,Fomepizole (JAN/USAN/INN); Antizol (TN)	http://www.uniprot.org/uniprot/P11766	False
IMPA1	0.604238	-0.726811	P29218	IMPA1	GO:0006650,glycerophospholipid metabolic process|GO:0016311,dephosphorylation|GO:0016310,phosphorylation|GO:0046173,polyol biosynthetic process|GO:0046174,polyol catabolic process|GO:0019751,polyol metabolic process|GO:1901615,organic hydroxy compound metabolic process|GO:0044249,cellular biosynthetic process|GO:0023052,signaling|GO:0007165,signal transduction|GO:0044282,small molecule catabolic …	GO:0005737,cytoplasm|GO:0005622,intracellular|GO:0043230,extracellular organelle|GO:0031982,vesicle|GO:0044421,extracellular region part|GO:0043227,membrane-bounded organelle|GO:0005829,cytosol|GO:0044464,cell part|GO:0005623,cell|GO:0031988,membrane-bounded vesicle|GO:0044444,cytoplasmic part|GO:0005576,extracellular region|GO:0044424,intracellular part|GO:1903561,extracellular vesicle|GO:006501…	GO:0016791,phosphatase activity|GO:0042578,phosphoric ester hydrolase activity|GO:0005488,binding|GO:0043169,cation binding|GO:0046914,transition metal ion binding|GO:0000287,magnesium ion binding|GO:0043167,ion binding|GO:0052834,inositol monophosphate phosphatase activity|GO:0052832,inositol monophosphate 3-phosphatase activity|GO:0052833,inositol monophosphate 4-phosphatase activity|GO:0046872…	hsa00562,Inositol phosphate metabolism|hsa01100,Metabolic pathways|hsa04070,Phosphatidylinositol signaling system			http://www.uniprot.org/uniprot/P29218	False
SUMO3	0.603179	-0.729342	P55854	SUMO3	GO:0009896,positive regulation of catabolic process|GO:0034504,protein localization to nucleus|GO:0009894,regulation of catabolic process|GO:0008104,protein localization|GO:0019538,protein metabolic process|GO:0009893,positive regulation of metabolic process|GO:0031329,regulation of cellular catabolic process|GO:0070647,protein modification by small protein conjugation or removal|GO:0031325,posit…	GO:0031974,membrane-enclosed lumen|GO:0043229,intracellular organelle|GO:0043228,non-membrane-bounded organelle|GO:0043227,membrane-bounded organelle|GO:0043226,organelle|GO:0005737,cytoplasm|GO:0016605,PML body|GO:0016604,nuclear body|GO:0070062,extracellular exosome|GO:0031981,nuclear lumen|GO:0005634,nucleus|GO:0031988,membrane-bounded vesicle|GO:0005654,nucleoplasm|GO:0044451,nucleoplasm part…	GO:0019787,ubiquitin-like protein transferase activity|GO:0019789,SUMO transferase activity|GO:0003824,catalytic activity|GO:0016740,transferase activity|GO:0005488,binding|GO:0005515,protein binding|GO:0031386,protein tag|GO:0019899,enzyme binding	hsa05418,Fluid shear stress and atherosclerosis|hsa03013,RNA transport			http://www.uniprot.org/uniprot/P55854	False
C1orf123	0.594621	-0.749957	C1ORF123	C1orf123							http://www.uniprot.org/uniprot/C1ORF123	False
WIPI2	0.59321	-0.753385	Q9Y4P8	WIPI2	GO:0009991,response to extracellular stimulus|GO:0022607,cellular component assembly|GO:0008152,metabolic process|GO:0006950,response to stress|GO:0016236,macroautophagy|GO:1903008,organelle disassembly|GO:0031667,response to nutrient levels|GO:0044248,cellular catabolic process|GO:0044249,cellular biosynthetic process|GO:0008104,protein localization|GO:0042157,lipoprotein metabolic process|GO:00…	GO:0031974,membrane-enclosed lumen|GO:0019898,extrinsic component of membrane|GO:0034045,pre-autophagosomal structure membrane|GO:0043229,intracellular organelle|GO:0043227,membrane-bounded organelle|GO:0043226,organelle|GO:0005737,cytoplasm|GO:0031090,organelle membrane|GO:0031981,nuclear lumen|GO:0005773,vacuole|GO:0005634,nucleus|GO:0016020,membrane|GO:0005776,autophagosome|GO:0005654,nucleopl…	GO:0043168,anion binding|GO:0080025,phosphatidylinositol-3,5-bisphosphate binding|GO:0035091,phosphatidylinositol binding|GO:0005543,phospholipid binding|GO:0032266,phosphatidylinositol-3-phosphate binding|GO:0043167,ion binding|GO:1902936,phosphatidylinositol bisphosphate binding|GO:0005515,protein binding|GO:0008289,lipid binding|GO:1901981,phosphatidylinositol phosphate binding|GO:0005488,bind…	hsa04140,Regulation of autophagy|hsa04136,unkown			http://www.uniprot.org/uniprot/Q9Y4P8	False
GGCT	0.591436	-0.757706	O75223	GGCT	GO:0042398,cellular modified amino acid biosynthetic process|GO:0044237,cellular metabolic process|GO:0097190,apoptotic signaling pathway|GO:1901564,organonitrogen compound metabolic process|GO:0006805,xenobiotic metabolic process|GO:0034641,cellular nitrogen compound metabolic process|GO:0006807,nitrogen compound metabolic process|GO:0023052,signaling|GO:0007165,signal transduction|GO:0070887,ce…	GO:0005737,cytoplasm|GO:0005622,intracellular|GO:0043230,extracellular organelle|GO:0031982,vesicle|GO:0044421,extracellular region part|GO:0043227,membrane-bounded organelle|GO:0005829,cytosol|GO:0044464,cell part|GO:0005623,cell|GO:0031988,membrane-bounded vesicle|GO:0044444,cytoplasmic part|GO:0005576,extracellular region|GO:0044424,intracellular part|GO:1903561,extracellular vesicle|GO:006501…	GO:0003824,catalytic activity|GO:0016740,transferase activity|GO:0016746,transferase activity, transferring acyl groups|GO:0005488,binding|GO:0005515,protein binding|GO:0016755,transferase activity, transferring amino-acyl groups|GO:0046983,protein dimerization activity|GO:0003839,gamma-glutamylcyclotransferase activity|GO:0042802,identical protein binding|GO:0042803,protein homodimerization acti…	hsa01100,Metabolic pathways|hsa00480,Glutathione metabolism			http://www.uniprot.org/uniprot/O75223	False
CHORDC1	0.58067	-0.784209	Q9UHD1	CHORDC1	GO:0043549,regulation of kinase activity|GO:0019220,regulation of phosphate metabolic process|GO:0080090,regulation of primary metabolic process|GO:0019222,regulation of metabolic process|GO:0034605,cellular response to heat|GO:0048583,regulation of response to stimulus|GO:0071840,cellular component organization or biogenesis|GO:0051716,cellular response to stimulus|GO:0010605,negative regulation…		GO:0043169,cation binding|GO:0046914,transition metal ion binding|GO:0031072,heat shock protein binding|GO:0043167,ion binding|GO:0008270,zinc ion binding|GO:0005515,protein binding|GO:0046872,metal ion binding|GO:0051879,Hsp90 protein binding|GO:0005488,binding|GO:0035639,purine ribonucleoside triphosphate binding|GO:1901363,heterocyclic compound binding|GO:1901265,nucleoside phosphate binding|G…				http://www.uniprot.org/uniprot/Q9UHD1	False
GABARAPL2	0.576699	-0.794109	P60520	GABARAPL2	GO:0008104,protein localization|GO:0080090,regulation of primary metabolic process|GO:0019222,regulation of metabolic process|GO:0061025,membrane fusion|GO:0061024,membrane organization|GO:0007005,mitochondrion organization|GO:0044712,single-organism catabolic process|GO:0051716,cellular response to stimulus|GO:0010605,negative regulation of macromolecule metabolic process|GO:1901799,negative reg…	GO:0019898,extrinsic component of membrane|GO:0043229,intracellular organelle|GO:0005622,intracellular|GO:0043227,membrane-bounded organelle|GO:0043226,organelle|GO:0005737,cytoplasm|GO:0000407,pre-autophagosomal structure|GO:0031090,organelle membrane|GO:0005773,vacuole|GO:0031410,cytoplasmic vesicle|GO:0098805,whole membrane|GO:0016020,membrane|GO:0005776,autophagosome|GO:0005774,vacuolar membr…	GO:0015631,tubulin binding|GO:0008092,cytoskeletal protein binding|GO:0051117,ATPase binding|GO:0008017,microtubule binding|GO:0019899,enzyme binding|GO:0048487,beta-tubulin binding|GO:0044877,macromolecular complex binding|GO:0050811,GABA receptor binding|GO:0005515,protein binding|GO:0032403,protein complex binding|GO:0005102,receptor binding|GO:0000149,SNARE binding|GO:0005488,binding|GO:00316…	hsa04727,GABAergic synapse|hsa04371,Apelin signaling pathway|hsa04621,NOD-like receptor signaling pathway|hsa04140,Regulation of autophagy|hsa04136,unkown|hsa04137,unkown|hsa04068,FoxO signaling pathway|hsa05167,Kaposi sarcoma-associated herpesvirus infection			http://www.uniprot.org/uniprot/P60520	False
ALB	0.576016	-0.795819	B7WNR0	ALB	GO:0006810,transport|GO:0051179,localization|GO:0051234,establishment of localization	GO:0005576,extracellular region|GO:0005615,extracellular space|GO:0044421,extracellular region part|GO:0005737,cytoplasm|GO:0005794,Golgi apparatus|GO:0005783,endoplasmic reticulum|GO:0044464,cell part|GO:0044444,cytoplasmic part|GO:0005623,cell|GO:0005622,intracellular|GO:0043229,intracellular organelle|GO:0012505,endomembrane system|GO:0044424,intracellular part|GO:0043227,membrane-bounded orga…					http://www.uniprot.org/uniprot/B7WNR0	False
TP53I3	0.573045	-0.80328	Q53FA7	TP53I3	GO:0006739,NADP metabolic process|GO:0006732,coenzyme metabolic process|GO:0006733,oxidoreduction coenzyme metabolic process|GO:0034641,cellular nitrogen compound metabolic process|GO:0006807,nitrogen compound metabolic process|GO:0046496,nicotinamide nucleotide metabolic process|GO:0072524,pyridine-containing compound metabolic process|GO:0044699,single-organism process|GO:0006139,nucleobase-con…	GO:0043230,extracellular organelle|GO:0031982,vesicle|GO:0044421,extracellular region part|GO:0043227,membrane-bounded organelle|GO:0031988,membrane-bounded vesicle|GO:0005576,extracellular region|GO:1903561,extracellular vesicle|GO:0065010,extracellular membrane-bounded organelle|GO:0043226,organelle|GO:0070062,extracellular exosome|GO:0005737,cytoplasm|GO:0005829,cytosol|GO:0044464,cell part|GO…	GO:0008270,zinc ion binding|GO:0000166,nucleotide binding|GO:1901363,heterocyclic compound binding|GO:1901265,nucleoside phosphate binding|GO:0016491,oxidoreductase activity|GO:0043168,anion binding|GO:0043169,cation binding|GO:0050661,NADP binding|GO:0046914,transition metal ion binding|GO:0043167,ion binding|GO:0046872,metal ion binding|GO:0042802,identical protein binding|GO:0042803,protein ho…	hsa04115,p53 signaling pathway			http://www.uniprot.org/uniprot/Q53FA7	False
CTPS2	0.571234	-0.807847	Q9NRF8	CTPS2	GO:0009148,pyrimidine nucleoside triphosphate biosynthetic process|GO:0008152,metabolic process|GO:0009218,pyrimidine ribonucleotide metabolic process|GO:0009141,nucleoside triphosphate metabolic process|GO:0009142,nucleoside triphosphate biosynthetic process|GO:0019752,carboxylic acid metabolic process|GO:0009147,pyrimidine nucleoside triphosphate metabolic process|GO:0072528,pyrimidine-containi…	GO:0005737,cytoplasm|GO:0043231,intracellular membrane-bounded organelle|GO:0005829,cytosol|GO:0044464,cell part|GO:0044444,cytoplasmic part|GO:0005739,mitochondrion|GO:0005622,intracellular|GO:0043229,intracellular organelle|GO:0005623,cell|GO:0044424,intracellular part|GO:0043227,membrane-bounded organelle|GO:0043226,organelle|GO:0097268,cytoophidium	GO:0035639,purine ribonucleoside triphosphate binding|GO:0005488,binding|GO:0043167,ion binding|GO:1901363,heterocyclic compound binding|GO:1901265,nucleoside phosphate binding|GO:0001882,nucleoside binding|GO:0043168,anion binding|GO:0000166,nucleotide binding|GO:0016879,ligase activity, forming carbon-nitrogen bonds|GO:0003883,CTP synthase activity|GO:0001883,purine nucleoside binding|GO:003254…	hsa01100,Metabolic pathways|hsa00240,Pyrimidine metabolism			http://www.uniprot.org/uniprot/Q9NRF8	False
PAICS	0.556251	-0.846192	P22234	PAICS	GO:0046390,ribose phosphate biosynthetic process|GO:0009167,purine ribonucleoside monophosphate metabolic process|GO:0034641,cellular nitrogen compound metabolic process|GO:0009165,nucleotide biosynthetic process|GO:0046040,IMP metabolic process|GO:0044281,small molecule metabolic process|GO:0009161,ribonucleoside monophosphate metabolic process|GO:0046112,nucleobase biosynthetic process|GO:00091…	GO:0005737,cytoplasm|GO:0005622,intracellular|GO:0043230,extracellular organelle|GO:0031982,vesicle|GO:0044421,extracellular region part|GO:0043227,membrane-bounded organelle|GO:0005829,cytosol|GO:0016020,membrane|GO:0044464,cell part|GO:0005623,cell|GO:0031988,membrane-bounded vesicle|GO:0044444,cytoplasmic part|GO:0005576,extracellular region|GO:0044424,intracellular part|GO:1903561,extracellul…	GO:0035639,purine ribonucleoside triphosphate binding|GO:0016881,acid-amino acid ligase activity|GO:0005488,binding|GO:0043167,ion binding|GO:1901363,heterocyclic compound binding|GO:1901265,nucleoside phosphate binding|GO:0001882,nucleoside binding|GO:0043168,anion binding|GO:0016829,lyase activity|GO:0000166,nucleotide binding|GO:0004639,phosphoribosylaminoimidazolesuccinocarboxamide synthase a…	hsa01100,Metabolic pathways|hsa00230,Purine metabolism			http://www.uniprot.org/uniprot/P22234	False
PRPS1	0.551864	-0.857616	P60891	PRPS1	GO:0009167,purine ribonucleoside monophosphate metabolic process|GO:0009165,nucleotide biosynthetic process|GO:0009163,nucleoside biosynthetic process|GO:0009161,ribonucleoside monophosphate metabolic process|GO:1901362,organic cyclic compound biosynthetic process|GO:0042451,purine nucleoside biosynthetic process|GO:0009168,purine ribonucleoside monophosphate biosynthetic process|GO:0044710,singl…	GO:0043234,protein complex|GO:0005737,cytoplasm|GO:0032991,macromolecular complex|GO:1902494,catalytic complex|GO:0061695,transferase complex, transferring phosphorus-containing groups|GO:0005829,cytosol|GO:0044464,cell part|GO:0005623,cell|GO:0005622,intracellular|GO:0002189,ribose phosphate diphosphokinase complex|GO:0044444,cytoplasmic part|GO:1990234,transferase complex|GO:0044424,intracellul…	GO:0035639,purine ribonucleoside triphosphate binding|GO:0030246,carbohydrate binding|GO:0005488,binding|GO:0043167,ion binding|GO:1901363,heterocyclic compound binding|GO:0001883,purine nucleoside binding|GO:0001882,nucleoside binding|GO:0043168,anion binding|GO:0043169,cation binding|GO:0000287,magnesium ion binding|GO:0000166,nucleotide binding|GO:0032561,guanyl ribonucleotide binding|GO:00167…	hsa01230,Biosynthesis of amino acids|hsa00030,Pentose phosphate pathway|hsa01100,Metabolic pathways|hsa01200,Carbon metabolism|hsa00230,Purine metabolism			http://www.uniprot.org/uniprot/P60891	False
CIAO1	0.528992	-0.918682	O76071	CIAO1	GO:0042127,regulation of cell proliferation|GO:0022607,cellular component assembly|GO:0080090,regulation of primary metabolic process|GO:0019222,regulation of metabolic process|GO:0031326,regulation of cellular biosynthetic process|GO:0031323,regulation of cellular metabolic process|GO:0044085,cellular component biogenesis|GO:0090304,nucleic acid metabolic process|GO:0044249,cellular biosynthetic…	GO:0043229,intracellular organelle|GO:0043228,non-membrane-bounded organelle|GO:0005623,cell|GO:0043226,organelle|GO:0005856,cytoskeleton|GO:0005819,spindle|GO:0044430,cytoskeletal part|GO:0005737,cytoplasm|GO:0015630,microtubule cytoskeleton|GO:0043234,protein complex|GO:0032991,macromolecular complex|GO:0071817,MMXD complex|GO:0043232,intracellular non-membrane-bounded organelle|GO:0005829,cyto…	GO:0005488,binding|GO:0005515,protein binding				http://www.uniprot.org/uniprot/O76071	False
PSMA4	0.528092	-0.921139	P25789	PSMA4	GO:0080090,regulation of primary metabolic process|GO:0019222,regulation of metabolic process|GO:0048585,negative regulation of response to stimulus|GO:0048584,positive regulation of response to stimulus|GO:0048583,regulation of response to stimulus|GO:0031349,positive regulation of defense response|GO:0030111,regulation of Wnt signaling pathway|GO:0007165,signal transduction|GO:0007166,cell surf…	GO:0035770,ribonucleoprotein granule|GO:0019773,proteasome core complex, alpha-subunit complex|GO:0031974,membrane-enclosed lumen|GO:0043229,intracellular organelle|GO:0043228,non-membrane-bounded organelle|GO:0036464,cytoplasmic ribonucleoprotein granule|GO:0030529,intracellular ribonucleoprotein complex|GO:0043227,membrane-bounded organelle|GO:0043226,organelle|GO:0005737,cytoplasm|GO:0070062,e…	GO:0016787,hydrolase activity|GO:0004175,endopeptidase activity|GO:0004298,threonine-type endopeptidase activity|GO:0003824,catalytic activity|GO:0070003,threonine-type peptidase activity|GO:0070011,peptidase activity, acting on L-amino acid peptides|GO:0005488,binding|GO:0005515,protein binding|GO:0008233,peptidase activity|GO:0140096,catalytic activity, acting on a protein	hsa03050,Proteasome			http://www.uniprot.org/uniprot/P25789	False
GPX4	0.523787	-0.932948	P36969	GPX4	GO:0006631,fatty acid metabolic process|GO:0043933,macromolecular complex subunit organization|GO:0019953,sexual reproduction|GO:0019752,carboxylic acid metabolic process|GO:0001676,long-chain fatty acid metabolic process|GO:0044281,small molecule metabolic process|GO:0007275,multicellular organism development|GO:0007276,gamete generation|GO:0048609,multicellular organismal reproductive process|G…	GO:0016020,membrane|GO:0044464,cell part|GO:0031975,envelope|GO:0043229,intracellular organelle|GO:0043227,membrane-bounded organelle|GO:0043226,organelle|GO:0005737,cytoplasm|GO:0031090,organelle membrane|GO:0005634,nucleus|GO:0005635,nuclear envelope|GO:0044444,cytoplasmic part|GO:0005739,mitochondrion|GO:0031988,membrane-bounded vesicle|GO:0031967,organelle envelope|GO:0031966,mitochondrial me…	GO:0047066,phospholipid-hydroperoxide glutathione peroxidase activity|GO:0016209,antioxidant activity|GO:0003824,catalytic activity|GO:0016684,oxidoreductase activity, acting on peroxide as acceptor|GO:0004601,peroxidase activity|GO:0004602,glutathione peroxidase activity|GO:0016491,oxidoreductase activity|GO:0005488,binding|GO:0042802,identical protein binding|GO:0005515,protein binding|GO:00084…	hsa01100,Metabolic pathways|hsa00480,Glutathione metabolism|hsa04216,Ferroptosis			http://www.uniprot.org/uniprot/P36969	False
CSNK1A1	0.519319	-0.945307	P48729	CSNK1A1	GO:0022604,regulation of cell morphogenesis|GO:0048856,anatomical structure development|GO:0006909,phagocytosis|GO:0022603,regulation of anatomical structure morphogenesis|GO:0090263,positive regulation of canonical Wnt signaling pathway|GO:0016310,phosphorylation|GO:0048584,positive regulation of response to stimulus|GO:0048583,regulation of response to stimulus|GO:1903047,mitotic cell cycle pro…	GO:0044464,cell part|GO:0031974,membrane-enclosed lumen|GO:0043229,intracellular organelle|GO:0043228,non-membrane-bounded organelle|GO:0005929,cilium|GO:0005622,intracellular|GO:0043227,membrane-bounded organelle|GO:0043226,organelle|GO:0016607,nuclear speck|GO:0016604,nuclear body|GO:0031981,nuclear lumen|GO:0005813,centrosome|GO:0005634,nucleus|GO:0016020,membrane|GO:0005815,microtubule organi…	GO:0035639,purine ribonucleoside triphosphate binding|GO:0004672,protein kinase activity|GO:0043167,ion binding|GO:1901363,heterocyclic compound binding|GO:0001883,purine nucleoside binding|GO:0001882,nucleoside binding|GO:0043168,anion binding|GO:0000166,nucleotide binding|GO:0004674,protein serine/threonine kinase activity|GO:0016740,transferase activity|GO:1901265,nucleoside phosphate binding|…	hsa04340,Hedgehog signaling pathway|hsa05226,Gastric cancer|hsa05225,Hepatocellular carcinoma|hsa05224,Breast cancer|hsa05165,Human papillomavirus infection|hsa04310,Wnt signaling pathway			http://www.uniprot.org/uniprot/P48729	False
CARHSP1	0.505644	-0.983805	I3L3X8	CARHSP1	GO:0080090,regulation of primary metabolic process|GO:0019222,regulation of metabolic process|GO:0031326,regulation of cellular biosynthetic process|GO:0031323,regulation of cellular metabolic process|GO:0090304,nucleic acid metabolic process|GO:0044249,cellular biosynthetic process|GO:0034641,cellular nitrogen compound metabolic process|GO:0006807,nitrogen compound metabolic process|GO:0034645,c…		GO:0097159,organic cyclic compound binding|GO:0005488,binding|GO:0003676,nucleic acid binding|GO:0003677,DNA binding|GO:1901363,heterocyclic compound binding				http://www.uniprot.org/uniprot/I3L3X8	False
NT5C3A	0.498735	-1.00365	Q9H0P0	NT5C3A	GO:0016311,dephosphorylation|GO:0044237,cellular metabolic process|GO:0044248,cellular catabolic process|GO:0072529,pyrimidine-containing compound catabolic process|GO:0009164,nucleoside catabolic process|GO:0006807,nitrogen compound metabolic process|GO:0044281,small molecule metabolic process|GO:0046135,pyrimidine nucleoside catabolic process|GO:0044699,single-organism process|GO:0072527,pyrimi…	GO:0005737,cytoplasm|GO:0005783,endoplasmic reticulum|GO:0005829,cytosol|GO:0044464,cell part|GO:0044444,cytoplasmic part|GO:0005739,mitochondrion|GO:0005622,intracellular|GO:0005623,cell|GO:0043229,intracellular organelle|GO:0012505,endomembrane system|GO:0044424,intracellular part|GO:0043227,membrane-bounded organelle|GO:0043226,organelle|GO:0043231,intracellular membrane-bounded organelle	GO:0016787,hydrolase activity|GO:0043167,ion binding|GO:0046872,metal ion binding|GO:0016791,phosphatase activity|GO:0043169,cation binding|GO:0097159,organic cyclic compound binding|GO:0000287,magnesium ion binding|GO:0008253,5'-nucleotidase activity|GO:0008252,nucleotidase activity|GO:0016788,hydrolase activity, acting on ester bonds|GO:0008665,2'-phosphotransferase activity|GO:0042578,phosphor…	hsa00760,Nicotinate and nicotinamide metabolism|hsa01100,Metabolic pathways|hsa00240,Pyrimidine metabolism|hsa00230,Purine metabolism			http://www.uniprot.org/uniprot/Q9H0P0	False
SERPINB1	0.492771	-1.02101	P30740	SERPINB1	GO:0009892,negative regulation of metabolic process|GO:0080090,regulation of primary metabolic process|GO:0019222,regulation of metabolic process|GO:0031324,negative regulation of cellular metabolic process|GO:0031323,regulation of cellular metabolic process|GO:0043086,negative regulation of catalytic activity|GO:0044267,cellular protein metabolic process|GO:0051248,negative regulation of protein…	GO:0005737,cytoplasm|GO:0005622,intracellular|GO:0043230,extracellular organelle|GO:0031982,vesicle|GO:0044421,extracellular region part|GO:0043227,membrane-bounded organelle|GO:0016020,membrane|GO:0044464,cell part|GO:0005623,cell|GO:0031988,membrane-bounded vesicle|GO:0005576,extracellular region|GO:0005615,extracellular space|GO:0044424,intracellular part|GO:1903561,extracellular vesicle|GO:00…	GO:0004866,endopeptidase inhibitor activity|GO:0061135,endopeptidase regulator activity|GO:0061134,peptidase regulator activity|GO:0030414,peptidase inhibitor activity|GO:0004867,serine-type endopeptidase inhibitor activity|GO:0004857,enzyme inhibitor activity|GO:0098772,molecular function regulator|GO:0030234,enzyme regulator activity|GO:0005515,protein binding|GO:0005488,binding	hsa05146,Amoebiasis			http://www.uniprot.org/uniprot/P30740	False
AP2M1	0.489772	-1.02982	Q96CW1	AP2M1	GO:0002495,antigen processing and presentation of peptide antigen via MHC class II|GO:0008104,protein localization|GO:0050688,regulation of defense response to virus|GO:0048585,negative regulation of response to stimulus|GO:0048583,regulation of response to stimulus|GO:0061024,membrane organization|GO:0007009,plasma membrane organization|GO:0007165,signal transduction|GO:0007166,cell surface rece…	GO:0098796,membrane protein complex|GO:0000323,lytic vacuole|GO:0044464,cell part|GO:0030139,endocytic vesicle|GO:0043229,intracellular organelle|GO:0071944,cell periphery|GO:0030117,membrane coat|GO:0005905,clathrin-coated pit|GO:0005773,vacuole|GO:0030131,clathrin adaptor complex|GO:0030119,AP-type membrane coat adaptor complex|GO:0005774,vacuolar membrane|GO:0030135,coated vesicle|GO:0043226,o…	GO:0030674,protein binding, bridging|GO:0042277,peptide binding|GO:0005048,signal sequence binding|GO:0005215,transporter activity|GO:0008289,lipid binding|GO:0070325,lipoprotein particle receptor binding|GO:0098748,endocytic adaptor activity|GO:0005488,binding|GO:0005515,protein binding|GO:0033218,amide binding|GO:0030276,clathrin binding|GO:0005102,receptor binding|GO:0050750,low-density lipopr…	hsa04721,Synaptic vesicle cycle|hsa05016,Huntington's disease|hsa04961,Endocrine and other factor-regulated calcium reabsorption|hsa04144,Endocytosis			http://www.uniprot.org/uniprot/Q96CW1	False
HDHD2	0.480263	-1.0581	Q9H0R4	HDHD2	GO:0016311,dephosphorylation|GO:0009987,cellular process|GO:0044237,cellular metabolic process|GO:0006796,phosphate-containing compound metabolic process|GO:0008152,metabolic process|GO:0006793,phosphorus metabolic process	GO:0043230,extracellular organelle|GO:0031982,vesicle|GO:0044421,extracellular region part|GO:0043227,membrane-bounded organelle|GO:0031988,membrane-bounded vesicle|GO:0005576,extracellular region|GO:1903561,extracellular vesicle|GO:0065010,extracellular membrane-bounded organelle|GO:0043226,organelle|GO:0070062,extracellular exosome|GO:0005615,extracellular space	GO:0043169,cation binding|GO:0019899,enzyme binding|GO:0043167,ion binding|GO:0005488,binding|GO:0005515,protein binding|GO:0046872,metal ion binding|GO:0016787,hydrolase activity|GO:0016791,phosphatase activity|GO:0016788,hydrolase activity, acting on ester bonds|GO:0042578,phosphoric ester hydrolase activity|GO:0003824,catalytic activity				http://www.uniprot.org/uniprot/Q9H0R4	False
GNB1	0.480175	-1.05837	P62873	GNB1	GO:0009628,response to abiotic stimulus|GO:0007599,hemostasis|GO:0007596,blood coagulation|GO:0048583,regulation of response to stimulus|GO:0071870,cellular response to catecholamine stimulus|GO:0008277,regulation of G-protein coupled receptor protein signaling pathway|GO:0007165,signal transduction|GO:0098771,inorganic ion homeostasis|GO:0044710,single-organism metabolic process|GO:0007212,dopam…	GO:0019897,extrinsic component of plasma membrane|GO:0098590,plasma membrane region|GO:0042995,cell projection|GO:0000323,lytic vacuole|GO:0031234,extrinsic component of cytoplasmic side of plasma membrane|GO:0060170,ciliary membrane|GO:0098552,side of membrane|GO:0009898,cytoplasmic side of plasma membrane|GO:0019898,extrinsic component of membrane|GO:0043229,intracellular organelle|GO:0071944,c…	GO:0019899,enzyme binding|GO:0060089,molecular transducer activity|GO:0051020,GTPase binding|GO:0044877,macromolecular complex binding|GO:0005488,binding|GO:0004871,signal transducer activity|GO:0001664,G-protein coupled receptor binding|GO:0030507,spectrin binding|GO:0032403,protein complex binding|GO:0016787,hydrolase activity|GO:0003924,GTPase activity|GO:0017111,nucleoside-triphosphatase acti…	hsa04744,Phototransduction|hsa05167,Kaposi sarcoma-associated herpesvirus infection|hsa04926,Relaxin signaling pathway|hsa04371,Apelin signaling pathway|hsa05163,Human cytomegalovirus infection|hsa05034,Alcoholism|hsa04740,Olfactory transduction|hsa05200,Pathways in cancer|hsa05170,Human immunodeficiency virus 1 infection|hsa05032,Morphine addiction|hsa04723,Retrograde endocannabinoid signaling|h…			http://www.uniprot.org/uniprot/P62873	False
ACYP1	0.464813	-1.10528	P07311	ACYP1	GO:0009987,cellular process|GO:0044237,cellular metabolic process|GO:0006796,phosphate-containing compound metabolic process|GO:0008152,metabolic process|GO:0006793,phosphorus metabolic process	GO:0043230,extracellular organelle|GO:0031982,vesicle|GO:0044421,extracellular region part|GO:0043227,membrane-bounded organelle|GO:0031988,membrane-bounded vesicle|GO:0005576,extracellular region|GO:1903561,extracellular vesicle|GO:0065010,extracellular membrane-bounded organelle|GO:0043226,organelle|GO:0070062,extracellular exosome	GO:0016787,hydrolase activity|GO:0016818,hydrolase activity, acting on acid anhydrides, in phosphorus-containing anhydrides|GO:0016817,hydrolase activity, acting on acid anhydrides|GO:0003824,catalytic activity|GO:0003998,acylphosphatase activity	hsa00620,Pyruvate metabolism|hsa01100,Metabolic pathways			http://www.uniprot.org/uniprot/P07311	False
PRKACA	0.46357	-1.10914	P17252	PRKCA	GO:0007599,hemostasis|GO:0051046,regulation of secretion|GO:0030225,macrophage differentiation|GO:0051049,regulation of transport|GO:0007596,blood coagulation|GO:0034351,negative regulation of glial cell apoptotic process|GO:0034350,regulation of glial cell apoptotic process|GO:0001501,skeletal system development|GO:0009165,nucleotide biosynthetic process|GO:0044281,small molecule metabolic proce…	GO:0042995,cell projection|GO:0005783,endoplasmic reticulum|GO:0031974,membrane-enclosed lumen|GO:0031975,envelope|GO:0043229,intracellular organelle|GO:0071944,cell periphery|GO:0005929,cilium|GO:0031513,nonmotile primary cilium|GO:0043227,membrane-bounded organelle|GO:0043226,organelle|GO:0005737,cytoplasm|GO:0045177,apical part of cell|GO:0072372,primary cilium|GO:0070062,extracellular exosome…	GO:0005488,binding|GO:0035639,purine ribonucleoside triphosphate binding|GO:0019899,enzyme binding|GO:0004698,calcium-dependent protein kinase C activity|GO:0004672,protein kinase activity|GO:0043167,ion binding|GO:0004697,protein kinase C activity|GO:1901363,heterocyclic compound binding|GO:0001883,purine nucleoside binding|GO:0001882,nucleoside binding|GO:0043168,anion binding|GO:0043169,cation…	hsa04929,unkown|hsa05163,Human cytomegalovirus infection|hsa04727,GABAergic synapse|hsa04650,Natural killer cell mediated cytotoxicity|hsa04020,Calcium signaling pathway|hsa04928,Parathyroid hormone synthesis, secretion and action|hsa05214,Glioma|hsa04720,Long-term potentiation|hsa04723,Retrograde endocannabinoid signaling|hsa04670,Leukocyte transendothelial migration|hsa04725,Cholinergic synapse…		D02970,Aprinocarsen sodium (USAN); Affinitak (TN)|D05029,Midostaurin (USAN/INN)	http://www.uniprot.org/uniprot/P17252	False
UBE2M	0.458319	-1.12558	P61081	UBE2M	GO:0048584,positive regulation of response to stimulus|GO:0048583,regulation of response to stimulus|GO:0031349,positive regulation of defense response|GO:0043523,regulation of neuron apoptotic process|GO:0007165,signal transduction|GO:0007166,cell surface receptor signaling pathway|GO:0007167,enzyme linked receptor protein signaling pathway|GO:0031347,regulation of defense response|GO:0051716,ce…	GO:0005737,cytoplasm|GO:0005622,intracellular|GO:0043230,extracellular organelle|GO:0031982,vesicle|GO:0044421,extracellular region part|GO:0043227,membrane-bounded organelle|GO:0005829,cytosol|GO:0044464,cell part|GO:0005623,cell|GO:0031988,membrane-bounded vesicle|GO:0044444,cytoplasmic part|GO:0005576,extracellular region|GO:0044424,intracellular part|GO:1903561,extracellular vesicle|GO:006501…	GO:0044389,ubiquitin-like protein ligase binding|GO:0018169,ribosomal S6-glutamic acid ligase activity|GO:0035639,purine ribonucleoside triphosphate binding|GO:0019899,enzyme binding|GO:0016881,acid-amino acid ligase activity|GO:0005488,binding|GO:0000166,nucleotide binding|GO:1901363,heterocyclic compound binding|GO:0001883,purine nucleoside binding|GO:0001882,nucleoside binding|GO:0019787,ubiqu…	hsa04120,Ubiquitin mediated proteolysis			http://www.uniprot.org/uniprot/P61081	False
PNPO	0.446368	-1.16369	Q9NVS9	PNPO	GO:0050688,regulation of defense response to virus|GO:0019222,regulation of metabolic process|GO:0048584,positive regulation of response to stimulus|GO:0048583,regulation of response to stimulus|GO:0098779,mitophagy in response to mitochondrial depolarization|GO:0044281,small molecule metabolic process|GO:0044283,small molecule biosynthetic process|GO:1901362,organic cyclic compound biosynthetic …	GO:0031974,membrane-enclosed lumen|GO:0043229,intracellular organelle|GO:0043227,membrane-bounded organelle|GO:0043226,organelle|GO:0005737,cytoplasm|GO:0070062,extracellular exosome|GO:0031981,nuclear lumen|GO:0005634,nucleus|GO:0031988,membrane-bounded vesicle|GO:0005654,nucleoplasm|GO:1903561,extracellular vesicle|GO:0031982,vesicle|GO:0043230,extracellular organelle|GO:0043231,intracellular m…	GO:0043168,anion binding|GO:0050662,coenzyme binding|GO:0016638,oxidoreductase activity, acting on the CH-NH2 group of donors|GO:0097367,carbohydrate derivative binding|GO:0097159,organic cyclic compound binding|GO:0016641,oxidoreductase activity, acting on the CH-NH2 group of donors, oxygen as acceptor|GO:0004733,pyridoxamine-phosphate oxidase activity|GO:0000166,nucleotide binding|GO:0036094,sm…	hsa00750,Vitamin B6 metabolism|hsa01100,Metabolic pathways			http://www.uniprot.org/uniprot/Q9NVS9	False
FAH	0.432687	-1.2086	P16930	FAH	GO:0009065,glutamine family amino acid catabolic process|GO:0019752,carboxylic acid metabolic process|GO:0009063,cellular amino acid catabolic process|GO:0009074,aromatic amino acid family catabolic process|GO:0034641,cellular nitrogen compound metabolic process|GO:0006807,nitrogen compound metabolic process|GO:0044281,small molecule metabolic process|GO:0044282,small molecule catabolic process|G…	GO:0005737,cytoplasm|GO:0005622,intracellular|GO:0043230,extracellular organelle|GO:0031982,vesicle|GO:0044421,extracellular region part|GO:0043227,membrane-bounded organelle|GO:0005829,cytosol|GO:0044464,cell part|GO:0005623,cell|GO:0031988,membrane-bounded vesicle|GO:0044444,cytoplasmic part|GO:0005576,extracellular region|GO:0044424,intracellular part|GO:1903561,extracellular vesicle|GO:006501…	GO:0016823,hydrolase activity, acting on acid carbon-carbon bonds, in ketonic substances|GO:0016787,hydrolase activity|GO:0016822,hydrolase activity, acting on acid carbon-carbon bonds|GO:0043169,cation binding|GO:0043167,ion binding|GO:0004334,fumarylacetoacetase activity|GO:0003824,catalytic activity|GO:0005488,binding|GO:0005515,protein binding|GO:0046872,metal ion binding	hsa01100,Metabolic pathways|hsa00350,Tyrosine metabolism			http://www.uniprot.org/uniprot/P16930	False
FDPS	0.425929	-1.23131	P14324	FDPS	GO:0033384,geranyl diphosphate biosynthetic process|GO:0033383,geranyl diphosphate metabolic process|GO:0044249,cellular biosynthetic process|GO:0044281,small molecule metabolic process|GO:0044283,small molecule biosynthetic process|GO:1901362,organic cyclic compound biosynthetic process|GO:0044699,single-organism process|GO:1901576,organic substance biosynthetic process|GO:0044710,single-organis…	GO:0005737,cytoplasm|GO:0044446,intracellular organelle part|GO:0005829,cytosol|GO:0043231,intracellular membrane-bounded organelle|GO:0031981,nuclear lumen|GO:0043233,organelle lumen|GO:0005634,nucleus|GO:0044464,cell part|GO:0044444,cytoplasmic part|GO:0031974,membrane-enclosed lumen|GO:0005622,intracellular|GO:0005654,nucleoplasm|GO:0070013,intracellular organelle lumen|GO:0043229,intracellula…	GO:0043169,cation binding|GO:0004161,dimethylallyltranstransferase activity|GO:0004659,prenyltransferase activity|GO:0003824,catalytic activity|GO:0097159,organic cyclic compound binding|GO:0044822,poly(A) RNA binding|GO:0043167,ion binding|GO:0016765,transferase activity, transferring alkyl or aryl (other than methyl) groups|GO:0016740,transferase activity|GO:0004337,geranyltranstransferase acti…	hsa05164,Influenza A|hsa00900,Terpenoid backbone biosynthesis|hsa01100,Metabolic pathways|hsa05166,HTLV-I infection		D00939,Alendronate sodium hydrate (JP16); Alendronate sodium (USAN); Binosto (TN); Fosamax (TN)|D00941,Pamidronate disodium hydrate (JAN); Pamidronate disodium (USAN); Pamidronate disodium pentahydrate; Aredia (TN)|D00942,Risedronate sodium (USP); Actonel (TN)|D01968,Zoledronic acid hydrate (JAN); Zoledronic acid (USAN); Zometa (TN)|D03234,Sodium risedronate hydrate (JP16); Sodium risedronate hem…	http://www.uniprot.org/uniprot/P14324	False
HINT1	0.421048	-1.24794	P49773	HINT1	GO:0080090,regulation of primary metabolic process|GO:0019222,regulation of metabolic process|GO:0048584,positive regulation of response to stimulus|GO:0048583,regulation of response to stimulus|GO:0050848,regulation of calcium-mediated signaling|GO:0009166,nucleotide catabolic process|GO:0007165,signal transduction|GO:1901362,organic cyclic compound biosynthetic process|GO:1901360,organic cyclic…	GO:0031974,membrane-enclosed lumen|GO:0043229,intracellular organelle|GO:0043228,non-membrane-bounded organelle|GO:0043227,membrane-bounded organelle|GO:0043226,organelle|GO:0005856,cytoskeleton|GO:0070062,extracellular exosome|GO:0031981,nuclear lumen|GO:0005634,nucleus|GO:0016020,membrane|GO:0031988,membrane-bounded vesicle|GO:0005654,nucleoplasm|GO:0005576,extracellular region|GO:0044451,nucle…	GO:0016787,hydrolase activity|GO:0019900,kinase binding|GO:0019901,protein kinase binding|GO:0005080,protein kinase C binding|GO:0019899,enzyme binding|GO:0000166,nucleotide binding|GO:0036094,small molecule binding|GO:0003824,catalytic activity|GO:0005488,binding|GO:0005515,protein binding|GO:0097159,organic cyclic compound binding|GO:1901363,heterocyclic compound binding|GO:1901265,nucleoside p…				http://www.uniprot.org/uniprot/P49773	False
DYNLL2	0.406449	-1.29885	Q96FJ2	DYNLL2	GO:2001235,positive regulation of apoptotic signaling pathway|GO:0008104,protein localization|GO:0032388,positive regulation of intracellular transport|GO:2001233,regulation of apoptotic signaling pathway|GO:0051049,regulation of transport|GO:0032386,regulation of intracellular transport|GO:0048584,positive regulation of response to stimulus|GO:0048583,regulation of response to stimulus|GO:006102…	GO:0015629,actin cytoskeleton|GO:0043226,organelle|GO:0043229,intracellular organelle|GO:0043228,non-membrane-bounded organelle|GO:0044430,cytoskeletal part|GO:0005874,microtubule|GO:0005929,cilium|GO:0030286,dynein complex|GO:0043227,membrane-bounded organelle|GO:0005875,microtubule associated complex|GO:0005856,cytoskeleton|GO:0072372,primary cilium|GO:0005813,centrosome|GO:0005634,nucleus|GO:0…	GO:0016787,hydrolase activity|GO:0016818,hydrolase activity, acting on acid anhydrides, in phosphorus-containing anhydrides|GO:0003824,catalytic activity|GO:0008092,cytoskeletal protein binding|GO:0016817,hydrolase activity, acting on acid anhydrides|GO:0017111,nucleoside-triphosphatase activity|GO:0016462,pyrophosphatase activity|GO:0005488,binding|GO:0005515,protein binding|GO:0003774,motor act…	hsa04962,Vasopressin-regulated water reabsorption			http://www.uniprot.org/uniprot/Q96FJ2	False
MAP2K3	0.406199	-1.29974	P46734	MAP2K3	GO:0019220,regulation of phosphate metabolic process|GO:0080090,regulation of primary metabolic process|GO:0019222,regulation of metabolic process|GO:0048584,positive regulation of response to stimulus|GO:0048583,regulation of response to stimulus|GO:0032147,activation of protein kinase activity|GO:0031349,positive regulation of defense response|GO:0003012,muscle system process|GO:0003013,circula…	GO:0031974,membrane-enclosed lumen|GO:0043229,intracellular organelle|GO:0043227,membrane-bounded organelle|GO:0043226,organelle|GO:0005737,cytoplasm|GO:0031981,nuclear lumen|GO:0005634,nucleus|GO:0016020,membrane|GO:0005654,nucleoplasm|GO:0043231,intracellular membrane-bounded organelle|GO:0043233,organelle lumen|GO:0005829,cytosol|GO:0044464,cell part|GO:0005623,cell|GO:0005622,intracellular|GO…	GO:0035639,purine ribonucleoside triphosphate binding|GO:0019899,enzyme binding|GO:0004672,protein kinase activity|GO:0043167,ion binding|GO:1901363,heterocyclic compound binding|GO:0001883,purine nucleoside binding|GO:0001882,nucleoside binding|GO:0043168,anion binding|GO:0019900,kinase binding|GO:0000166,nucleotide binding|GO:0004674,protein serine/threonine kinase activity|GO:0016740,transfera…	hsa04935,unkown|hsa05135,unkown|hsa05235,unkown|hsa05145,Toxoplasmosis|hsa04620,Toll-like receptor signaling pathway|hsa05014,Amyotrophic lateral sclerosis (ALS)|hsa04912,GnRH signaling pathway|hsa04218,Cellular senescence|hsa04015,Rap1 signaling pathway|hsa04664,Fc epsilon RI signaling pathway|hsa05169,Epstein-Barr virus infection|hsa04010,MAPK signaling pathway|hsa04668,TNF signaling pathway|hs…			http://www.uniprot.org/uniprot/P46734	False
GALT	0.399153	-1.32499	P07902	GALT	GO:0019320,hexose catabolic process|GO:0046434,organophosphate catabolic process|GO:0046365,monosaccharide catabolic process|GO:0016052,carbohydrate catabolic process|GO:0009166,nucleotide catabolic process|GO:0034641,cellular nitrogen compound metabolic process|GO:0006807,nitrogen compound metabolic process|GO:0044281,small molecule metabolic process|GO:0019388,galactose catabolic process|GO:004…	GO:0005737,cytoplasm|GO:0005794,Golgi apparatus|GO:0043231,intracellular membrane-bounded organelle|GO:0005829,cytosol|GO:0044464,cell part|GO:0044444,cytoplasmic part|GO:0005623,cell|GO:0005622,intracellular|GO:0043229,intracellular organelle|GO:0012505,endomembrane system|GO:0044424,intracellular part|GO:0043227,membrane-bounded organelle|GO:0043226,organelle	GO:0005488,binding|GO:0043169,cation binding|GO:0016779,nucleotidyltransferase activity|GO:0046914,transition metal ion binding|GO:0043167,ion binding|GO:0016772,transferase activity, transferring phosphorus-containing groups|GO:0008108,UDP-glucose:hexose-1-phosphate uridylyltransferase activity|GO:0003824,catalytic activity|GO:0016740,transferase activity|GO:0008270,zinc ion binding|GO:0005515,p…	hsa01100,Metabolic pathways|hsa00052,Galactose metabolism|hsa04917,Prolactin signaling pathway|hsa00520,Amino sugar and nucleotide sugar metabolism	H00070,Galactosemia		http://www.uniprot.org/uniprot/P07902	False
CNRIP1	0.382193	-1.38763	Q96F85	CNRIP1	GO:2000272,negative regulation of receptor activity|GO:0051716,cellular response to stimulus|GO:0009987,cellular process|GO:0044700,single organism signaling|GO:0009966,regulation of signal transduction|GO:0050896,response to stimulus|GO:0044092,negative regulation of molecular function|GO:0048583,regulation of response to stimulus|GO:0050794,regulation of cellular process|GO:0007154,cell communi…	GO:0043209,myelin sheath|GO:0044464,cell part|GO:0005623,cell|GO:0005737,cytoplasm|GO:0016020,membrane|GO:0005622,intracellular|GO:0071944,cell periphery|GO:0005886,plasma membrane|GO:0044424,intracellular part	GO:0008022,protein C-terminus binding|GO:0031717,cannabinoid receptor binding|GO:0005515,protein binding|GO:0001664,G-protein coupled receptor binding|GO:0031718,type 1 cannabinoid receptor binding|GO:0005102,receptor binding|GO:0005488,binding				http://www.uniprot.org/uniprot/Q96F85	False
MAP2K2	0.367511	-1.44414	P36507	MAP2K2	GO:0044238,primary metabolic process|GO:0019220,regulation of phosphate metabolic process|GO:0080090,regulation of primary metabolic process|GO:0019222,regulation of metabolic process|GO:0051049,regulation of transport|GO:0032386,regulation of intracellular transport|GO:0048584,positive regulation of response to stimulus|GO:0048679,regulation of axon regeneration|GO:0032147,activation of protein …	GO:0016020,membrane|GO:0005783,endoplasmic reticulum|GO:0009898,cytoplasmic side of plasma membrane|GO:0042579,microbody|GO:0043229,intracellular organelle|GO:0043228,non-membrane-bounded organelle|GO:0098552,side of membrane|GO:0005924,cell-substrate adherens junction|GO:0005925,focal adhesion|GO:0005874,microtubule|GO:0043226,organelle|GO:0030054,cell junction|GO:0030055,cell-substrate junction…	GO:0005488,binding|GO:0019207,kinase regulator activity|GO:0035639,purine ribonucleoside triphosphate binding|GO:0019209,kinase activator activity|GO:0032947,protein complex scaffold activity|GO:0098772,molecular function regulator|GO:1901363,heterocyclic compound binding|GO:0001883,purine nucleoside binding|GO:0001882,nucleoside binding|GO:0043168,anion binding|GO:0043167,ion binding|GO:0032549,…	hsa04550,Signaling pathways regulating pluripotency of stem cells|hsa05219,Bladder cancer|hsa04929,unkown|hsa05135,unkown|hsa04022,cGMP-PKG signaling pathway|hsa04650,Natural killer cell mediated cytotoxicity|hsa05210,Colorectal cancer|hsa04915,Estrogen signaling pathway|hsa05216,Thyroid cancer|hsa05218,Melanoma|hsa04024,cAMP signaling pathway|hsa05215,Prostate cancer|hsa04140,Regulation of autop…		D09666,Selumetinib (USAN/INN)|D10024,Selumetinib sulfate (JAN/USAN)|D10175,Trametinib (USAN)|D10176,Trametinib dimethyl sulfoxide (JAN/USAN); Mekinist (TN)|D10426,Pimasertib (USAN/INN)|D10486,Pimasertib hydrochloride (USAN)|D10604,Binimetinib (JAN/USAN)	http://www.uniprot.org/uniprot/P36507	False
DTYMK	0.365867	-1.45061	P23919	DTYMK	GO:0009211,pyrimidine deoxyribonucleoside triphosphate metabolic process|GO:0009212,pyrimidine deoxyribonucleoside triphosphate biosynthetic process|GO:0009219,pyrimidine deoxyribonucleotide metabolic process|GO:0009165,nucleotide biosynthetic process|GO:0044281,small molecule metabolic process|GO:1901362,organic cyclic compound biosynthetic process|GO:1901360,organic cyclic compound metabolic pr…	GO:0031970,organelle envelope lumen|GO:0031974,membrane-enclosed lumen|GO:0031975,envelope|GO:0043229,intracellular organelle|GO:0043227,membrane-bounded organelle|GO:0043226,organelle|GO:0005737,cytoplasm|GO:0005740,mitochondrial envelope|GO:0005739,mitochondrion|GO:0005759,mitochondrial matrix|GO:0005758,mitochondrial intermembrane space|GO:0031967,organelle envelope|GO:0043231,intracellular me…	GO:0019201,nucleotide kinase activity|GO:0019205,nucleobase-containing compound kinase activity|GO:0035639,purine ribonucleoside triphosphate binding|GO:0005488,binding|GO:0004798,thymidylate kinase activity|GO:0009041,uridylate kinase activity|GO:0043167,ion binding|GO:1901363,heterocyclic compound binding|GO:0001883,purine nucleoside binding|GO:0001882,nucleoside binding|GO:0043168,anion bindin…	hsa01100,Metabolic pathways|hsa00240,Pyrimidine metabolism			http://www.uniprot.org/uniprot/P23919	False
LDHB	0.357269	-1.48492	P07195	LDHB	GO:0019674,NAD metabolic process|GO:0006732,coenzyme metabolic process|GO:0006733,oxidoreduction coenzyme metabolic process|GO:0019752,carboxylic acid metabolic process|GO:1901615,organic hydroxy compound metabolic process|GO:0034641,cellular nitrogen compound metabolic process|GO:0006807,nitrogen compound metabolic process|GO:0046496,nicotinamide nucleotide metabolic process|GO:0006090,pyruvate …	GO:0043229,intracellular organelle|GO:0043227,membrane-bounded organelle|GO:0043226,organelle|GO:0005737,cytoplasm|GO:0031982,vesicle|GO:0043209,myelin sheath|GO:0098805,whole membrane|GO:0016020,membrane|GO:0005739,mitochondrion|GO:0031988,membrane-bounded vesicle|GO:0098589,membrane region|GO:1903561,extracellular vesicle|GO:0070062,extracellular exosome|GO:0043230,extracellular organelle|GO:00…	GO:0005488,binding|GO:0050662,coenzyme binding|GO:0016614,oxidoreductase activity, acting on CH-OH group of donors|GO:0005515,protein binding|GO:0016616,oxidoreductase activity, acting on the CH-OH group of donors, NAD or NADP as acceptor|GO:0019900,kinase binding|GO:0051287,NAD binding|GO:0019899,enzyme binding|GO:0000166,nucleotide binding|GO:0036094,small molecule binding|GO:0003824,catalytic …	hsa00270,Cysteine and methionine metabolism|hsa00620,Pyruvate metabolism|hsa01100,Metabolic pathways|hsa05230,Central carbon metabolism in cancer|hsa04066,HIF-1 signaling pathway|hsa00640,Propanoate metabolism|hsa00010,Glycolysis / Gluconeogenesis|hsa04922,Glucagon signaling pathway	H00010,Multiple myeloma|H00023,Testicular cancer|H00035,Ewing's sarcoma|H00043,Neuroblastoma		http://www.uniprot.org/uniprot/P07195	False
XK	0.32813	-1.60766	P51811	XK	GO:0030003,cellular cation homeostasis|GO:0048468,cell development|GO:0006820,anion transport|GO:0055074,calcium ion homeostasis|GO:0098771,inorganic ion homeostasis|GO:0090066,regulation of anatomical structure size|GO:0010960,magnesium ion homeostasis|GO:0031344,regulation of cell projection organization|GO:0071840,cellular component organization or biogenesis|GO:0007517,muscle organ developmen…	GO:0016021,integral component of membrane|GO:0016020,membrane|GO:0005623,cell|GO:0044425,membrane part|GO:0031224,intrinsic component of membrane|GO:0044464,cell part|GO:0071944,cell periphery|GO:0005886,plasma membrane	GO:0005215,transporter activity|GO:0005488,binding|GO:0005515,protein binding				http://www.uniprot.org/uniprot/P51811	False
NPEPPS	0.323375	-1.62872	H0YDG0	NPEPPS	GO:0044238,primary metabolic process|GO:0019538,protein metabolic process|GO:0043170,macromolecule metabolic process|GO:0071704,organic substance metabolic process|GO:0008152,metabolic process|GO:0006508,proteolysis|GO:1901564,organonitrogen compound metabolic process|GO:0006807,nitrogen compound metabolic process						http://www.uniprot.org/uniprot/H0YDG0	False
YKT6	0.29959	-1.73894	O15498	YKT6	GO:0008104,protein localization|GO:0008152,metabolic process|GO:0051648,vesicle localization|GO:0006904,vesicle docking involved in exocytosis|GO:0006906,vesicle fusion|GO:0006903,vesicle targeting|GO:0061025,membrane fusion|GO:0061024,membrane organization|GO:0032940,secretion by cell|GO:0051641,cellular localization|GO:0051640,organelle localization|GO:0051656,establishment of organelle localiz…	GO:0005783,endoplasmic reticulum|GO:0043229,intracellular organelle|GO:0071944,cell periphery|GO:0031201,SNARE complex|GO:0005622,intracellular|GO:0043227,membrane-bounded organelle|GO:0043226,organelle|GO:0031224,intrinsic component of membrane|GO:0005737,cytoplasm|GO:0070062,extracellular exosome|GO:0016023,cytoplasmic, membrane-bounded vesicle|GO:0031410,cytoplasmic vesicle|GO:0016021,integral…	GO:0003824,catalytic activity|GO:0000149,SNARE binding|GO:0016417,S-acyltransferase activity|GO:0016740,transferase activity|GO:0016746,transferase activity, transferring acyl groups|GO:0016747,transferase activity, transferring acyl groups other than amino-acyl groups|GO:0005515,protein binding|GO:0005484,SNAP receptor activity|GO:0019707,protein-cysteine S-acyltransferase activity|GO:0019706,pr…	hsa04130,SNARE interactions in vesicular transport			http://www.uniprot.org/uniprot/O15498	False
SVIP	0.293246	-1.76982	Q8NHG7	SVIP	GO:0033157,regulation of intracellular protein transport|GO:1903061,positive regulation of protein lipidation|GO:0008104,protein localization|GO:0080090,regulation of primary metabolic process|GO:0032434,regulation of proteasomal ubiquitin-dependent protein catabolic process|GO:0032435,negative regulation of proteasomal ubiquitin-dependent protein catabolic process|GO:0051049,regulation of transp…	GO:0005783,endoplasmic reticulum|GO:0005789,endoplasmic reticulum membrane|GO:0042175,nuclear outer membrane-endoplasmic reticulum membrane network|GO:0043229,intracellular organelle|GO:0071944,cell periphery|GO:0005623,cell|GO:0000153,cytoplasmic ubiquitin ligase complex|GO:0043227,membrane-bounded organelle|GO:0043226,organelle|GO:0031224,intrinsic component of membrane|GO:0031225,anchored comp…	GO:0051117,ATPase binding|GO:0019899,enzyme binding|GO:0005488,binding|GO:0005515,protein binding|GO:0043621,protein self-association	hsa04141,Protein processing in endoplasmic reticulum			http://www.uniprot.org/uniprot/Q8NHG7	False
HBB	0.280017	-1.83641	P68871	HBB	GO:0007599,hemostasis|GO:0019222,regulation of metabolic process|GO:0007596,blood coagulation|GO:0006820,anion transport|GO:0003013,circulatory system process|GO:0003014,renal system process|GO:0044281,small molecule metabolic process|GO:0003018,vascular process in circulatory system|GO:0071840,cellular component organization or biogenesis|GO:0044712,single-organism catabolic process|GO:0044710,s…	GO:0031974,membrane-enclosed lumen|GO:0030139,endocytic vesicle|GO:0043229,intracellular organelle|GO:0060205,cytoplasmic membrane-bounded vesicle lumen|GO:0031988,membrane-bounded vesicle|GO:0043227,membrane-bounded organelle|GO:0043226,organelle|GO:0005737,cytoplasm|GO:0031983,vesicle lumen|GO:0070062,extracellular exosome|GO:0071682,endocytic vesicle lumen|GO:0016023,cytoplasmic, membrane-boun…	GO:0005344,oxygen transporter activity|GO:0005488,binding|GO:1901363,heterocyclic compound binding|GO:0016491,oxidoreductase activity|GO:0043169,cation binding|GO:0016684,oxidoreductase activity, acting on peroxide as acceptor|GO:0046914,transition metal ion binding|GO:0043167,ion binding|GO:0005506,iron ion binding|GO:0046872,metal ion binding|GO:0020037,heme binding|GO:0005215,transporter activ…	hsa05143,African trypanosomiasis|hsa05144,Malaria	H00020,Colorectal cancer|H00022,Bladder cancer		http://www.uniprot.org/uniprot/P68871	False
PRDX2	0.247625	-2.01377	A6NIW5	PRDX2	GO:0008152,metabolic process|GO:0044710,single-organism metabolic process|GO:0044699,single-organism process|GO:0055114,oxidation-reduction process|GO:0000305,response to oxygen radical|GO:0000303,response to superoxide|GO:0000302,response to reactive oxygen species|GO:0042592,homeostatic process|GO:0006801,superoxide metabolic process|GO:0070887,cellular response to chemical stimulus|GO:0098754,…	GO:0005623,cell	GO:0003824,catalytic activity|GO:0016209,antioxidant activity|GO:0016491,oxidoreductase activity|GO:0051920,peroxiredoxin activity|GO:0008379,thioredoxin peroxidase activity|GO:0016684,oxidoreductase activity, acting on peroxide as acceptor|GO:0004601,peroxidase activity				http://www.uniprot.org/uniprot/A6NIW5	False
VPS4A	0.239833	-2.0599	Q9UN37	VPS4A	GO:0044238,primary metabolic process|GO:0051046,regulation of secretion|GO:0051047,positive regulation of secretion|GO:0051049,regulation of transport|GO:1903774,positive regulation of viral budding via host ESCRT complex|GO:1903772,regulation of viral budding via host ESCRT complex|GO:0061025,membrane fusion|GO:0061024,membrane organization|GO:0007009,plasma membrane organization|GO:0008104,prot…	GO:0016020,membrane|GO:0000323,lytic vacuole|GO:0044421,extracellular region part|GO:0044464,cell part|GO:0043229,intracellular organelle|GO:0043228,non-membrane-bounded organelle|GO:0032991,macromolecular complex|GO:0005774,vacuolar membrane|GO:0043227,membrane-bounded organelle|GO:0043226,organelle|GO:0010008,endosome membrane|GO:0005856,cytoskeleton|GO:0005764,lysosome|GO:0005819,spindle|GO:00…	GO:0008022,protein C-terminus binding|GO:0035639,purine ribonucleoside triphosphate binding|GO:0005488,binding|GO:0016887,ATPase activity|GO:0043167,ion binding|GO:1901363,heterocyclic compound binding|GO:1901265,nucleoside phosphate binding|GO:0001882,nucleoside binding|GO:0043168,anion binding|GO:0042623,ATPase activity, coupled|GO:0008568,microtubule-severing ATPase activity|GO:0000166,nucleot…	hsa04144,Endocytosis|hsa04217,Necroptosis			http://www.uniprot.org/uniprot/Q9UN37	False
NUTF2	0.234008	-2.09537	P61970	NUTF2	GO:0034504,protein localization to nucleus|GO:0033157,regulation of intracellular protein transport|GO:0051169,nuclear transport|GO:0051168,nuclear export|GO:0032388,positive regulation of intracellular transport|GO:0060341,regulation of cellular localization|GO:0006611,protein export from nucleus|GO:1903651,positive regulation of cytoplasmic transport|GO:0032386,regulation of intracellular trans…	GO:0016020,membrane|GO:0044421,extracellular region part|GO:0031975,envelope|GO:0042175,nuclear outer membrane-endoplasmic reticulum membrane network|GO:0043229,intracellular organelle|GO:0043227,membrane-bounded organelle|GO:0043226,organelle|GO:0031224,intrinsic component of membrane|GO:0005737,cytoplasm|GO:0046930,pore complex|GO:0031982,vesicle|GO:0005634,nucleus|GO:0005635,nuclear envelope|G…	GO:0005215,transporter activity|GO:0008536,Ran GTPase binding|GO:0019899,enzyme binding|GO:0017016,Ras GTPase binding|GO:0031267,small GTPase binding|GO:0051020,GTPase binding|GO:0005488,binding|GO:0005515,protein binding|GO:0005487,nucleocytoplasmic transporter activity|GO:0008565,protein transporter activity|GO:0022892,substrate-specific transporter activity|GO:0005198,structural molecule activ…				http://www.uniprot.org/uniprot/P61970	False
CUL5	0.227316	-2.13723	Q93034	CUL5	GO:0009628,response to abiotic stimulus|GO:0000082,G1/S transition of mitotic cell cycle|GO:0044257,cellular protein catabolic process|GO:0060322,head development|GO:0007165,signal transduction|GO:0098771,inorganic ion homeostasis|GO:0051716,cellular response to stimulus|GO:0045786,negative regulation of cell cycle|GO:0070647,protein modification by small protein conjugation or removal|GO:0044419…	GO:0043229,intracellular organelle|GO:0071944,cell periphery|GO:0043227,membrane-bounded organelle|GO:0043226,organelle|GO:0005737,cytoplasm|GO:0005634,nucleus|GO:0016020,membrane|GO:1902494,catalytic complex|GO:1990234,transferase complex|GO:0005886,plasma membrane|GO:0031461,cullin-RING ubiquitin ligase complex|GO:0031466,Cul5-RING ubiquitin ligase complex|GO:0043234,protein complex|GO:0032991,…	GO:0005261,cation channel activity|GO:0005262,calcium channel activity|GO:0019899,enzyme binding|GO:0060089,molecular transducer activity|GO:0004872,receptor activity|GO:0044389,ubiquitin-like protein ligase binding|GO:0019787,ubiquitin-like protein transferase activity|GO:0015085,calcium ion transmembrane transporter activity|GO:0061630,ubiquitin protein ligase activity|GO:0072509,divalent inorg…	hsa05170,Human immunodeficiency virus 1 infection|hsa04120,Ubiquitin mediated proteolysis			http://www.uniprot.org/uniprot/Q93034	False
RAB35	0.224004	-2.1584	Q15286	RAB35	GO:0042221,response to chemical|GO:0032502,developmental process|GO:1990090,cellular response to nerve growth factor stimulus|GO:0008104,protein localization|GO:0030030,cell projection organization|GO:0044699,single-organism process|GO:0030154,cell differentiation|GO:0048468,cell development|GO:0048227,plasma membrane to endosome transport|GO:0023052,signaling|GO:0007165,signal transduction|GO:00…	GO:0098590,plasma membrane region|GO:0005783,endoplasmic reticulum|GO:0048770,pigment granule|GO:0005789,endoplasmic reticulum membrane|GO:0030139,endocytic vesicle|GO:0042175,nuclear outer membrane-endoplasmic reticulum membrane network|GO:0043229,intracellular organelle|GO:0071944,cell periphery|GO:0005905,clathrin-coated pit|GO:0005622,intracellular|GO:0030135,coated vesicle|GO:0043226,organel…	GO:0035639,purine ribonucleoside triphosphate binding|GO:0005488,binding|GO:0043167,ion binding|GO:1901363,heterocyclic compound binding|GO:1901265,nucleoside phosphate binding|GO:0001882,nucleoside binding|GO:0043168,anion binding|GO:0016462,pyrophosphatase activity|GO:0097367,carbohydrate derivative binding|GO:0005543,phospholipid binding|GO:0005546,phosphatidylinositol-4,5-bisphosphate binding…	hsa04144,Endocytosis			http://www.uniprot.org/uniprot/Q15286	False
CA1	0.212628	-2.2336	P00915	CA1	GO:0044710,single-organism metabolic process|GO:0006810,transport|GO:0044699,single-organism process|GO:0006730,one-carbon metabolic process|GO:0009987,cellular process|GO:0015701,bicarbonate transport|GO:0044237,cellular metabolic process|GO:0015711,organic anion transport|GO:0044765,single-organism transport|GO:0006820,anion transport|GO:0044763,single-organism cellular process|GO:0044281,small…	GO:0005737,cytoplasm|GO:0005622,intracellular|GO:0043230,extracellular organelle|GO:0031982,vesicle|GO:0044421,extracellular region part|GO:0043227,membrane-bounded organelle|GO:0005829,cytosol|GO:0044464,cell part|GO:0005623,cell|GO:0031988,membrane-bounded vesicle|GO:0044444,cytoplasmic part|GO:0005576,extracellular region|GO:0044424,intracellular part|GO:1903561,extracellular vesicle|GO:006501…	GO:0005488,binding|GO:0016787,hydrolase activity|GO:0046872,metal ion binding|GO:0046914,transition metal ion binding|GO:0043169,cation binding|GO:0016835,carbon-oxygen lyase activity|GO:0016836,hydro-lyase activity|GO:0052689,carboxylic ester hydrolase activity|GO:0043167,ion binding|GO:0003824,catalytic activity|GO:0016788,hydrolase activity, acting on ester bonds|GO:0005515,protein binding|GO:…	hsa01100,Metabolic pathways|hsa00910,Nitrogen metabolism		D00218,Acetazolamide (JP16/USP/INN); Diamox (TN)|D00518,Diclofenamide (JP16/INN); Dichlorphenamide (USP); Daranide (TN)|D00652,Brinzolamide (JAN/USP/INN); Azopt (TN)|D00653,Dorzolamide hydrochloride (JP16/USP); Trusopt (TN)|D00655,Methazolamide (JAN/USP/INN); Neptazane (TN)|D01196,Acetazolamide sodium (JAN); Diamox (TN)|D01822,Clofenamide (JAN/INN)|D02441,Ethoxzolamide; Cardrase (TN)|D03845,Sezol…	http://www.uniprot.org/uniprot/P00915	False
CRLF3	0.193109	-2.37251	Q8IUI8	CRLF3	GO:0080090,regulation of primary metabolic process|GO:0019222,regulation of metabolic process|GO:0048584,positive regulation of response to stimulus|GO:0048583,regulation of response to stimulus|GO:0007165,signal transduction|GO:1901576,organic substance biosynthetic process|GO:1901362,organic cyclic compound biosynthetic process|GO:0071840,cellular component organization or biogenesis|GO:0051716…	GO:0005737,cytoplasm|GO:0016020,membrane|GO:0044464,cell part|GO:0005623,cell|GO:0005622,intracellular|GO:0071944,cell periphery|GO:0005886,plasma membrane|GO:0044424,intracellular part|GO:0005829,cytosol|GO:0044444,cytoplasmic part|GO:0043231,intracellular membrane-bounded organelle|GO:0005634,nucleus|GO:0043229,intracellular organelle|GO:0043226,organelle|GO:0043227,membrane-bounded organelle	GO:0005488,binding|GO:0005515,protein binding|GO:0042802,identical protein binding|GO:0003676,nucleic acid binding|GO:0097159,organic cyclic compound binding|GO:0003677,DNA binding|GO:1901363,heterocyclic compound binding				http://www.uniprot.org/uniprot/Q8IUI8	False
MAP2K1	0.189276	-2.40144	Q02750	MAP2K1	GO:0051049,regulation of transport|GO:0098779,mitophagy in response to mitochondrial depolarization|GO:0051656,establishment of organelle localization|GO:0051650,establishment of vesicle localization|GO:0051716,cellular response to stimulus|GO:0000165,MAPK cascade|GO:0030855,epithelial cell differentiation|GO:0060541,respiratory system development|GO:0031103,axon regeneration|GO:0031102,neuron pr…	GO:0042995,cell projection|GO:0016020,membrane|GO:0005783,endoplasmic reticulum|GO:0044421,extracellular region part|GO:0030425,dendrite|GO:0030424,axon|GO:0043229,intracellular organelle|GO:0043228,non-membrane-bounded organelle|GO:0005924,cell-substrate adherens junction|GO:0005815,microtubule organizing center|GO:0005874,microtubule|GO:0043226,organelle|GO:0030054,cell junction|GO:0030055,cell…	GO:0005488,binding|GO:0008022,protein C-terminus binding|GO:0016791,phosphatase activity|GO:0019207,kinase regulator activity|GO:0035639,purine ribonucleoside triphosphate binding|GO:0019209,kinase activator activity|GO:0019899,enzyme binding|GO:0042578,phosphoric ester hydrolase activity|GO:0060089,molecular transducer activity|GO:0051020,GTPase binding|GO:0019900,kinase binding|GO:0008047,enzym…	hsa04550,Signaling pathways regulating pluripotency of stem cells|hsa05219,Bladder cancer|hsa04510,Focal adhesion|hsa05135,unkown|hsa04022,cGMP-PKG signaling pathway|hsa04650,Natural killer cell mediated cytotoxicity|hsa05210,Colorectal cancer|hsa04726,Serotonergic synapse|hsa05216,Thyroid cancer|hsa05218,Melanoma|hsa04024,cAMP signaling pathway|hsa05215,Prostate cancer|hsa04140,Regulation of aut…		D09666,Selumetinib (USAN/INN)|D10024,Selumetinib sulfate (JAN/USAN)|D10175,Trametinib (USAN)|D10176,Trametinib dimethyl sulfoxide (JAN/USAN); Mekinist (TN)|D10426,Pimasertib (USAN/INN)|D10486,Pimasertib hydrochloride (USAN)|D10604,Binimetinib (JAN/USAN)	http://www.uniprot.org/uniprot/Q02750	False
MOB1B	0.185439	-2.43098	Q7L9L4	MOB1B	GO:0019220,regulation of phosphate metabolic process|GO:0009893,positive regulation of metabolic process|GO:0019222,regulation of metabolic process|GO:0016310,phosphorylation|GO:0031325,positive regulation of cellular metabolic process|GO:0031323,regulation of cellular metabolic process|GO:0023052,signaling|GO:0007165,signal transduction|GO:0035556,intracellular signal transduction|GO:0050789,reg…	GO:0043231,intracellular membrane-bounded organelle|GO:0005737,cytoplasm|GO:0005829,cytosol|GO:0005622,intracellular|GO:0043230,extracellular organelle|GO:0031982,vesicle|GO:0044421,extracellular region part|GO:0043227,membrane-bounded organelle|GO:0005634,nucleus|GO:0044464,cell part|GO:0044444,cytoplasmic part|GO:0005623,cell|GO:0031988,membrane-bounded vesicle|GO:0043229,intracellular organell…	GO:0043169,cation binding|GO:0046872,metal ion binding|GO:0019207,kinase regulator activity|GO:0030234,enzyme regulator activity|GO:0019209,kinase activator activity|GO:0019899,enzyme binding|GO:0043167,ion binding|GO:0019900,kinase binding|GO:0008047,enzyme activator activity|GO:0005515,protein binding|GO:0098772,molecular function regulator|GO:0005488,binding	hsa04390,Hippo signaling pathway|hsa04392,Hippo signaling pathway -multiple species			http://www.uniprot.org/uniprot/Q7L9L4	False
PCBD2	0.140042	-2.83607	Q9H0N5	PCBD2	GO:0080090,regulation of primary metabolic process|GO:0019222,regulation of metabolic process|GO:0051289,protein homotetramerization|GO:2000112,regulation of cellular macromolecule biosynthetic process|GO:0042558,pteridine-containing compound metabolic process|GO:1901362,organic cyclic compound biosynthetic process|GO:1901360,organic cyclic compound metabolic process|GO:0044710,single-organism me…	GO:0005737,cytoplasm|GO:0043231,intracellular membrane-bounded organelle|GO:0005634,nucleus|GO:0044464,cell part|GO:0044444,cytoplasmic part|GO:0005739,mitochondrion|GO:0005622,intracellular|GO:0043229,intracellular organelle|GO:0005623,cell|GO:0044424,intracellular part|GO:0043227,membrane-bounded organelle|GO:0043226,organelle	GO:0004505,phenylalanine 4-monooxygenase activity|GO:0008124,4-alpha-hydroxytetrahydrobiopterin dehydratase activity|GO:0016836,hydro-lyase activity|GO:0016705,oxidoreductase activity, acting on paired donors, with incorporation or reduction of molecular oxygen|GO:0004497,monooxygenase activity|GO:0003824,catalytic activity|GO:0005488,binding|GO:0005515,protein binding|GO:0016714,oxidoreductase a…	hsa01100,Metabolic pathways|hsa00790,Folate biosynthesis			http://www.uniprot.org/uniprot/Q9H0N5	False
KRAS	0.122216	-3.03249	P01116	KRAS	GO:0007599,hemostasis|GO:0007596,blood coagulation|GO:0051716,cellular response to stimulus|GO:0000165,MAPK cascade|GO:0060541,respiratory system development|GO:0035176,social behavior|GO:0048468,cell development|GO:0045859,regulation of protein kinase activity|GO:0097485,neuron projection guidance|GO:0046483,heterocycle metabolic process|GO:0042325,regulation of phosphorylation|GO:0042327,positi…	GO:0019897,extrinsic component of plasma membrane|GO:0009898,cytoplasmic side of plasma membrane|GO:0019898,extrinsic component of membrane|GO:0043229,intracellular organelle|GO:0071944,cell periphery|GO:0098552,side of membrane|GO:0005924,cell-substrate adherens junction|GO:0005925,focal adhesion|GO:0043227,membrane-bounded organelle|GO:0043226,organelle|GO:0030054,cell junction|GO:0030055,cell-…	GO:0035639,purine ribonucleoside triphosphate binding|GO:0044877,macromolecular complex binding|GO:0005488,binding|GO:0000166,nucleotide binding|GO:1901363,heterocyclic compound binding|GO:1901265,nucleoside phosphate binding|GO:0001882,nucleoside binding|GO:0043168,anion binding|GO:0043167,ion binding|GO:0032561,guanyl ribonucleotide binding|GO:0001883,purine nucleoside binding|GO:0032549,ribonu…	hsa04550,Signaling pathways regulating pluripotency of stem cells|hsa05219,Bladder cancer|hsa04929,unkown|hsa05212,Pancreatic cancer|hsa04650,Natural killer cell mediated cytotoxicity|hsa05210,Colorectal cancer|hsa04915,Estrogen signaling pathway|hsa05216,Thyroid cancer|hsa05218,Melanoma|hsa05214,Glioma|hsa05215,Prostate cancer|hsa04140,Regulation of autophagy|hsa04722,Neurotrophin signaling path…	H00019,Pancreatic cancer|H00020,Colorectal cancer		http://www.uniprot.org/uniprot/P01116	False
PPIL1	0.0870671	-3.52173	Q9Y3C6	PPIL1	GO:0044238,primary metabolic process|GO:0006457,protein folding|GO:0090304,nucleic acid metabolic process|GO:0034641,cellular nitrogen compound metabolic process|GO:0006807,nitrogen compound metabolic process|GO:0000398,mRNA splicing, via spliceosome|GO:1901360,organic cyclic compound metabolic process|GO:0006139,nucleobase-containing compound metabolic process|GO:0000413,protein peptidyl-prolyl …	GO:0043229,intracellular organelle|GO:0030529,intracellular ribonucleoprotein complex|GO:0043227,membrane-bounded organelle|GO:0043226,organelle|GO:0031982,vesicle|GO:0005634,nucleus|GO:0031988,membrane-bounded vesicle|GO:0071013,catalytic step 2 spliceosome|GO:0032991,macromolecular complex|GO:1903561,extracellular vesicle|GO:0070062,extracellular exosome|GO:0043230,extracellular organelle|GO:00…	GO:0003755,peptidyl-prolyl cis-trans isomerase activity|GO:0016853,isomerase activity|GO:0016859,cis-trans isomerase activity|GO:0003824,catalytic activity|GO:0005488,binding|GO:0005515,protein binding|GO:0033218,amide binding|GO:0016018,cyclosporin A binding|GO:0042277,peptide binding|GO:0008144,drug binding|GO:0140096,catalytic activity, acting on a protein|GO:0019904,protein domain specific bi…	hsa03040,Spliceosome			http://www.uniprot.org/uniprot/Q9Y3C6	False
SMIM1	0.0683899	-3.87007	B2RUZ4	SMIM1		GO:0043230,extracellular organelle|GO:0031982,vesicle|GO:0044421,extracellular region part|GO:0043227,membrane-bounded organelle|GO:0016021,integral component of membrane|GO:0016020,membrane|GO:0031988,membrane-bounded vesicle|GO:0005576,extracellular region|GO:0044425,membrane part|GO:1903561,extracellular vesicle|GO:0065010,extracellular membrane-bounded organelle|GO:0043226,organelle|GO:003122…	GO:0005488,binding|GO:0005515,protein binding|GO:0046983,protein dimerization activity|GO:0042802,identical protein binding|GO:0042803,protein homodimerization activity				http://www.uniprot.org/uniprot/B2RUZ4	False
GYPA	0.0620225	-4.01107	P02724	GYPA	GO:0046718,viral entry into host cell|GO:0040011,locomotion|GO:0009987,cellular process|GO:0052192,movement in environment of other organism involved in symbiotic interaction|GO:0044764,multi-organism cellular process|GO:0044419,interspecies interaction between organisms|GO:0030260,entry into host cell|GO:0051828,entry into other organism involved in symbiotic interaction|GO:0019058,viral life cy…	GO:0043230,extracellular organelle|GO:0031982,vesicle|GO:0044421,extracellular region part|GO:0043227,membrane-bounded organelle|GO:0016021,integral component of membrane|GO:0016020,membrane|GO:0044464,cell part|GO:0005623,cell|GO:0031988,membrane-bounded vesicle|GO:0071944,cell periphery|GO:0005576,extracellular region|GO:0005886,plasma membrane|GO:0044425,membrane part|GO:1903561,extracellular …	GO:0001618,virus receptor activity|GO:0060089,molecular transducer activity|GO:0005488,binding|GO:0005515,protein binding|GO:0042802,identical protein binding|GO:0004872,receptor activity|GO:0140272,exogenous protein binding|GO:0104005,hijacked molecular function	hsa05144,Malaria|hsa04640,Hematopoietic cell lineage			http://www.uniprot.org/uniprot/P02724	False
PPP2R1B	0.0592694	-4.07657	P30154	PPP2R1B	GO:2001235,positive regulation of apoptotic signaling pathway|GO:2001236,regulation of extrinsic apoptotic signaling pathway|GO:0019220,regulation of phosphate metabolic process|GO:0080090,regulation of primary metabolic process|GO:0019222,regulation of metabolic process|GO:2001233,regulation of apoptotic signaling pathway|GO:0006470,protein dephosphorylation|GO:0048584,positive regulation of res…	GO:0016020,membrane|GO:0098589,membrane region|GO:0043230,extracellular organelle|GO:0031982,vesicle|GO:0044421,extracellular region part|GO:0043227,membrane-bounded organelle|GO:0098805,whole membrane|GO:0045121,membrane raft|GO:0031988,membrane-bounded vesicle|GO:0005576,extracellular region|GO:0044425,membrane part|GO:1903561,extracellular vesicle|GO:0065010,extracellular membrane-bounded orga…	GO:0019888,protein phosphatase regulator activity|GO:0019208,phosphatase regulator activity|GO:0005488,binding|GO:0005515,protein binding|GO:0008601,protein phosphatase type 2A regulator activity|GO:0098772,molecular function regulator|GO:0030234,enzyme regulator activity|GO:0016787,hydrolase activity|GO:0016791,phosphatase activity|GO:0140096,catalytic activity, acting on a protein|GO:0004722,pr…	hsa04350,TGF-beta signaling pathway|hsa04530,Tight junction|hsa05160,Hepatitis C|hsa05142,Chagas disease (American trypanosomiasis)|hsa04114,Oocyte meiosis|hsa04071,Sphingolipid signaling pathway|hsa03015,mRNA surveillance pathway|hsa04390,Hippo signaling pathway|hsa05165,Human papillomavirus infection|hsa04728,Dopaminergic synapse|hsa04152,AMPK signaling pathway|hsa04261,Adrenergic signaling in …			http://www.uniprot.org/uniprot/P30154	False
RAB5C	0.0522905	-4.25731	P51148	RAB5C	GO:0008104,protein localization|GO:0051234,establishment of localization|GO:0050794,regulation of cellular process|GO:0051049,regulation of transport|GO:0051128,regulation of cellular component organization|GO:0048227,plasma membrane to endosome transport|GO:0023052,signaling|GO:0007165,signal transduction|GO:0051641,cellular localization|GO:0035556,intracellular signal transduction|GO:0050789,re…	GO:0016020,membrane|GO:0000323,lytic vacuole|GO:0044421,extracellular region part|GO:0048770,pigment granule|GO:0030139,endocytic vesicle|GO:0043229,intracellular organelle|GO:0043228,non-membrane-bounded organelle|GO:0005773,vacuole|GO:0031988,membrane-bounded vesicle|GO:0043227,membrane-bounded organelle|GO:0043226,organelle|GO:0010008,endosome membrane|GO:0005737,cytoplasm|GO:0005764,lysosome|…	GO:0035639,purine ribonucleoside triphosphate binding|GO:0005488,binding|GO:0043167,ion binding|GO:1901363,heterocyclic compound binding|GO:1901265,nucleoside phosphate binding|GO:0001882,nucleoside binding|GO:0043168,anion binding|GO:0016462,pyrophosphatase activity|GO:0000166,nucleotide binding|GO:0032561,guanyl ribonucleotide binding|GO:0001883,purine nucleoside binding|GO:0032549,ribonucleosi…	hsa04962,Vasopressin-regulated water reabsorption|hsa04014,Ras signaling pathway|hsa04145,Phagosome|hsa04144,Endocytosis|hsa05152,Tuberculosis|hsa05146,Amoebiasis			http://www.uniprot.org/uniprot/P51148	False
HBG1	0.0493893	-4.33966	P69891	HBG1	GO:0051234,establishment of localization|GO:0044699,single-organism process|GO:0032501,multicellular organismal process|GO:0007599,hemostasis|GO:0044707,single-multicellular organism process|GO:0050878,regulation of body fluid levels|GO:0006950,response to stress|GO:0050896,response to stimulus|GO:0007596,blood coagulation|GO:0009611,response to wounding|GO:0042060,wound healing|GO:0015669,gas tr…	GO:0043234,protein complex|GO:0005737,cytoplasm|GO:0032991,macromolecular complex|GO:0005829,cytosol|GO:0044464,cell part|GO:0005623,cell|GO:0005833,hemoglobin complex|GO:0044444,cytoplasmic part|GO:0044445,cytosolic part|GO:0044424,intracellular part|GO:0005622,intracellular|GO:0031838,haptoglobin-hemoglobin complex	GO:0043169,cation binding|GO:0005344,oxygen transporter activity|GO:0022892,substrate-specific transporter activity|GO:0046914,transition metal ion binding|GO:0020037,heme binding|GO:0046906,tetrapyrrole binding|GO:0005215,transporter activity|GO:0043167,ion binding|GO:0019825,oxygen binding|GO:0005488,binding|GO:0097159,organic cyclic compound binding|GO:0005506,iron ion binding|GO:0046872,metal…				http://www.uniprot.org/uniprot/P69891	False
